# Supplementary material for: Crystal structures of three salts of the tri­phenylsulfonium ion
Source: Acta Crystallogr E Crystallogr Commun. 2025 Jan 10;81(Pt 2):114–9. doi: 10.1107/S2056989025000118 (PMC11799790; doi:10.1107/S2056989025000118)
Supplement: Supplementary file 1 [file e-81-00114-sup1.cif]

##############################################################################
#                                                                            #
# This CIF contains the data in a paper accepted for publication in          #
# Acta Crystallographica Section E. It conforms to the requirements of       #
# Notes for Authors for Acta Crystallographica Section E, and has been       #
# peer reviewed under the auspices of the IUCr Commission on Journals.       #
#                                                                            #
# Full details of the Crystallographic Information File format               #
# are given in the paper "The Crystallographic Information File (CIF):       #
# a New Standard Archive File for Crystallography" by S. R. Hall, F. H.      #
# Allen and I. D. Brown [Acta Cryst. (1991), A47, 655-685].                  #
#                                                                            #
# The current version of the core CIF dictionary is obtainable from          #
# ftp://ftp.iucr.org/pub/cif_core.dic.                                       #
#                                                                            #
# Software is freely available for graphical display of the structure(s)     #
# in this CIF. For information consult the CIF software page                 #
# http://www.iucr.org/resources/cif/software.                                #
#                                                                            #
# This file may be used for bona fide research purposes within the           #
# scientific community so long as proper attribution is given to the journal # 
# article from which it was obtained.                                        #
#                                                                            #
##############################################################################
data_I
_audit_creation_method
;
Olex2 1.5
(compiled 2024.02.16 svn.r378c4104 for OlexSys, GUI svn.r6928)
;
_journal_date_recd_electronic     2024-12-16
_journal_date_accepted     2025-01-06
_journal_name_full     'Acta Crystallographica, Section E'
_journal_year     2025
_journal_volume     81
_journal_issue      2
_journal_page_first     0
_journal_page_last     0
_journal_paper_category     GO
_journal_paper_doi     10.1107/S2056989025000118
_journal_coeditor_code     EJ2011
_publ_contact_author_name     'Will E. Lynch'
_publ_contact_author_address
;
Department of Biochemistry, Chemistry and Physics
Georgia Southern University, Armstrong Campus
11935 Abercorn Street Savannah GA 31419
;
_publ_contact_author_email     'wlynch@georgiasouthern.edu'
_publ_contact_author_fax     ?
_publ_contact_author_phone     '9123443144'
_publ_section_title
;
Crystal structures of three salts of the triphenylsulfonium ion
;
_publ_section_title_footnote     .
loop_
    _publ_author_name
    _publ_author_footnote
    _publ_author_address
    'Artis, Rylan' .
;
Department of Biochemistry, Chemistry and Physics
Georgia Southern University, 11935 Abercorn Street Savannah GA 31419
USA
;
    'Callaway, Waylan' .
;
Department of Biochemistry, Chemistry and Physics
Georgia Southern University, 11935 Abercorn Street Savannah GA 31419
USA
;
    'Heyward, Elizabeth' .
;
Department of Biochemistry, Chemistry and Physics
Georgia Southern University, 11935 Abercorn Street Savannah GA 31419
USA
;
    'Reyes, Naomi' .
;
Department of Biochemistry, Chemistry and Physics
Georgia Southern University, 11935 Abercorn Street Savannah GA 31419
USA
;
    'Roberts, Gavin' .
;
Department of Biochemistry, Chemistry and Physics
Georgia Southern University, 11935 Abercorn Street Savannah GA 31419
USA
;
    'Van Ostenbridge, Kaitlyn' .
;
Department of Biochemistry, Chemistry and Physics
Georgia Southern University, 11935 Abercorn Street Savannah GA 31419
USA
;
    'Padgett, Clifford W.' .
;
Department of Biochemistry, Chemistry and Physics
Georgia Southern University, 11935 Abercorn Street Savannah GA 31419
USA
;
    'Lynch, Will E.' .
;
Department of Biochemistry, Chemistry and Physics
Georgia Southern University, 11935 Abercorn Street Savannah GA 31419
USA
;
_publ_section_synopsis
;
The crystal structures of three salts of triphenylsulfonium ion are reported,
namely, triphenylsulfonium triiodide (<b>I</b>), triphenylsulfonium perchorate
(<b>II</b>), triphenylsulfonium hexafluorophosphate (<b>III</b>).
;
_chemical_name_systematic
;
Triphenylsulfonium triiodide
;
_chemical_name_common     ?
_chemical_formula_moiety     'C18 H15 S +, I3 -'
_chemical_formula_sum     'C18 H15 I3 S'
_chemical_formula_iupac     'C18 H15 S +, I3 -'
_chemical_formula_weight     644.06
_chemical_melting_point     ?
_space_group_crystal_system     monoclinic
_space_group_name_H-M_alt     'P 1 21/n 1'
_space_group_name_Hall     '-P 2yn'
loop_
    _space_group_symop_operation_xyz
    'x, y, z'
    '-x+1/2, y+1/2, -z+1/2'
    '-x, -y, -z'
    'x-1/2, -y-1/2, z-1/2'
_cell_length_a     12.89710(10)
_cell_length_b     11.94140(10)
_cell_length_c     13.07180(10)
_cell_angle_alpha     90
_cell_angle_beta     92.3740(10)
_cell_angle_gamma     90
_cell_volume     2011.45(3)
_cell_formula_units_Z     4
_cell_measurement_reflns_used     11125
_cell_measurement_theta_min     3.4090
_cell_measurement_theta_max     67.9040
_cell_measurement_temperature     298.7(3)
_exptl_crystal_description     irregular
_exptl_crystal_colour     'clear dark red'
_exptl_crystal_size_max     0.141
_exptl_crystal_size_mid     0.101
_exptl_crystal_size_min     0.096
_exptl_crystal_density_diffrn     2.127
_exptl_crystal_density_meas     ?
_exptl_crystal_density_method     ?
_exptl_crystal_F_000     1192
_exptl_absorpt_coefficient_mu     37.525
_exptl_absorpt_correction_type     multi-scan
_exptl_absorpt_process_details
;
(CrysAlisPro; Rigaku OD, 2023)
;
_exptl_absorpt_correction_T_min     0.52632
_exptl_absorpt_correction_T_max     1.00000
_diffrn_ambient_temperature     299.15
_diffrn_source     ?
_diffrn_radiation_type     CuK\a
_diffrn_radiation_wavelength     1.54184
_diffrn_measurement_device_type
                         'XtaLAB Synergy, Single source at home/near, HyPix3000'
_diffrn_measurement_device     'four-circle diffractometer'
_diffrn_measurement_method     '\w scans'
_diffrn_detector_area_resol_mean     10.0000
_diffrn_reflns_number     20556
_diffrn_reflns_av_R_equivalents     0.0458
_diffrn_reflns_av_unetI/netI     0.0327
_diffrn_reflns_theta_min     4.720
_diffrn_reflns_theta_max     68.386
_diffrn_reflns_theta_full     67.684
_diffrn_measured_fraction_theta_max     0.994
_diffrn_measured_fraction_theta_full     0.999
_diffrn_reflns_limit_h_min     -12
_diffrn_reflns_limit_h_max     15
_diffrn_reflns_limit_k_min     -14
_diffrn_reflns_limit_k_max     14
_diffrn_reflns_limit_l_min     -15
_diffrn_reflns_limit_l_max     15
_refine_special_details     ?
_reflns_number_total     3681
_reflns_number_gt     3113
_reflns_threshold_expression     'I > 2\s(I)'
_refine_ls_structure_factor_coef     Fsqd
_refine_ls_matrix_type     full
_refine_ls_R_factor_all     0.0374
_refine_ls_R_factor_gt     0.0306
_refine_ls_wR_factor_gt     0.0733
_refine_ls_wR_factor_ref     0.0771
_refine_ls_goodness_of_fit_ref     1.055
_refine_ls_restrained_S_all     1.055
_refine_ls_number_reflns     3681
_refine_ls_number_parameters     215
_refine_ls_number_restraints     0
_refine_ls_hydrogen_treatment     refU
_refine_ls_weighting_scheme     calc
_refine_ls_weighting_details
                      'w=1/[\s^2^(Fo^2^)+(0.0394P)^2^] where P=(Fo^2^+2Fc^2^)/3'
_atom_sites_solution_hydrogens     geom
_atom_sites_solution_primary     ?
_atom_sites_solution_secondary     ?
_refine_ls_shift/su_max     0.001
_refine_ls_shift/su_mean     0.000
_refine_diff_density_max     0.871
_refine_diff_density_min     -0.900
_refine_ls_extinction_method
;
<i>SHELXL2018/3</i> (Sheldrick 2015a)
;
_refine_ls_extinction_coef     0.00048(3)
_refine_ls_extinction_expression
                                  'Fc^*^=kFc[1+0.001xFc^2^\l^3^/sin(2\q)]^-1/4^'
loop_
    _atom_type_symbol
    _atom_type_description
    _atom_type_scat_dispersion_real
    _atom_type_scat_dispersion_imag
    _atom_type_scat_source
    'C' 'C' 0.0181 0.0091
                         'International Tables Vol C Tables 4.2.6.8 and 6.1.1.4'
    'H' 'H' 0.0000 0.0000
                         'International Tables Vol C Tables 4.2.6.8 and 6.1.1.4'
    'I' 'I' -0.3257 6.8362
                         'International Tables Vol C Tables 4.2.6.8 and 6.1.1.4'
    'S' 'S' 0.3331 0.5567
                         'International Tables Vol C Tables 4.2.6.8 and 6.1.1.4'
_computing_data_collection
;
CrysAlisPro 1.171.42.84a (Rigaku OD, 2023)
;
_computing_cell_refinement
;
CrysAlisPro 1.171.42.84a (Rigaku OD, 2023)
;
_computing_data_reduction
;
CrysAlisPro 1.171.42.84a (Rigaku OD, 2023)
;
_computing_structure_solution
;
<i>SHELXT2018/2</i> (Sheldrick, 2015a)
;
_computing_structure_refinement
;
<i>SHELXL2018/3</i> (Sheldrick, 2015b)
;
_computing_molecular_graphics
;
Olex2 1.5 (Dolomanov <i>et al.</i>,  2009)
;
_computing_publication_material
;
Olex2 1.5 (Dolomanov <i>et al.</i>,  2009)
;
loop_
    _atom_site_type_symbol
    _atom_site_label
    _atom_site_fract_x
    _atom_site_fract_y
    _atom_site_fract_z
    _atom_site_U_iso_or_equiv
    _atom_site_adp_type
    _atom_site_calc_flag
    _atom_site_occupancy
    _atom_site_disorder_assembly
    _atom_site_disorder_group
    I I1 0.09982(3) 0.36091(3) 0.51008(3) 0.05011(13) Uani d 1 . .
    I I2 0.20170(2) 0.52246(3) 0.37435(2) 0.03829(11) Uani d 1 . .
    I I3 0.30159(3) 0.68180(3) 0.24418(3) 0.05604(13) Uani d 1 . .
    C C1 0.1721(3) 0.8058(4) 0.5915(3) 0.0330(10) Uani d 1 . .
    S S1 0.18974(8) 0.66386(9) 0.63434(8) 0.0331(3) Uani d 1 . .
    C C2 0.2181(4) 0.8315(4) 0.5016(4) 0.0536(14) Uani d 1 . .
    H H2 0.256556 0.778143 0.467919 0.051(15) Uiso calc 1 . .
    C C3 0.2061(5) 0.9377(5) 0.4624(4) 0.0636(16) Uani d 1 . .
    H H3 0.236932 0.956765 0.401684 0.11(2) Uiso calc 1 . .
    C C4 0.1490(4) 1.0153(5) 0.5125(4) 0.0596(15) Uani d 1 . .
    H H4 0.142610 1.087524 0.486313 0.08(2) Uiso calc 1 . .
    C C5 0.1013(5) 0.9884(5) 0.6001(4) 0.0625(16) Uani d 1 . .
    H H5 0.062379 1.041862 0.633138 0.10(2) Uiso calc 1 . .
    C C6 0.1108(4) 0.8803(4) 0.6404(4) 0.0507(13) Uani d 1 . .
    H H6 0.076556 0.859810 0.698763 0.067(18) Uiso calc 1 . .
    C C7 0.1347(3) 0.6560(4) 0.7566(3) 0.0339(10) Uani d 1 . .
    C C8 0.0491(4) 0.5874(4) 0.7611(4) 0.0460(12) Uani d 1 . .
    H H8 0.025085 0.547618 0.703665 0.053(15) Uiso calc 1 . .
    C C9 0.0000(4) 0.5789(6) 0.8517(4) 0.0659(17) Uani d 1 . .
    H H9 -0.058230 0.533426 0.855703 0.09(2) Uiso calc 1 . .
    C C10 0.0359(4) 0.6372(5) 0.9367(4) 0.0612(16) Uani d 1 . .
    H H10 0.001564 0.631718 0.997675 0.060(16) Uiso calc 1 . .
    C C11 0.1219(5) 0.7029(5) 0.9316(4) 0.0631(16) Uani d 1 . .
    H H11 0.146671 0.740858 0.989704 0.08(2) Uiso calc 1 . .
    C C12 0.1727(4) 0.7138(5) 0.8415(4) 0.0544(14) Uani d 1 . .
    H H12 0.231195 0.758964 0.837948 0.062(17) Uiso calc 1 . .
    C C13 0.3272(3) 0.6571(4) 0.6570(3) 0.0354(10) Uani d 1 . .
    C C14 0.3736(4) 0.5581(4) 0.6286(3) 0.0449(12) Uani d 1 . .
    H H14 0.334363 0.499431 0.600619 0.038(13) Uiso calc 1 . .
    C C15 0.4801(4) 0.5488(5) 0.6430(4) 0.0601(15) Uani d 1 . .
    H H15 0.513174 0.483109 0.624400 0.064(17) Uiso calc 1 . .
    C C16 0.5375(4) 0.6359(5) 0.6848(4) 0.0588(15) Uani d 1 . .
    H H16 0.609032 0.628456 0.694308 0.055(15) Uiso calc 1 . .
    C C17 0.4908(4) 0.7326(5) 0.7122(4) 0.0579(15) Uani d 1 . .
    H H17 0.530404 0.790689 0.740656 0.11(3) Uiso calc 1 . .
    C C18 0.3845(4) 0.7453(5) 0.6979(4) 0.0454(12) Uani d 1 . .
    H H18 0.352311 0.811907 0.715467 0.068(18) Uiso calc 1 . .
loop_
    _atom_site_aniso_label
    _atom_site_aniso_U_11
    _atom_site_aniso_U_22
    _atom_site_aniso_U_33
    _atom_site_aniso_U_12
    _atom_site_aniso_U_13
    _atom_site_aniso_U_23
    I1 0.0606(2) 0.0358(2) 0.0538(2) 0.00876(15) 0.00196(16) 0.01070(15)
    I2 0.03714(18) 0.0402(2) 0.03720(17) 0.00547(13) -0.00240(13) -0.00876(13)
    I3 0.0636(2) 0.0514(2) 0.0543(2) -0.00218(17) 0.01768(17) -0.00135(16)
    C1 0.036(2) 0.032(2) 0.031(2) -0.001(2) -0.0007(19) -0.0008(19)
    S1 0.0375(6) 0.0304(6) 0.0314(5) -0.0027(5) 0.0016(5) -0.0037(4)
    C2 0.071(4) 0.042(3) 0.050(3) 0.009(3) 0.025(3) 0.003(3)
    C3 0.091(4) 0.050(4) 0.051(3) 0.006(3) 0.022(3) 0.010(3)
    C4 0.080(4) 0.038(3) 0.061(3) 0.005(3) -0.001(3) 0.009(3)
    C5 0.090(4) 0.047(3) 0.051(3) 0.031(3) 0.010(3) -0.001(3)
    C6 0.061(3) 0.053(3) 0.039(3) 0.007(3) 0.011(3) 0.003(2)
    C7 0.031(2) 0.037(3) 0.033(2) -0.001(2) -0.0011(18) 0.003(2)
    C8 0.043(3) 0.052(3) 0.043(3) -0.014(3) -0.004(2) 0.005(2)
    C9 0.052(3) 0.092(5) 0.054(3) -0.022(3) 0.010(3) 0.020(3)
    C10 0.062(4) 0.085(5) 0.038(3) -0.001(3) 0.016(3) 0.015(3)
    C11 0.075(4) 0.079(4) 0.037(3) -0.009(4) 0.008(3) -0.008(3)
    C12 0.057(3) 0.069(4) 0.037(3) -0.022(3) 0.006(2) -0.006(3)
    C13 0.039(3) 0.037(3) 0.030(2) 0.002(2) 0.0037(19) 0.001(2)
    C14 0.054(3) 0.041(3) 0.040(3) 0.006(3) 0.000(2) 0.000(2)
    C15 0.062(4) 0.062(4) 0.057(3) 0.025(3) 0.011(3) 0.002(3)
    C16 0.037(3) 0.082(5) 0.059(3) 0.005(3) 0.009(3) 0.012(3)
    C17 0.037(3) 0.065(4) 0.072(4) -0.004(3) 0.009(3) 0.000(3)
    C18 0.044(3) 0.046(3) 0.047(3) -0.002(3) 0.006(2) -0.008(2)
_geom_special_details
;
 All esds (except the esd in the dihedral angle between two l.s. planes)
 are estimated using the full covariance matrix.  The cell esds are taken
 into account individually in the estimation of esds in distances, angles
 and torsion angles; correlations between esds in cell parameters are only
 used when they are defined by crystal symmetry.  An approximate (isotropic)
 treatment of cell esds is used for estimating esds involving l.s. planes.
;
loop_
    _geom_bond_atom_site_label_1
    _geom_bond_atom_site_label_2
    _geom_bond_site_symmetry_2
    _geom_bond_distance
    _geom_bond_publ_flag
    I1 I2 . 2.9646(4) ?
    I2 I3 . 2.8909(4) ?
    C1 S1 . 1.797(4) ?
    C1 C2 . 1.373(6) ?
    C1 C6 . 1.366(6) ?
    S1 C7 . 1.777(5) ?
    S1 C13 . 1.787(5) ?
    C2 H2 . 0.9300 ?
    C2 C3 . 1.373(7) ?
    C3 H3 . 0.9300 ?
    C3 C4 . 1.369(7) ?
    C4 H4 . 0.9300 ?
    C4 C5 . 1.361(7) ?
    C5 H5 . 0.9300 ?
    C5 C6 . 1.397(7) ?
    C6 H6 . 0.9300 ?
    C7 C8 . 1.378(6) ?
    C7 C12 . 1.380(6) ?
    C8 H8 . 0.9300 ?
    C8 C9 . 1.370(7) ?
    C9 H9 . 0.9300 ?
    C9 C10 . 1.376(7) ?
    C10 H10 . 0.9300 ?
    C10 C11 . 1.362(8) ?
    C11 H11 . 0.9300 ?
    C11 C12 . 1.378(7) ?
    C12 H12 . 0.9300 ?
    C13 C14 . 1.383(6) ?
    C13 C18 . 1.382(6) ?
    C14 H14 . 0.9300 ?
    C14 C15 . 1.383(7) ?
    C15 H15 . 0.9300 ?
    C15 C16 . 1.377(8) ?
    C16 H16 . 0.9300 ?
    C16 C17 . 1.358(8) ?
    C17 H17 . 0.9300 ?
    C17 C18 . 1.384(7) ?
    C18 H18 . 0.9300 ?
loop_
    _geom_angle_atom_site_label_1
    _geom_angle_atom_site_label_2
    _geom_angle_atom_site_label_3
    _geom_angle_site_symmetry_1
    _geom_angle_site_symmetry_3
    _geom_angle
    _geom_angle_publ_flag
    I3 I2 I1 . . 179.284(14) ?
    C2 C1 S1 . . 115.1(4) ?
    C6 C1 S1 . . 122.5(4) ?
    C6 C1 C2 . . 122.2(5) ?
    C7 S1 C1 . . 106.3(2) ?
    C7 S1 C13 . . 106.2(2) ?
    C13 S1 C1 . . 101.9(2) ?
    C1 C2 H2 . . 120.6 ?
    C1 C2 C3 . . 118.7(5) ?
    C3 C2 H2 . . 120.6 ?
    C2 C3 H3 . . 120.0 ?
    C4 C3 C2 . . 120.0(5) ?
    C4 C3 H3 . . 120.0 ?
    C3 C4 H4 . . 119.5 ?
    C5 C4 C3 . . 120.9(5) ?
    C5 C4 H4 . . 119.5 ?
    C4 C5 H5 . . 120.0 ?
    C4 C5 C6 . . 120.0(5) ?
    C6 C5 H5 . . 120.0 ?
    C1 C6 C5 . . 117.9(5) ?
    C1 C6 H6 . . 121.0 ?
    C5 C6 H6 . . 121.0 ?
    C8 C7 S1 . . 114.9(3) ?
    C8 C7 C12 . . 121.4(4) ?
    C12 C7 S1 . . 123.7(4) ?
    C7 C8 H8 . . 120.6 ?
    C9 C8 C7 . . 118.7(5) ?
    C9 C8 H8 . . 120.6 ?
    C8 C9 H9 . . 119.7 ?
    C8 C9 C10 . . 120.6(5) ?
    C10 C9 H9 . . 119.7 ?
    C9 C10 H10 . . 120.0 ?
    C11 C10 C9 . . 119.9(5) ?
    C11 C10 H10 . . 120.0 ?
    C10 C11 H11 . . 119.5 ?
    C10 C11 C12 . . 120.9(5) ?
    C12 C11 H11 . . 119.5 ?
    C7 C12 H12 . . 120.8 ?
    C11 C12 C7 . . 118.3(5) ?
    C11 C12 H12 . . 120.8 ?
    C14 C13 S1 . . 115.6(4) ?
    C18 C13 S1 . . 122.7(4) ?
    C18 C13 C14 . . 121.7(5) ?
    C13 C14 H14 . . 121.0 ?
    C15 C14 C13 . . 118.1(5) ?
    C15 C14 H14 . . 121.0 ?
    C14 C15 H15 . . 119.7 ?
    C16 C15 C14 . . 120.5(5) ?
    C16 C15 H15 . . 119.7 ?
    C15 C16 H16 . . 119.7 ?
    C17 C16 C15 . . 120.7(5) ?
    C17 C16 H16 . . 119.7 ?
    C16 C17 H17 . . 119.8 ?
    C16 C17 C18 . . 120.4(6) ?
    C18 C17 H17 . . 119.8 ?
    C13 C18 C17 . . 118.6(5) ?
    C13 C18 H18 . . 120.7 ?
    C17 C18 H18 . . 120.7 ?
loop_
    _geom_torsion_atom_site_label_1
    _geom_torsion_atom_site_label_2
    _geom_torsion_atom_site_label_3
    _geom_torsion_atom_site_label_4
    _geom_torsion_site_symmetry_1
    _geom_torsion_site_symmetry_2
    _geom_torsion_site_symmetry_3
    _geom_torsion_site_symmetry_4
    _geom_torsion
    _geom_torsion_publ_flag
    C1 S1 C7 C8 . . . . 114.8(4) ?
    C1 S1 C7 C12 . . . . -64.8(5) ?
    C1 S1 C13 C14 . . . . -140.9(3) ?
    C1 S1 C13 C18 . . . . 37.6(4) ?
    C1 C2 C3 C4 . . . . -0.3(9) ?
    S1 C1 C2 C3 . . . . 178.5(5) ?
    S1 C1 C6 C5 . . . . -179.2(4) ?
    S1 C7 C8 C9 . . . . -178.1(4) ?
    S1 C7 C12 C11 . . . . 178.5(4) ?
    S1 C13 C14 C15 . . . . 179.1(4) ?
    S1 C13 C18 C17 . . . . -179.6(4) ?
    C2 C1 S1 C7 . . . . 174.4(4) ?
    C2 C1 S1 C13 . . . . 63.4(4) ?
    C2 C1 C6 C5 . . . . -4.4(8) ?
    C2 C3 C4 C5 . . . . -1.5(9) ?
    C3 C4 C5 C6 . . . . 0.4(9) ?
    C4 C5 C6 C1 . . . . 2.5(9) ?
    C6 C1 S1 C7 . . . . -10.4(4) ?
    C6 C1 S1 C13 . . . . -121.4(4) ?
    C6 C1 C2 C3 . . . . 3.3(8) ?
    C7 S1 C13 C14 . . . . 108.1(4) ?
    C7 S1 C13 C18 . . . . -73.4(4) ?
    C7 C8 C9 C10 . . . . -0.5(9) ?
    C8 C7 C12 C11 . . . . -1.0(8) ?
    C8 C9 C10 C11 . . . . -0.8(10) ?
    C9 C10 C11 C12 . . . . 1.3(10) ?
    C10 C11 C12 C7 . . . . -0.4(9) ?
    C12 C7 C8 C9 . . . . 1.4(8) ?
    C13 S1 C7 C8 . . . . -137.3(4) ?
    C13 S1 C7 C12 . . . . 43.2(5) ?
    C13 C14 C15 C16 . . . . 0.2(8) ?
    C14 C13 C18 C17 . . . . -1.2(7) ?
    C14 C15 C16 C17 . . . . -0.2(9) ?
    C15 C16 C17 C18 . . . . -0.4(9) ?
    C16 C17 C18 C13 . . . . 1.1(8) ?
    C18 C13 C14 C15 . . . . 0.6(7) ?
_shelx_space_group_comment
;
The symmetry employed for this shelxl refinement is uniquely defined
by the following loop, which should always be used as a source of
symmetry information in preference to the above space-group names.
They are only intended as comments.
;
_shelx_estimated_absorpt_T_min     0.076
_shelx_estimated_absorpt_T_max     0.123
_shelx_hkl_file
;
   0   0  -1    0.48    0.40
   0   0  -1    0.33    0.37
   0   0  -1    0.51    0.37
   0   0  -1    0.33    0.29
   0   0  -1    0.09    0.34
   0   0  -2   53.63    3.63
   0   0   2   52.45    4.17
   0   0   2   48.67    3.64
   0   0  -2   54.92    3.73
   0   0  -2   51.11    3.80
   0   0  -2   58.40    3.33
   0   0  -2   52.75    3.77
   0   0   3    0.64    1.39
   0   0   3    5.67    2.05
   0   0  -3    2.57    1.39
   0   0  -3    4.24    1.65
   0   0  -3    3.03    1.07
   0   0  -3   -0.57    1.20
   0   0   3    1.49    1.29
   0   0  -3    1.18    1.25
   0   0   4  385.42   19.95
   0   0   4  374.26   18.95
   0   0  -4  389.87   18.50
   0   0  -4  402.02   17.42
   0   0  -4  385.56   19.09
   0   0   4  395.96   18.78
   0   0  -4  364.78   18.40
   0   0  -5    1.55    1.43
   0   0  -5    0.61    1.50
   0   0   5   -0.62    1.51
   0   0   5    5.13    2.71
   0   0   5    0.55    1.53
   0   0  -5    0.53    1.21
   0   0  -6   50.35    6.01
   0   0  -6   53.65    6.30
   0   0   6   62.22    6.89
   0   0  -6   51.75    6.69
   0   0   6   58.36    7.03
   0   0   6   66.79    7.98
   0   0   7    3.62    2.51
   0   0  -7    0.85    1.91
   0   0  -7    2.02    2.64
   0   0   7    1.15    2.59
   0   0   8 5951.61  237.98
   0   0  -8 6833.02  240.35
   0   0  -8 6414.48  238.89
   0   0  -8 6566.41  238.90
   0   0   8 5690.93  234.39
   0   0  -8 5453.90  232.91
   0   0  -8 5781.17  234.34
   0   0  -8 5915.25  236.22
   0   0  -9   -3.06    3.46
   0   0  -9    4.66    4.53
   0   0  -9    1.55    2.86
   0   0   9    4.94    4.02
   0   0  -9   -1.32    2.12
   0   0   9   -1.38    2.85
   0   0  -9    1.24    2.55
   0   0  -9   -1.62    3.67
   0   0 -10   95.33   13.53
   0   0 -10   73.23   11.67
   0   0  10   56.77   10.51
   0   0 -10   60.36   10.03
   0   0 -10   78.58   11.97
   0   0 -10   73.44   11.70
   0   0 -11   -1.89    3.91
   0   0 -11    1.75    2.79
   0   0 -11   -1.98    4.47
   0   0 -11    2.01    3.71
   0   0 -12   12.95    5.13
   0   0  12    6.35    4.79
   0   0 -12    5.71    4.98
   0   0 -13    1.81    4.09
   0   0  13    1.97    3.64
   0   0 -13   12.41    6.54
   0   0 -14    7.91    4.14
   0   0  14    8.31    4.61
   0   0 -14    8.95    5.16
   0   0 -15    1.21    2.49
   0   0 -15   -4.43    4.68
   0   0  15   -2.47    4.55
   0   1   0    0.20    0.39
   0  -1   0    0.31    0.65
   0   1   0    0.48    0.53
   0  -1   0    0.48    0.45
   0  -1   0    0.13    0.46
   0   1   0   -0.47    0.63
   0  -1   0   -0.16    0.56
   0  -1   1 1963.49   70.65
   0   1   1 1840.56   71.58
   0  -1   1 2115.40   71.74
   0   1  -1 1945.77   71.13
   0  -1   1 1716.26   71.46
   0  -1   1 1880.30   71.90
   0  -1  -1 1940.91   71.33
   0  -1  -1 1844.36   71.79
   0  -1  -1 1859.14   71.96
   0  -1  -1 1736.40   72.14
   0  -1   1 1956.04   71.70
   0   1   1 1747.58   72.33
   0   1   1 1748.15   72.12
   0   1  -1 1953.45   71.38
   0   1  -1 1913.55   71.45
   0   1  -1 1839.70   71.80
   0   1  -2  134.56    6.90
   0  -1   2  125.59    5.37
   0   1   2  139.57    7.51
   0   1   2  114.82    7.67
   0  -1   2  124.44    7.44
   0  -1  -2  115.96    7.65
   0  -1  -2  126.03    6.08
   0  -1  -2  128.97    6.97
   0  -1  -2  125.33    7.42
   0  -1   2  127.39    6.62
   0   1  -2  130.67    6.94
   0   1  -2  122.55    6.93
   0  -1   2  141.28    7.12
   0   1  -2  126.39    6.62
   0   1  -3  407.54   18.25
   0  -1   3  405.39   18.60
   0   1   3  409.07   19.42
   0   1   3  391.59   19.73
   0  -1   3  406.06   19.78
   0  -1  -3  370.75   19.50
   0  -1   3  427.42   17.91
   0   1  -3  421.27   18.52
   0  -1  -3  417.21   18.34
   0  -1  -3  418.82   16.80
   0  -1  -3  412.96   19.40
   0   1  -3  402.46   18.41
   0   1  -3  422.54   18.83
   0  -1   4  749.33   32.06
   0  -1  -4  713.64   32.54
   0   1  -4  713.51   31.30
   0   1   4  730.92   33.42
   0  -1   4  767.14   33.88
   0   1   4  749.10   33.19
   0  -1  -4  672.32   32.75
   0  -1   4  727.81   30.63
   0  -1  -4  737.80   31.15
   0   1  -4  785.30   30.47
   0   1  -4  732.42   32.20
   0   1  -4  716.71   31.39
   0  -1  -4  748.53   32.86
   0   1  -4  730.37   31.64
   0   1  -5   91.51    7.43
   0  -1  -5  104.33    8.80
   0  -1  -5   83.79    7.78
   0   1  -5   80.25    6.96
   0  -1   5   94.36    7.83
   0  -1  -5  112.59    8.94
   0   1  -5   91.49    7.96
   0  -1   5   89.78    8.75
   0   1   5   86.63    8.48
   0   1   5   98.74    8.77
   0  -1   5   86.71    7.28
   0   1   6   48.69    6.73
   0  -1   6   50.43    7.05
   0   1   6   38.98    6.20
   0  -1  -6   47.05    6.56
   0   1  -6   39.66    5.97
   0   1  -6   41.83    5.49
   0   1  -6   42.19    5.44
   0  -1   6   40.02    5.58
   0   1   6   44.18    6.08
   0  -1  -6   34.44    5.42
   0  -1  -6   41.65    6.49
   0   1  -7 1753.01   76.35
   0   1   7 1867.32   79.62
   0  -1   7 1859.99   80.72
   0   1   7 1866.36   79.49
   0  -1  -7 1971.07   80.54
   0   1  -7 1851.18   78.56
   0   1  -7 1701.83   75.65
   0  -1   7 1783.71   77.04
   0  -1  -7 1706.74   77.00
   0   1   7 1704.23   77.17
   0   1  -7 2002.38   81.72
   0  -1  -7 1910.06   79.21
   0  -1  -8  246.23   18.25
   0   1  -8  233.21   17.81
   0  -1  -8  275.69   20.66
   0   1  -8  258.15   20.45
   0   1  -8  198.72   16.16
   0   1   8  248.90   19.42
   0  -1   8  239.20   19.75
   0  -1  -8  242.69   19.59
   0   1  -8  245.90   19.96
   0  -1  -8  266.29   20.15
   0   1  -8  276.60   20.19
   0   1   8  186.18   16.77
   0   1  -8  210.57   16.17
   0  -1   8  246.65   18.19
   0  -1  -8  221.47   17.51
   0  -1  -8  275.12   20.52
   0  -1  -8  201.98   17.76
   0   1  -8  248.86   19.25
   0  -1   9  524.17   34.19
   0   1   9  482.03   32.59
   0   1  -9  574.09   34.95
   0  -1  -9  575.17   34.64
   0   1  -9  536.02   33.33
   0  -1  -9  557.89   33.98
   0   1  -9  543.03   33.93
   0  -1  -9  559.52   33.98
   0  -1   9  487.06   31.09
   0  -1  -9  430.94   29.78
   0   1  -9  466.38   30.55
   0  -1  -9  538.13   32.00
   0  -1  -9  492.44   32.33
   0   1  -9  533.22   33.33
   0  -1 -10   -1.77    3.66
   0   1 -10   -1.82    2.37
   0   1 -10    1.76    4.29
   0  -1 -10    1.72    4.19
   0  -1 -10    5.32    4.63
   0  -1  10   -1.94    4.01
   0   1 -10    1.56    3.22
   0  -1 -10    1.57    2.50
   0  -1 -10    1.53    3.46
   0  -1 -10    1.81    3.33
   0   1 -10    3.69    3.80
   0   1  11   45.32   10.21
   0  -1  11   59.15   11.82
   0   1 -11   38.44    9.49
   0  -1  11   63.74   12.05
   0  -1 -11   65.39   11.63
   0  -1 -11   45.59    9.31
   0   1 -11   42.13    8.59
   0  -1 -11   41.09   10.04
   0   1 -11   31.75    8.57
   0   1 -11   47.11   10.14
   0  -1 -11   64.71   11.45
   0   1 -12   83.45   12.64
   0  -1 -12   79.44   12.60
   0   1  12   76.84   13.80
   0  -1  12   85.57   14.06
   0   1 -12   95.16   13.76
   0  -1 -12  114.29   14.92
   0   1 -13   63.07   10.69
   0   1  13   76.65   12.29
   0  -1 -13   71.37   11.69
   0  -1  13   65.69   12.31
   0   1  13   67.35   11.92
   0  -1 -13   71.30   11.96
   0   1 -13   68.82   11.45
   0  -1 -14    9.29    4.52
   0   1 -14    1.57    2.90
   0  -1  14    1.67    5.11
   0   1  14   -1.61    4.92
   0   1 -14    1.48    4.32
   0  -1 -14   -4.37    5.20
   0  -1 -15  160.86   14.58
   0   1 -15  147.09   14.18
   0  -1 -15  141.35   13.39
   0   1 -15  173.71   14.59
   0   1  15  148.86   14.25
   0  -1  15  149.10   14.63
   0   2   0   16.55    1.98
   0   2   0    8.82    2.28
   0   2   0    6.04    1.89
   0  -2   0    8.90    1.57
   0   2   0    9.06    1.80
   0  -2   0    7.84    1.81
   0  -2   0    9.27    2.39
   0  -2   0    9.15    2.39
   0  -2   0   11.83    1.91
   0   2   1  156.81    9.16
   0   2  -1  146.54    9.18
   0   2  -1  168.62    9.29
   0  -2   1  208.16    7.79
   0  -2  -1  172.38    8.27
   0  -2   1  159.93    7.03
   0  -2  -1  162.70    8.14
   0   2   1  160.32    8.91
   0  -2   1  171.59    8.43
   0   2   1  177.05    8.95
   0  -2   1  165.16    9.33
   0  -2  -1  174.80    9.83
   0  -2  -1  172.99    9.36
   0  -2   1  175.18    9.71
   0  -2  -1  162.28    9.07
   0  -2   1  170.86    8.45
   0   2   1  160.48    9.60
   0   2   1  150.97    9.62
   0  -2   1  170.94    7.30
   0  -2  -1  153.56    9.18
   0   2  -2  906.96   36.39
   0   2  -2  855.63   35.27
   0   2  -2  907.07   35.52
   0  -2  -2  837.53   35.63
   0  -2   2  936.17   35.92
   0   2  -2  852.87   34.76
   0   2   2  867.84   35.87
   0   2   2  843.57   37.21
   0   2   2  840.22   36.88
   0  -2   2  847.54   35.84
   0  -2   2  776.50   35.61
   0  -2  -2  888.38   36.26
   0  -2   2  899.86   36.31
   0  -2  -2  875.25   35.17
   0  -2  -2  860.87   37.03
   0  -2   2  889.90   33.78
   0   2  -3  401.25   18.09
   0  -2  -3  370.54   19.72
   0   2   3  386.67   20.03
   0   2   3  370.45   19.11
   0  -2   3  403.58   19.28
   0   2   3  398.60   18.57
   0  -2   3  387.27   18.25
   0   2  -3  372.59   17.37
   0  -2   3  326.09   17.52
   0  -2  -3  368.93   18.97
   0  -2  -3  400.08   18.60
   0   2  -3  413.09   18.81
   0   2  -3  380.74   18.04
   0   2  -3  384.77   17.42
   0   2  -4 4338.56  160.97
   0   2  -4 4329.33  160.27
   0  -2   4 4310.65  161.28
   0   2  -4 4206.22  161.26
   0   2  -4 4193.18  161.10
   0  -2  -4 4296.74  163.52
   0  -2   4 3867.85  159.99
   0   2   4 4220.51  161.74
   0   2   4 4093.75  161.85
   0   2   4 4128.27  163.47
   0  -2   4 4207.83  162.90
   0  -2  -4 4355.07  161.16
   0  -2  -4 4207.09  162.37
   0   2  -5  981.14   42.97
   0   2  -5 1007.67   43.58
   0  -2  -5 1044.00   44.94
   0   2  -5  984.44   42.05
   0  -2  -5  950.92   44.20
   0  -2   5  937.94   42.90
   0  -2  -5 1001.25   45.11
   0   2  -5  990.03   42.80
   0  -2  -5  920.18   44.91
   0   2   5 1016.48   44.10
   0  -2   5  944.53   44.80
   0   2   5  994.11   45.51
   0  -2  -5 1023.32   42.75
   0  -2  -5  990.59   44.53
   0   2  -6  163.22   12.21
   0   2  -6  184.69   13.47
   0  -2  -6  185.65   14.18
   0   2  -6  176.36   12.51
   0  -2  -6  169.57   13.47
   0  -2   6  166.72   12.51
   0   2  -6  172.62   11.90
   0  -2  -6  177.84   13.92
   0  -2   6  179.11   14.50
   0   2   6  182.79   14.53
   0   2   6  177.62   13.50
   0  -2  -6  171.58   13.48
   0  -2  -6  188.52   14.73
   0  -2  -7  183.92   15.44
   0   2  -7  135.12   12.23
   0  -2  -7  158.45   13.94
   0  -2   7  178.36   14.03
   0   2  -7  220.43   15.80
   0  -2  -7  182.03   15.12
   0  -2  -7  231.64   16.93
   0   2  -7  184.22   15.76
   0   2   7  159.61   14.06
   0   2   7  161.74   14.99
   0  -2   7  186.12   16.02
   0  -2  -7  174.09   14.65
   0   2   8  123.44   13.27
   0  -2   8  119.23   13.62
   0  -2  -8  144.00   14.26
   0   2  -8  112.52   13.35
   0  -2  -8  117.60   12.91
   0   2  -8  116.12   11.41
   0   2   8   92.23   11.41
   0  -2  -8  100.75   11.75
   0  -2   8  112.17   11.69
   0  -2  -8  115.63   13.24
   0   2  -8  126.35   12.50
   0  -2  -8  100.43   11.81
   0   2  -8  106.13   13.23
   0  -2  -8  133.96   13.74
   0   2  -8  115.79   12.69
   0  -2  -8   92.53   11.52
   0  -2  -9  413.81   28.92
   0  -2  -9  429.92   28.55
   0   2  -9  436.55   28.34
   0  -2  -9  492.18   30.95
   0   2  -9  475.58   31.14
   0  -2   9  422.81   28.75
   0   2  -9  399.37   26.60
   0  -2   9  351.42   26.61
   0  -2  -9  401.97   27.85
   0  -2  -9  474.52   31.30
   0  -2  -9  459.55   29.73
   0  -2  -9  455.61   30.13
   0   2  -9  461.91   30.50
   0  -2   9  463.31   31.44
   0   2  -9  422.62   29.32
   0  -2 -10   31.86    8.91
   0   2 -10   42.37    9.72
   0  -2 -10   35.79    7.79
   0  -2 -10   67.01   11.18
   0   2 -10   31.71    8.72
   0  -2 -10   38.46    8.98
   0  -2  10   39.62    9.07
   0  -2 -10   42.56    8.93
   0   2 -10   43.41    8.51
   0  -2 -10   48.45    8.93
   0  -2  10   28.24    7.17
   0  -2  11   36.00    9.22
   0  -2 -11   45.71    9.68
   0   2  11   24.20    8.17
   0  -2  11   21.49    7.22
   0  -2 -11   28.36    7.73
   0   2 -11   32.01    7.76
   0  -2 -11   32.33    8.51
   0  -2 -11   34.53    8.55
   0   2 -11   16.89    6.56
   0   2  11   39.16    9.68
   0  -2  11   25.41    8.04
   0  -2 -11   35.31    8.04
   0   2 -11   17.72    7.98
   0  -2 -11   13.35    6.66
   0   2  12  548.56   37.84
   0  -2  12  562.05   38.63
   0   2 -12  531.47   36.56
   0  -2 -12  561.78   36.55
   0   2  12  465.64   35.66
   0  -2 -12  609.68   37.56
   0   2 -12  528.51   35.92
   0  -2  13  162.70   18.85
   0   2  13  203.78   20.29
   0   2 -13  194.08   19.26
   0  -2 -13  192.00   18.90
   0   2  13  177.85   18.79
   0  -2 -13  163.10   17.78
   0   2 -13  179.39   18.80
   0  -2  14    3.24    3.96
   0   2  14   -1.51    3.11
   0  -2 -14   -1.36    3.55
   0   2 -14   -1.42    3.70
   0   2 -14    1.53    2.82
   0  -2 -14    1.48    3.06
   0   2  15   -1.08    2.63
   0   2 -15   -2.05    2.67
   0  -2 -15    0.97    2.37
   0   2 -15   -1.15    2.59
   0   3   0    0.64    1.28
   0   3   0   -0.97    2.01
   0   3   0    1.35    2.03
   0  -3   0    1.22    1.37
   0   3   0    1.81    1.53
   0  -3   0   -0.50    1.95
   0  -3   0    1.45    2.56
   0  -3   0    1.45    1.26
   0  -3   0    0.40    1.53
   0   3   1   67.69    6.02
   0   3  -1   57.49    6.10
   0   3  -1   58.65    5.98
   0   3   1   73.74    6.80
   0  -3  -1   67.16    4.47
   0  -3   1   65.33    4.35
   0  -3  -1   67.62    5.19
   0  -3  -1   72.67    6.16
   0   3   1   72.58    5.63
   0  -3   1   80.36    5.69
   0   3   1   74.50    5.60
   0  -3  -1   72.68    5.95
   0  -3   1   72.59    6.37
   0  -3  -1   80.86    6.99
   0  -3  -1   56.34    5.79
   0  -3   1   69.28    6.43
   0  -3  -1   63.81    5.98
   0  -3   1   67.01    4.89
   0   3  -1   62.48    4.87
   0   3   1   62.05    5.94
   0  -3  -2  261.26   14.30
   0  -3  -2  241.51   13.43
   0  -3   2  242.80   14.24
   0   3   2  249.15   13.72
   0   3   2  234.54   13.29
   0  -3  -2  266.61   14.82
   0  -3  -2  262.06   12.93
   0  -3  -2  247.16   14.46
   0  -3   2  243.78   14.00
   0   3   2  242.63   13.96
   0   3  -2  259.72   13.80
   0   3  -2  260.45   13.12
   0   3  -2  250.68   14.25
   0   3   2  282.03   15.51
   0   3   2  242.76   14.81
   0  -3   2  244.09   13.16
   0  -3  -3 2494.38   95.28
   0  -3   3 2430.77   94.99
   0   3   3 2331.10   94.72
   0   3  -3 2455.12   94.02
   0   3  -3 2326.28   92.80
   0  -3   3 2397.38   94.26
   0   3   3 2259.95   94.27
   0  -3  -3 2554.99   96.69
   0  -3  -3 2509.68   94.36
   0  -3  -3 2204.49   95.75
   0  -3   3 2382.50   94.55
   0   3  -3 2452.98   93.83
   0   3  -3 2468.11   95.33
   0   3  -3 2417.44   93.72
   0  -3   3 2378.15   94.63
   0   3   3 2353.48   96.65
   0   3   3 2398.71   96.24
   0   3  -4   23.27    3.71
   0   3  -4   21.82    3.29
   0  -3   4   28.49    4.28
   0   3   4   26.41    4.61
   0   3  -4   34.71    4.79
   0  -3  -4   32.52    5.29
   0  -3  -4   26.96    4.31
   0  -3  -4   23.86    4.96
   0  -3   4   22.83    3.96
   0  -3   4   17.66    3.88
   0   3   4   31.10    5.32
   0   3  -4   28.83    4.09
   0  -3  -4   26.22    4.19
   0   3  -5 1759.63   73.41
   0   3  -5 1736.02   72.81
   0  -3  -5 1800.49   73.78
   0  -3   5 1750.58   72.85
   0  -3  -5 1896.93   75.79
   0  -3  -5 1817.18   72.88
   0   3  -5 1770.12   72.42
   0  -3  -5 1765.50   75.80
   0  -3   5 1644.57   74.19
   0   3   5 1718.13   75.68
   0   3   5 1732.04   73.95
   0  -3  -6   19.84    5.37
   0   3  -6   28.61    4.83
   0  -3  -6   25.02    5.47
   0  -3  -6   24.34    5.21
   0  -3   6   24.00    4.74
   0   3   6   33.36    6.31
   0  -3   6   29.87    5.82
   0  -3  -6   36.29    6.20
   0  -3  -6   23.85    4.81
   0   3  -6   25.80    4.92
   0   3  -6   20.22    4.36
   0  -3  -7  238.79   19.11
   0   3  -7  220.21   16.21
   0  -3  -7  251.85   19.35
   0  -3   7  231.01   18.76
   0   3   7  244.71   19.22
   0  -3  -7  241.78   18.00
   0   3  -7  240.81   17.72
   0  -3  -7  241.45   18.23
   0  -3  -7  245.19   18.05
   0   3  -7  221.65   17.27
   0  -3  -7  258.98   18.73
   0  -3   7  224.87   16.83
   0   3   8    4.48    3.90
   0  -3   8    4.63    3.19
   0  -3  -8   11.69    4.49
   0  -3   8   16.81    4.70
   0  -3  -8    1.33    2.14
   0  -3  -8    1.43    3.24
   0   3  -8    5.56    2.91
   0  -3  -8    1.49    2.76
   0   3  -8   14.03    4.40
   0  -3  -8    2.62    2.71
   0  -3  -8    1.32    2.73
   0  -3   9   21.29    5.91
   0  -3  -9   19.80    5.85
   0   3  -9   28.76    6.32
   0  -3  -9   29.00    7.91
   0  -3   9   21.57    6.47
   0   3  -9   19.21    5.34
   0  -3  -9   17.97    5.59
   0  -3  -9   23.12    6.25
   0   3 -10  248.77   21.59
   0  -3 -10  259.41   22.02
   0  -3 -10  253.17   21.96
   0  -3  10  209.79   21.83
   0  -3 -10  308.89   25.13
   0  -3  10  241.07   21.84
   0   3 -10  215.17   19.50
   0  -3 -10  251.91   22.20
   0  -3  11  484.98   35.22
   0  -3 -11  583.27   36.97
   0  -3  11  435.59   32.62
   0  -3 -11  475.75   33.45
   0   3 -11  500.85   33.92
   0   3  11  471.89   34.39
   0  -3 -11  439.38   31.79
   0   3 -11  489.85   33.76
   0  -3  12    6.15    5.02
   0   3  12   13.24    6.30
   0  -3 -12    7.65    5.59
   0  -3  12   12.71    5.56
   0  -3 -12   14.37    5.98
   0   3  12    3.93    4.80
   0   3 -12    1.84    3.80
   0  -3 -12   10.00    5.11
   0   3 -12    5.37    4.05
   0  -3  13   62.87   11.79
   0  -3 -13   63.74   10.62
   0   3 -13   60.12   10.27
   0   3  13   63.19   11.21
   0  -3 -13   74.61   10.94
   0  -3 -13   46.41    9.02
   0   3 -13   61.08   10.30
   0   3 -14    1.44    2.66
   0   3  14   -1.39    3.13
   0  -3 -14    1.38    3.37
   0   3 -15    2.11    2.76
   0   3  15    0.93    2.10
   0  -4   0  183.75   12.81
   0   4   0  191.78   11.35
   0   4   0  185.92   11.61
   0  -4   0  191.90   13.21
   0  -4   0  166.29   11.62
   0  -4   0  201.95   10.89
   0   4   0  178.65   12.72
   0   4   0  210.15   13.17
   0   4   0  185.51   11.19
   0  -4  -1  315.15   18.29
   0  -4  -1  342.86   18.92
   0  -4   1  350.13   19.51
   0  -4  -1  325.85   17.78
   0   4   1  363.58   17.81
   0  -4   1  335.94   17.60
   0   4  -1  316.45   16.68
   0   4   1  354.31   18.88
   0   4  -1  342.21   19.00
   0   4   1  339.48   18.77
   0   4  -1  301.75   18.37
   0   4   1  388.47   20.49
   0  -4  -1  344.41   17.94
   0  -4  -1  363.59   20.03
   0  -4   1  382.04   19.90
   0   4   1  347.08   17.53
   0  -4   2  581.52   28.53
   0  -4  -2  604.48   28.58
   0   4   2  592.81   27.17
   0   4   2  568.64   28.90
   0  -4  -2  571.64   28.10
   0   4   2  568.54   27.15
   0  -4  -2  561.71   28.16
   0  -4   2  633.13   29.32
   0  -4  -2  596.87   28.06
   0   4  -2  569.13   26.27
   0   4  -2  600.17   28.11
   0   4   2  558.34   29.19
   0   4   2  559.00   27.99
   0   4  -2  585.46   28.58
   0  -4   3 1880.65   76.25
   0  -4  -3 2050.80   77.91
   0   4   3 1810.47   75.46
   0   4   3 1897.78   75.39
   0  -4   3 1811.55   75.15
   0   4   3 1846.12   77.89
   0   4   3 1836.05   77.73
   0  -4  -3 1810.08   76.91
   0  -4   3 1848.21   76.58
   0  -4  -3 1851.29   76.41
   0   4  -3 1841.08   76.53
   0   4   3 1842.25   76.00
   0   4  -3 1831.26   74.32
   0   4  -3 1805.13   75.03
   0   4  -4 3181.97  125.73
   0   4   4 3109.73  126.60
   0   4  -4 3258.38  127.60
   0   4  -4 3122.48  125.31
   0  -4  -4 3248.09  125.83
   0   4   4 3157.03  128.40
   0  -4   4 3007.06  126.53
   0   4   4 3259.60  129.68
   0  -4  -4 3185.21  128.66
   0  -4  -4 3411.43  129.40
   0  -4   4 3154.50  126.60
   0  -4  -4 3438.98  127.67
   0  -4  -5 2173.44   90.60
   0  -4   5 2025.91   87.18
   0   4   5 2129.89   90.84
   0   4   5 2049.71   89.10
   0  -4   5 2061.00   88.84
   0  -4  -5 2207.23   87.78
   0   4  -5 2100.37   86.95
   0   4   5 2099.03   88.48
   0  -4  -5 2246.26   88.38
   0  -4  -5 2336.01   90.99
   0   4  -5 2044.58   88.37
   0   4   6  428.72   25.75
   0   4  -6  418.10   24.40
   0  -4   6  423.10   24.88
   0   4   6  459.91   27.88
   0  -4   6  472.06   27.29
   0  -4  -6  435.01   25.17
   0  -4  -6  482.54   27.74
   0   4  -6  424.61   25.48
   0  -4  -6  428.00   27.15
   0   4  -7  126.80   12.84
   0  -4  -7  146.27   13.83
   0  -4  -7  115.18   12.94
   0   4  -7  125.04   11.78
   0   4   7  110.23   12.30
   0  -4  -7  137.52   13.56
   0  -4   7  108.72   11.52
   0   4   7  122.32   13.51
   0  -4   7  115.36   13.05
   0  -4  -7  127.03   12.36
   0  -4   7  138.83   13.46
   0  -4   7  133.05   15.10
   0  -4  -7  104.25   12.55
   0   4  -7  140.16   13.04
   0  -4   8   12.76    4.11
   0  -4  -8   15.82    5.17
   0  -4   8   16.19    5.61
   0   4   8   17.53    5.72
   0  -4  -8   29.68    7.37
   0  -4  -8    6.19    4.08
   0   4   8    7.13    4.20
   0   4  -8   36.67    6.75
   0  -4   8   13.97    4.85
   0   4  -8   15.31    4.66
   0  -4  -8   21.31    5.74
   0  -4  -8   15.60    4.83
   0  -4  -9   61.06    9.90
   0  -4   9   51.66    8.91
   0  -4   9   31.66    8.27
   0   4   9   60.20   10.37
   0  -4  -9   63.17   10.61
   0  -4  -9   56.15   10.28
   0  -4  -9   43.41    8.26
   0  -4   9   66.09   10.33
   0   4  -9   36.76    7.23
   0   4  -9   55.19    9.50
   0   4   9   58.03   10.01
   0  -4  -9   46.07    8.87
   0  -4 -10    6.67    4.62
   0  -4 -10   10.50    5.11
   0  -4  10    8.24    4.66
   0   4  10   11.23    5.46
   0  -4 -10    8.62    5.51
   0   4 -10    3.47    3.59
   0  -4 -10    1.92    3.97
   0  -4  10    9.29    4.85
   0   4  11  134.38   16.88
   0  -4 -11  176.96   18.27
   0   4 -11  120.45   15.56
   0  -4 -11  123.07   16.57
   0  -4  11  153.58   17.57
   0   4  12  321.61   27.24
   0  -4 -12  386.91   28.51
   0   4 -12  348.81   27.52
   0  -4 -12  410.96   30.21
   0  -4  12  372.39   28.66
   0   4 -13  312.53   24.19
   0   4  13  316.07   24.60
   0  -4 -13  284.30   23.56
   0  -4  13  279.81   23.35
   0   4 -14   23.88    5.91
   0   4  14   14.04    4.75
   0  -4 -14   22.45    5.68
   0  -4  14   13.65    4.76
   0   4  15    0.83    1.88
   0   4 -15    0.93    2.27
   0   5   0   -0.60    1.24
   0   5   0   -0.64    1.78
   0  -5   0    1.48    2.05
   0   5   0   -1.19    1.64
   0   5   0    0.89    2.47
   0   5   0   -0.84    2.44
   0  -5   0    0.85    2.48
   0  -5   0    1.85    2.84
   0  -5   1    0.80    2.20
   0  -5  -1    2.45    1.87
   0   5   1    6.71    2.46
   0   5   1    1.82    1.48
   0   5   1    2.26    1.97
   0  -5   1    3.21    2.14
   0   5  -1    1.69    2.70
   0   5   1    0.94    2.60
   0   5  -1    9.23    3.55
   0   5   1   -0.83    2.53
   0  -5  -1   -1.90    2.91
   0  -5   1   15.22    4.05
   0  -5   1    2.64    2.81
   0  -5  -1    4.90    2.72
   0  -5  -2  770.65   37.03
   0  -5   2  807.94   38.91
   0   5   2  802.75   36.42
   0  -5  -2  698.38   37.22
   0  -5  -2  805.00   37.81
   0  -5   2  762.95   38.74
   0   5   2  793.05   38.17
   0   5  -2  774.84   38.23
   0   5  -2  805.77   37.87
   0   5   2  840.15   39.98
   0  -5  -2  875.36   37.99
   0   5   2  865.53   39.36
   0   5   2  768.53   36.27
   0  -5   2  788.08   38.49
   0   5   3  938.72   43.57
   0  -5  -3  967.18   45.26
   0  -5   3  960.54   45.72
   0   5  -3  964.80   45.44
   0   5  -3  967.59   44.23
   0   5   3 1011.92   47.34
   0   5   3  950.83   44.77
   0  -5  -3 1031.51   45.74
   0   5   3  958.00   46.32
   0  -5  -3  989.61   45.50
   0  -5   3  992.12   45.56
   0   5  -4  142.89   11.53
   0   5   4  131.14   11.45
   0  -5  -4  138.10   12.30
   0   5   4  168.07   14.12
   0   5  -4  184.98   13.82
   0  -5  -4  167.49   13.62
   0   5   4  148.34   13.55
   0  -5  -4  152.83   13.34
   0  -5   4  158.85   12.95
   0   5   5  811.40   41.31
   0  -5  -5  775.11   40.17
   0  -5  -5  772.57   38.69
   0  -5  -5  768.82   40.10
   0   5  -5  829.68   40.01
   0   5   5  749.96   39.70
   0   5  -5  720.35   36.95
   0   5   5  764.81   38.23
   0   5  -6  744.30   39.42
   0   5   6  812.87   41.30
   0   5   6  774.63   43.00
   0  -5  -6  765.12   41.80
   0  -5  -6  929.37   44.38
   0  -5  -6  837.51   43.60
   0  -5   6  859.64   45.73
   0  -5   6  797.99   42.04
   0   5  -6  800.96   41.90
   0   5   6  817.92   42.53
   0  -5  -6  845.71   42.92
   0  -5  -7  220.44   18.20
   0   5  -7  224.87   18.24
   0   5   7  182.84   17.15
   0   5   7  185.85   17.64
   0  -5  -7  190.75   17.36
   0   5  -7  183.86   16.43
   0   5  -7  180.35   15.38
   0  -5   7  181.32   16.63
   0  -5   7  175.48   18.57
   0  -5  -7  181.51   17.42
   0  -5  -7  178.99   16.78
   0  -5  -8    4.59    4.00
   0   5  -8    4.56    4.20
   0   5   8    1.57    3.24
   0  -5  -8   -1.54    3.18
   0   5  -8    3.81    3.10
   0  -5   8   12.25    4.69
   0  -5  -8    6.69    4.08
   0  -5   8   -1.95    4.03
   0   5   8    1.70    3.50
   0  -5  -8    1.60    3.29
   0  -5  -9    8.41    4.40
   0  -5  -9    1.78    4.65
   0  -5   9    8.43    4.93
   0  -5  -9    8.34    4.87
   0   5  -9   10.06    4.90
   0   5   9   19.08    6.60
   0  -5  -9    5.44    4.43
   0   5   9   11.12    5.14
   0  -5 -10   71.91   11.54
   0   5 -10   55.45   10.14
   0   5  10   68.51   11.54
   0  -5  10   46.92   10.44
   0  -5 -10   59.14   11.35
   0   5 -11  116.20   14.85
   0   5  11  125.42   15.93
   0  -5  11  151.56   17.36
   0  -5 -11  112.18   15.42
   0   5 -12  101.66   13.90
   0   5  12  138.55   16.03
   0  -5  12  154.45   17.16
   0  -5 -12  150.48   16.94
   0   5  13  129.75   14.24
   0   5 -13  105.02   13.05
   0  -5  13  106.22   13.15
   0  -5 -13  110.29   13.38
   0   5 -14   67.15    9.32
   0   5  14   77.36    9.72
   0  -5  14   84.57   10.26
   0  -5 -14   73.74    9.54
   0   6   0 4324.17  178.82
   0   6   0 4649.11  183.47
   0   6   0 4336.30  181.98
   0  -6   0 5011.03  185.25
   0  -6   0 4988.87  183.55
   0  -6   0 4593.04  180.95
   0  -6   1  700.60   36.49
   0   6   1  740.25   34.81
   0  -6  -1  673.02   36.15
   0   6   1  786.21   36.73
   0   6  -1  703.81   37.15
   0   6   1  707.26   38.42
   0   6   1  711.85   37.24
   0   6  -1  718.20   37.43
   0  -6  -1  758.12   37.20
   0  -6   1  728.47   37.66
   0   6  -1  649.46   34.21
   0  -6   1  750.32   38.29
   0  -6   2    3.20    2.79
   0   6   2   10.30    3.81
   0   6   2    3.17    2.54
   0  -6  -2    3.85    3.21
   0  -6   2    6.72    3.43
   0   6  -2    5.33    3.27
   0   6  -2    5.02    3.47
   0   6   2   14.54    5.48
   0   6   2    5.19    3.71
   0  -6   2    6.67    3.98
   0  -6   3   61.95    8.62
   0   6   3   50.01    7.99
   0  -6  -3   64.35    8.07
   0  -6   3   49.91    8.47
   0   6  -3   54.80    7.99
   0   6   3   73.39   10.03
   0   6  -3   52.90    7.30
   0  -6   4  119.42   12.93
   0  -6  -4  128.72   12.34
   0   6  -4  102.02   10.16
   0   6   4  114.65   12.22
   0   6  -4  113.11   11.81
   0   6   4  144.92   13.96
   0  -6  -4  102.41   10.97
   0  -6  -4   98.51   11.06
   0  -6   4  105.09   11.36
   0  -6   5   48.36    8.26
   0   6  -5   52.01    7.32
   0   6   5   61.36    9.26
   0  -6  -5   54.88    8.34
   0   6   5   49.27    8.36
   0   6  -5   52.43    8.43
   0  -6  -5   53.33    8.00
   0   6   5   48.99    7.78
   0  -6  -5   62.93    9.11
   0   6   5   38.69    7.21
   0  -6   5   36.72    7.95
   0  -6   6   19.53    5.70
   0   6  -6   18.89    4.81
   0   6   6   28.45    6.98
   0  -6  -6   36.36    7.37
   0   6  -6   28.57    6.36
   0  -6  -6   28.76    6.71
   0   6   6   29.26    6.69
   0  -6   6   34.93    7.96
   0  -6  -6   27.04    6.64
   0  -6  -6   37.69    7.16
   0  -6   7  969.13   50.90
   0  -6  -7 1030.91   51.65
   0   6  -7  854.62   48.84
   0   6  -7  879.53   47.16
   0   6  -7 1002.07   50.95
   0   6   7  942.67   49.93
   0   6   7  955.86   51.58
   0  -6   7 1003.28   54.97
   0  -6  -7  991.37   51.60
   0  -6  -7  992.67   50.65
   0  -6  -8 1784.41   81.66
   0  -6  -8 1782.54   82.70
   0  -6   8 1772.24   86.80
   0  -6  -8 1722.99   81.36
   0   6  -8 1706.62   81.12
   0   6   8 1714.62   81.15
   0  -6   8 1675.99   81.13
   0   6   8 1666.51   82.14
   0  -6  -9   38.87    8.58
   0  -6   9   34.19    8.08
   0   6  -9   47.59    9.44
   0   6   9   40.10    8.91
   0  -6  -9   34.95    8.01
   0   6   9   38.24    8.75
   0  -6  -9   27.97    7.81
   0  -6 -10   11.06    5.65
   0   6  10   10.81    4.99
   0   6 -10    7.25    5.02
   0  -6  10    5.55    4.18
   0  -6  10    2.03    3.25
   0  -6 -11   34.43    8.30
   0  -6  11   37.62    9.06
   0   6  11   36.86    8.37
   0   6 -11   40.66    8.89
   0  -6 -12    8.21    4.55
   0  -6  12   17.87    6.39
   0   6 -12    8.03    4.20
   0   6  12    3.17    3.28
   0  -6 -13   41.69    7.83
   0  -6  13   36.66    7.71
   0   6  13   55.68    8.77
   0   6 -13   49.62    8.37
   0  -6 -14   -0.96    2.33
   0   6  14   -0.93    2.27
   0   6 -14    3.98    3.05
   0  -6  14    3.17    2.76
   0  -7   0    1.10    2.26
   0   7   0    1.38    4.03
   0   7   0    1.30    3.80
   0  -7   0   -1.26    3.86
   0  -7   0   -1.44    2.98
   0   7   1 1589.29   76.76
   0   7  -1 1700.53   77.73
   0   7   1 1650.21   78.56
   0   7  -1 1796.13   78.43
   0  -7   1 1840.85   79.89
   0  -7   1 1701.76   77.68
   0  -7  -1 1855.55   77.88
   0  -7  -1 1670.55   76.44
   0  -7   2  151.72   14.28
   0  -7  -2  140.57   13.91
   0   7  -2  124.23   13.32
   0   7  -2  124.30   13.11
   0   7   2  139.26   13.77
   0   7   2  124.25   14.19
   0   7  -2  123.57   11.97
   0   7   2  141.54   13.41
   0  -7  -2  118.62   13.39
   0  -7   2  159.06   15.10
   0  -7   2  115.55   12.95
   0  -7   2  116.38   12.97
   0  -7  -3  104.84   11.88
   0   7  -3   73.66    9.73
   0   7   3   81.60   11.61
   0   7  -3   62.58    9.53
   0  -7   3   70.24   10.30
   0  -7  -3   91.65   11.72
   0   7   3   85.85   10.60
   0  -7   3   79.02   10.80
   0  -7   3   91.02   11.26
   0   7   3  103.13   11.95
   0   7   4    2.82    2.90
   0  -7  -4    1.41    3.44
   0   7   4    1.51    3.12
   0   7  -4    1.39    3.14
   0  -7   4    2.82    2.91
   0   7  -4    2.19    3.03
   0  -7   4    3.06    3.16
   0  -7  -4    2.42    2.96
   0   7   4   -1.31    2.09
   0  -7  -4    1.41    2.91
   0  -7   4    4.14    3.12
   0   7  -5  107.71   11.79
   0  -7  -5  112.59   13.34
   0  -7   5  130.48   14.17
   0   7   5  115.89   13.92
   0   7  -5  132.25   14.11
   0  -7  -5  106.79   12.60
   0   7   5  123.64   13.40
   0  -7   5  117.05   14.51
   0   7   5  119.78   13.96
   0  -7  -6  282.82   23.08
   0   7  -6  302.58   23.51
   0  -7   6  291.19   23.44
   0   7   6  309.96   22.93
   0   7   6  313.74   24.39
   0  -7  -6  297.27   23.07
   0  -7   6  274.96   24.98
   0  -7  -7  632.44   38.75
   0   7   7  619.75   38.93
   0  -7  -7  656.24   38.99
   0  -7   7  643.54   42.45
   0  -7  -7  599.51   37.84
   0  -7   7  673.21   39.64
   0   7   7  602.76   37.05
   0   7  -7  572.98   37.36
   0   7  -8    1.74    3.92
   0  -7  -8    5.20    3.92
   0   7   8    5.59    4.55
   0   7   8    6.61    4.31
   0   7  -8    5.29    3.99
   0  -7   8    2.34    4.82
   0  -7  -8    1.78    4.01
   0  -7  -8   -1.62    4.50
   0  -7   8    1.83    3.38
   0  -7  -9  238.83   21.85
   0  -7   9  271.93   24.71
   0  -7   9  271.05   23.71
   0   7  -9  238.18   22.15
   0   7   9  279.64   23.28
   0  -7 -10    3.42    3.16
   0  -7  10    5.62    4.24
   0   7 -10    7.17    4.38
   0   7  10    8.51    4.97
   0  -7  10    6.13    5.34
   0   7 -11    5.00    3.44
   0   7  11    4.76    3.88
   0  -7 -11   -1.61    3.64
   0  -7  11    1.92    3.96
   0   7 -12   -2.89    3.26
   0   7  12    1.37    3.09
   0  -7 -12   -2.80    3.88
   0  -7  12    1.66    3.43
   0   7 -13    3.42    2.79
   0   7  13    3.19    2.40
   0  -7  13    1.30    2.94
   0  -7 -13   -1.10    2.67
   0   8   0   44.50    8.71
   0   8   0   24.44    6.51
   0  -8   0   36.62    7.75
   0  -8   0   39.25    7.92
   0  -8   1  286.28   22.62
   0  -8  -1  304.76   22.58
   0  -8   1  278.47   22.65
   0   8   1  299.74   23.32
   0   8  -1  331.60   24.17
   0   8  -1  327.35   24.21
   0   8   1  275.37   23.56
   0  -8   1  285.45   23.75
   0  -8   1  293.07   22.55
   0  -8  -1  325.61   23.80
   0  -8  -1  274.82   21.51
   0  -8  -2 1414.18   66.00
   0  -8   2 1333.93   66.04
   0  -8  -2 1330.04   64.16
   0  -8   2 1245.18   64.44
   0   8   2 1302.99   66.36
   0   8  -2 1350.11   65.72
   0   8  -2 1313.30   64.54
   0  -8  -3   31.58    7.75
   0  -8   3   38.13    8.31
   0  -8   3   46.77    8.77
   0  -8  -3   39.30    8.35
   0  -8   3   48.72    9.00
   0   8  -3   44.36    8.66
   0   8   3   42.99    9.24
   0   8   3   46.01    8.47
   0   8   4   71.88   10.66
   0  -8  -4   78.68   11.40
   0   8  -4   66.93   11.11
   0   8   4   64.07   11.54
   0  -8   4   49.08    9.36
   0  -8  -4   65.40   10.67
   0   8   4   63.27    9.81
   0  -8   4   66.75   10.85
   0  -8   4   54.72    9.84
   0  -8  -5    1.65    3.41
   0   8   5    1.66    3.75
   0  -8   5    1.74    3.21
   0   8   5    6.98    4.56
   0   8  -5    6.80    3.84
   0   8   5   10.81    4.73
   0  -8   5    5.67    4.28
   0  -8  -6  662.65   40.62
   0  -8  -6  658.21   39.27
   0  -8   6  720.87   44.49
   0   8   6  652.07   39.45
   0   8   6  643.98   40.48
   0   8  -6  698.66   41.63
   0  -8   6  657.07   41.24
   0  -8  -7  118.55   14.81
   0   8   7   89.81   13.42
   0   8   7  105.54   13.22
   0  -8   7  106.61   15.97
   0  -8  -7  104.14   13.30
   0  -8   7   87.60   13.68
   0   8  -7  104.42   13.93
   0  -8   8   -1.95    4.03
   0   8  -8    9.20    5.37
   0   8   8    1.63    3.98
   0  -8  -9  117.94   14.26
   0  -8   9  136.86   17.11
   0  -8   9  112.54   15.23
   0   8   9  120.20   14.53
   0   8  -9  127.01   15.55
   0   8 -10  338.89   25.81
   0   8  10  320.06   24.31
   0  -8 -10  263.10   22.43
   0  -8  10  352.25   27.92
   0  -8  10  332.08   26.51
   0   8 -11   43.66    8.53
   0   8  11   24.53    6.51
   0  -8 -11   26.94    6.44
   0  -8  11   36.46    8.40
   0   8  12   29.94    6.06
   0   8 -12   34.52    6.72
   0  -8 -12   21.06    5.32
   0  -8  12   34.26    7.41
   0   8  13    5.59    2.66
   0  -8 -13    4.02    2.77
   0  -8  13   -1.04    2.53
   0   9   0   -1.85    4.83
   0   9   0    1.72    3.56
   0  -9   0    1.61    3.64
   0   9  -1    1.80    3.31
   0   9  -1   -1.75    3.24
   0   9   1    1.89    4.26
   0  -9  -1    1.64    3.39
   0  -9   1    9.48    4.61
   0   9   2  389.95   29.32
   0   9  -2  355.57   27.26
   0   9  -2  348.62   26.87
   0  -9  -2  329.82   25.56
   0  -9   2  334.93   26.86
   0   9   2  364.34   27.01
   0  -9  -2  355.27   26.78
   0  -9  -3   23.93    7.08
   0  -9   3   18.54    6.66
   0   9   3   17.13    7.05
   0   9  -3   18.18    6.31
   0  -9   3   10.85    6.05
   0  -9  -3   26.39    7.17
   0   9   3   13.54    5.22
   0  -9  -4   42.48    8.72
   0  -9   4   31.87    8.07
   0  -9  -4   43.03    8.83
   0   9  -4   52.11   10.27
   0   9   4   45.50    9.70
   0   9   4   35.46    8.52
   0  -9  -5    1.74    2.79
   0   9   5    7.51    5.48
   0   9  -5    7.63    4.98
   0  -9  -5    5.09    4.15
   0   9   5    3.38    4.13
   0  -9   5    1.99    3.68
   0  -9   5    5.81    5.06
   0   9   6   62.31   10.51
   0  -9   6   81.50   12.84
   0  -9   7   60.36   11.36
   0  -9   8   15.90    6.38
   0   9  -8   16.51    6.13
   0   9   8   15.23    5.29
   0  -9   9    9.45    5.55
   0   9  -9   20.64    6.95
   0   9   9   23.18    6.01
   0   9 -10  304.33   23.74
   0   9  10  314.83   22.80
   0  -9  10  375.69   27.01
   0  -9 -10  300.62   23.59
   0   9  11    1.08    2.45
   0   9 -11    1.27    2.88
   0  -9  11    5.61    3.66
   0  -9 -11   -3.38    2.75
   0   9 -12    7.73    3.34
   0   9  12    3.26    2.61
   0  -9  12   12.77    4.17
   0  10   0  119.48   15.99
   0 -10   0  118.58   14.82
   0  10  -1    9.74    5.10
   0  10   1   16.10    7.44
   0  10  -1   15.11    6.53
   0 -10   1   14.96    5.75
   0 -10  -1   22.36    6.93
   0  10   1    3.76    3.90
   0  10  -2  268.78   24.36
   0  10   2  278.90   25.05
   0 -10  -2  291.85   24.32
   0  10   2  308.69   25.10
   0 -10   2  221.52   22.19
   0 -10  -3  916.36   49.87
   0  10   3  867.52   49.85
   0 -10   3  820.91   49.66
   0 -10  -4   57.71   10.37
   0  10   4   41.21    8.94
   0 -10   4   55.46   10.97
   0 -10  -5  413.77   30.19
   0 -10   5  453.12   33.04
   0  10   5  456.17   31.69
   0 -10   6  383.26   29.91
   0  10   6  361.40   27.26
   0  10  -7   10.99    5.08
   0 -10   7    7.91    5.48
   0 -10   8   18.76    6.96
   0  10  -8   20.43    7.06
   0 -10   9  126.07   15.09
   0  10  -9  117.96   13.84
   0  10 -10   24.02    6.12
   0 -10 -10   21.94    5.39
   0  10 -11  153.38   13.46
   0 -10 -11  173.83   13.07
   0 -11   0   -1.66    3.43
   0  11   0   -1.92    3.54
   0 -11  -1  235.45   22.13
   0 -11   1  296.61   23.63
   0  11   1  324.20   26.01
   0 -11  -2  339.99   26.87
   0  11   2  389.93   29.39
   0 -11  -3  153.99   16.66
   0  11   3  136.86   16.27
   0 -11   3  151.26   17.57
   0 -11  -4   11.39    4.98
   0  11   4    5.27    3.97
   0 -11   4    1.90    3.51
   0 -11  -5  278.99   22.30
   0 -11   5  251.95   23.46
   0  11   5  260.99   22.26
   0 -11   6  223.78   21.41
   0  11   6  206.28   18.94
   0  11  -7   48.60    9.16
   0 -11   7   54.29   10.27
   0 -11  -8   13.72    4.49
   0  11  -8   19.99    5.92
   0 -11   8   15.94    5.73
   0 -11  -9   78.75    9.52
   0  11  -9   86.76   10.71
   0 -11   9   78.26   10.79
   0 -11 -10   92.61    9.13
   0  12   0    5.25    5.36
   0 -12   0    2.95    3.33
   0 -12  -1  395.18   28.18
   0 -12   1  431.94   28.67
   0  12  -1  473.07   31.63
   0  12   1  448.77   31.10
   0 -12  -2   88.82   11.97
   0  12  -2   97.86   13.59
   0  12   2  105.52   13.70
   0 -12  -3    2.89    3.26
   0  12   3    1.63    3.02
   0 -12   4    4.80    4.18
   0 -12  -4    2.74    3.10
   0  12   4    1.54    2.84
   0 -12   5   18.79    5.98
   0  12   5    9.91    4.55
   0 -12  -5   16.24    5.31
   0 -12   6   38.58    7.86
   0 -12  -6   51.83    7.91
   0  12   6   50.25    8.25
   0  12  -7  225.49   18.12
   0 -12  -7  185.90   15.24
   0 -12   7  213.48   18.14
   0 -12  -8    5.11    3.04
   0 -12   8    2.33    2.84
   0  12  -8    1.03    3.00
   0 -13   0    1.16    2.38
   0  13   0    1.41    3.68
   0 -13  -1   16.42    5.12
   0  13  -1   20.79    5.90
   0  13   1   21.01    6.10
   0 -13  -2   24.25    5.84
   0  13  -2   33.29    7.14
   0  13   2   32.66    6.85
   0 -13  -3    5.52    3.23
   0  13  -3    9.94    3.98
   0  13   3    3.86    2.66
   0 -13  -4    2.04    2.66
   0  13   4    7.10    3.28
   0  13  -4    4.49    2.74
   0  13   5   10.46    3.50
   0  13  -5    7.97    3.95
   0 -13  -5   10.69    3.41
   0  13  -6  111.52   11.34
   0 -13   6  127.61   12.01
   0  14   0    0.97    2.54
   0 -14  -1    2.37    1.93
   0  14   1   -1.94    2.53
   0  14  -1   -1.89    2.14
   0 -14  -2  158.83   12.70
   0  14  -2  198.82   14.51
   0  14   2  207.03   14.98
   0 -14  -3   21.00    4.03
   0  14   3   29.12    5.25
   0  14  -3   18.26    4.22
   1   0 -15  398.34   25.16
   1   0 -15  373.92   24.22
  -1   0  15  369.81   24.98
   1   0 -14   -1.57    3.24
   1   0 -14   -1.50    3.66
  -1   0  14    3.36    4.38
   1   0 -13   26.92    7.26
   1   0 -13   19.57    6.61
  -1   0  13   17.85    6.89
   1   0 -12    1.84    3.40
   1   0 -12   -1.90    4.96
   1   0 -11   76.71   12.41
  -1   0  11   96.17   14.20
   1   0 -11   64.18   10.80
   1   0 -11   95.34   14.02
   1   0 -11   91.03   13.18
   1   0 -10    1.72    3.54
   1   0 -10    5.98    3.65
   1   0 -10   -1.81    3.74
  -1   0  10    3.70    4.52
   1   0 -10   -1.73    5.54
   1   0 -10   -1.54    2.83
   1   0 -10    1.78    3.28
   1   0  -9   12.14    4.86
   1   0  -9    4.83    4.21
   1   0  -9   15.51    4.63
  -1   0   9   19.24    6.29
   1   0  -9    6.15    4.27
   1   0  -9    9.16    3.83
   1   0  -9    6.09    3.73
   1   0  -8   -1.30    3.40
  -1   0   8    1.34    3.51
   1   0  -8   -1.39    4.79
   1   0  -8    2.17    3.16
   1   0  -8   -4.00    6.27
   1   0  -8    5.04    3.29
   1   0  -8    1.09    2.25
  -1   0   7 4954.67  198.99
  -1   0   7 4978.45  198.01
   1   0  -7 4814.94  196.30
   1   0  -7 5276.26  199.78
   1   0  -7 4869.08  197.95
   1   0  -7 4958.80  195.99
   1   0  -7 5710.97  201.68
   1   0  -6    3.60    2.63
   1   0  -6   -1.43    1.86
   1   0  -6   -0.97    2.38
  -1   0   6   -0.67    1.86
  -1   0   6    1.77    2.31
  -1   0   6    0.80    1.81
   1   0  -6    2.00    2.04
   1   0  -6    2.43    2.24
   1   0  -5   14.47    3.59
   1   0  -5   12.35    2.95
   1   0  -5   18.91    4.34
  -1   0   5   19.93    3.39
  -1   0   5   24.93    4.38
  -1   0   5   14.15    3.17
   1   0  -5   13.88    3.20
   1   0  -5   24.03    3.75
   1   0  -4   -0.40    1.10
   1   0  -4   -0.56    1.80
  -1   0   4   -0.53    1.54
   1   0  -4    2.24    1.65
   1   0  -4    0.96    1.66
   1   0  -4    1.23    1.79
  -1   0   4   -0.38    1.10
   1   0  -4    0.43    1.37
   1   0  -3 3775.80  156.09
   1   0  -3 4011.71  154.92
   1   0  -3 4322.46  154.76
   1   0  -3 4079.75  152.98
  -1   0   3 4075.65  155.71
   1   0  -3 3985.96  155.91
   1   0  -3 4075.04  155.39
   1   0  -3 4205.02  154.99
  -1   0   3 4208.60  154.33
   1   0  -3 4078.17  152.76
   1   0  -2    0.21    0.92
   1   0  -2    0.57    0.87
  -1   0   2    1.02    1.16
   1   0  -2   -0.22    0.91
  -1   0   2    0.15    0.69
   1   0  -2   -0.86    1.16
   1   0  -2    0.24    1.08
   1   0  -2   -0.15    0.44
  -1   0   2    3.44    0.63
   1   0  -2    0.27    1.27
   1   0  -1   13.02    1.50
   1   0  -1   14.99    1.44
   1   0  -1   14.48    1.34
   1   0  -1   14.14    1.47
  -1   0   1   16.21    1.09
   1   0  -1   12.00    1.50
  -1   0   1   13.58    1.15
  -1   0   1   15.98    1.64
   1   0  -1   17.22    1.26
   1   0  -1   12.31    1.57
   1   0   0    0.87    0.49
   1   0   0    0.10    0.39
   1   0   0    1.21    0.51
   1   0   0    0.28    0.41
   1   0   0    0.97    0.39
   1   0   1 3739.15  151.05
  -1   0  -1 3667.01  151.49
   1   0   1 4042.58  151.59
   1   0   1 3904.24  152.26
  -1   0  -1 4307.00  150.47
  -1   0  -1 4356.04  151.58
  -1   0  -2    1.36    0.71
  -1   0  -2    0.82    1.23
   1   0   2    0.22    1.21
  -1   0  -2    0.95    0.88
   1   0   2    1.37    0.44
   1   0   2   -0.24    1.15
   1   0   2    0.68    1.30
  -1   0  -2    1.82    1.03
  -1   0  -3  145.58    8.09
  -1   0  -3  146.90    8.20
  -1   0  -3  156.55    8.42
   1   0   3  125.72    9.26
   1   0   3  138.35    8.64
   1   0   3  136.87    8.28
  -1   0  -3  132.48    8.71
  -1   0  -3  152.19    8.65
   1   0   3  143.56    6.59
   1   0   4   -0.50    1.47
   1   0   4    3.82    2.42
  -1   0  -4    0.80    1.10
  -1   0  -4   -0.48    1.65
  -1   0  -4    0.40    1.12
   1   0   4    0.92    1.70
  -1   0  -4    0.47    1.50
  -1   0  -4    0.72    1.05
   1   0   5  619.72   30.46
  -1   0  -5  588.33   27.49
  -1   0  -5  596.73   28.63
  -1   0  -5  585.03   27.49
   1   0   5  622.52   28.56
  -1   0  -5  555.41   27.73
  -1   0  -5  600.16   26.84
   1   0   6    0.76    2.22
  -1   0  -6   -0.66    1.72
  -1   0  -6   -3.21    2.09
   1   0   6    2.01    2.93
  -1   0  -7  177.25   13.49
   1   0   7  197.35   14.87
  -1   0  -7  195.85   15.25
   1   0   7  188.31   16.12
   1   0   8    2.93    3.57
  -1   0  -8   -1.13    2.33
  -1   0  -8   -2.53    3.09
   1   0   8   -1.18    2.66
   1   0   9 1744.58   86.61
   1   0   9 1937.50   90.83
  -1   0  -9 1890.03   87.13
  -1   0  -9 2162.56   91.57
  -1   0  -9 2032.57   90.95
  -1   0  -9 1953.59   89.45
  -1   0  -9 2179.49   92.61
  -1   0 -10    1.87    4.87
   1   0  10    1.69    3.48
   1   0  10    6.43    4.84
  -1   0 -10    3.15    4.59
  -1   0 -10    1.78    4.64
  -1   0 -10   -1.80    2.88
  -1   0 -10   -1.81    2.36
   1   0  10    1.99    4.85
  -1   0 -11    2.00    3.69
   1   0  11   -2.29    4.23
   1   0  11    4.24    5.53
  -1   0 -11    1.89    5.24
  -1   0 -11    2.02    4.17
  -1   0 -11    3.86    4.37
  -1   0 -11    3.52    2.82
   1   0  12   -2.12    4.79
  -1   0 -12   -1.86    4.20
  -1   0 -12   -1.90    4.64
   1   0  13   -5.85    4.02
  -1   0 -13   -1.75    4.58
  -1   0 -13   -1.80    3.32
   1   0  14    4.85    4.47
  -1   0 -14   -2.92    5.22
  -1   0 -14   12.47    5.18
   1   0  15  113.67   12.15
  -1   0 -15  112.34   11.73
  -1   0 -15  126.07   12.85
  -1  -1  15   87.92   11.07
  -1   1  15   97.13   11.33
   1   1 -15   71.70    9.45
   1  -1 -15   63.83    9.23
   1  -1 -15   91.62   10.61
   1   1 -15   71.90    9.55
  -1  -1  14  220.01   21.16
  -1   1  14  231.98   21.04
   1   1 -14  256.09   21.06
   1  -1 -14  268.35   21.32
   1   1 -14  237.53   20.83
  -1   1  14  279.13   22.38
   1  -1 -14  278.28   21.93
  -1   1  13   27.03    8.44
  -1  -1  13   34.11    9.34
   1  -1 -13   39.01    8.43
   1   1 -13   37.71    8.85
   1   1 -13   28.34    8.10
   1  -1 -13   34.88    8.45
   1   1 -12    7.39    5.11
   1  -1 -12    1.83    2.92
   1   1 -12   -1.90    4.64
   1  -1 -12    1.87    4.22
   1   1 -11   62.72   11.36
   1  -1 -11   69.60   11.46
  -1  -1  11   69.10   12.23
   1   1 -11   86.95   13.68
   1  -1 -11   85.47   12.35
   1  -1 -11   64.00   12.19
   1   1 -11   75.26   12.22
   1  -1 -11   77.17   12.53
   1  -1 -11   90.81   13.58
   1  -1 -10   18.70    6.30
   1  -1 -10    8.71    5.12
   1  -1 -10   21.43    6.41
   1   1 -10   14.64    5.88
   1  -1 -10   11.14    4.68
   1  -1 -10   37.30    7.88
   1   1 -10   21.72    6.10
  -1  -1  10   15.20    5.58
  -1   1  10   19.60    6.40
   1   1 -10   15.77    6.29
   1  -1  -9  107.62   13.21
   1  -1  -9  116.15   13.84
   1   1  -9  108.78   12.98
   1  -1  -9  123.20   14.38
   1   1  -9  109.13   13.61
   1  -1  -9   74.75   10.63
   1   1  -9   86.49   10.70
   1  -1  -9   81.50   10.95
   1   1  -9  116.75   12.48
   1   1  -9  106.41   13.50
  -1   1   9  109.34   13.30
  -1  -1   9   89.33   12.57
   1  -1  -9   98.79   12.69
   1   1  -9  100.85   12.75
   1   1  -8  366.79   22.78
   1  -1  -8  392.13   25.47
   1   1  -8  361.80   25.31
   1  -1  -8  378.73   25.06
   1   1  -8  403.06   25.39
   1   1  -8  306.09   21.56
   1  -1  -8  360.37   23.66
  -1   1   8  347.55   24.16
  -1  -1   8  327.02   24.29
  -1   1   8  365.93   24.94
   1  -1  -8  411.81   26.36
   1   1  -8  383.40   25.88
   1   1  -8  383.48   24.88
   1  -1  -8  371.22   24.85
   1  -1  -8  353.88   23.30
   1   1  -8  321.09   22.34
   1   1  -7  627.85   32.74
   1  -1  -7  647.81   33.74
   1   1  -7  648.87   33.60
   1  -1  -7  605.05   32.03
   1   1  -7  542.20   30.16
  -1  -1   7  594.23   30.88
   1   1  -7  596.38   30.74
   1  -1  -7  632.27   33.14
  -1   1   7  585.09   32.99
  -1  -1   7  592.82   33.32
  -1   1   7  562.72   32.18
   1   1  -7  614.98   34.17
   1  -1  -7  641.78   34.01
   1  -1  -6 2045.28   82.39
   1   1  -6 1858.78   79.98
   1   1  -6 1965.55   81.60
   1  -1  -6 2053.68   83.18
   1   1  -6 1997.40   82.84
   1   1  -6 1901.06   80.09
  -1  -1   6 1968.40   80.23
   1  -1  -6 2078.14   81.97
  -1   1   6 1950.21   80.66
   1  -1  -6 1934.02   82.19
   1  -1  -6 2006.66   83.49
   1   1  -6 2012.37   84.07
  -1   1   6 1930.34   81.87
  -1  -1   6 1912.69   80.51
  -1   1   6 1955.45   82.72
  -1  -1   6 1909.17   82.66
   1  -1  -5  976.34   44.25
   1   1  -5 1012.09   42.72
   1   1  -5  971.63   43.21
   1   1  -5 1031.22   44.77
   1  -1  -5  984.89   44.71
   1  -1  -5  994.72   43.57
  -1  -1   5 1013.65   42.65
   1   1  -5  962.20   42.57
   1  -1  -5  975.05   44.01
   1   1  -5  972.82   45.12
   1  -1  -5  982.98   44.90
  -1  -1   5  995.94   41.89
  -1   1   5  992.37   44.45
  -1  -1   5  996.04   44.67
  -1   1   5 1000.79   43.92
   1  -1  -4  102.75    8.73
   1   1  -4  113.45    7.96
   1   1  -4  136.32    8.63
   1  -1  -4  112.86    9.15
   1   1  -4  113.97    8.83
   1  -1  -4  135.36    9.00
  -1  -1   4  126.86    8.11
   1   1  -4  132.05    8.41
   1  -1  -4  130.62    9.28
   1   1  -4  111.28    9.13
   1  -1  -4  113.26    9.11
  -1  -1   4  110.10    7.63
  -1   1   4  110.11    8.36
  -1   1   4  121.05    9.06
  -1  -1   4  115.40    9.07
   1  -1  -3  418.03   21.31
   1   1  -3  462.40   20.38
   1   1  -3  467.61   20.72
   1   1  -3  445.73   20.21
   1   1  -3  431.03   20.89
   1  -1  -3  445.57   21.49
  -1  -1   3  484.34   20.28
   1   1  -3  450.74   20.43
   1  -1  -3  458.59   20.94
   1  -1  -3  446.13   21.50
  -1  -1   3  462.48   19.39
   1  -1  -3  479.50   19.80
   1   1  -3  437.09   21.50
   1  -1  -3  418.95   21.21
  -1  -1   3  455.52   20.20
  -1   1   3  465.10   21.37
  -1   1   3  509.13   21.07
  -1  -1   3  458.21   21.48
  -1  -1   2  108.02    6.20
   1   1  -2  114.24    6.73
   1  -1  -2   96.75    6.47
   1  -1  -2  102.83    5.85
  -1  -1   2   99.03    5.95
   1  -1  -2  101.37    6.86
   1   1  -2  118.47    6.37
   1  -1  -2  109.47    6.58
  -1  -1   2  103.81    5.93
   1   1  -2  125.59    6.56
   1  -1  -2  110.23    6.47
   1   1  -2  101.55    6.12
   1  -1  -2  101.77    6.69
   1   1  -2  104.07    6.32
   1   1  -2  104.54    5.77
  -1   1   2   99.96    6.60
  -1  -1   2  108.42    6.86
  -1   1   2  106.08    6.10
  -1  -1   1  241.95   10.51
   1   1  -1  228.30   10.16
   1  -1  -1  232.78   10.26
  -1  -1   1  220.53    9.59
  -1  -1   1  234.57   10.73
   1  -1  -1  232.54   10.77
  -1   1   1  225.91   10.58
  -1   1   1  244.94    9.66
   1  -1  -1  235.89   10.57
   1   1  -1  228.53    9.62
   1  -1  -1  227.41   10.66
   1   1  -1  229.57   10.43
   1  -1  -1  230.02   10.70
   1   1  -1  223.61    9.32
   1   1  -1  229.09   10.53
   1   1  -1  218.33   10.35
   1   1   0  500.14   20.06
   1   1   0  505.17   20.65
  -1  -1   0  526.54   20.70
  -1  -1   0  515.90   20.66
   1   1   0  493.05   19.97
   1  -1   0  495.30   20.04
   1  -1   0  466.55   21.03
   1   1   0  523.61   20.57
   1  -1   0  521.77   20.61
   1   1   0  526.97   20.81
   1   1   0  464.17   20.67
  -1   1   0  532.83   20.06
  -1   1   0  467.41   20.86
   1  -1   0  522.81   20.05
   1   1   0  523.07   20.07
   1   1   0  507.53   19.66
   1  -1   0  513.40   20.37
  -1  -1   0  515.15   21.06
  -1  -1   0  502.81   20.58
  -1  -1  -1   97.16    5.50
  -1  -1  -1  101.32    5.49
   1   1   1   85.33    5.55
   1  -1   1   81.80    5.15
  -1  -1  -1   77.37    5.50
   1  -1   1   82.67    4.95
  -1  -1  -1   91.74    5.07
  -1   1  -1  129.38    4.96
   1  -1   1   92.16    4.92
   1  -1   1  109.30    5.35
   1   1   1   97.98    5.79
  -1   1  -1   99.62    4.13
   1  -1   1   89.05    6.01
   1  -1   1   92.35    5.30
   1   1   1   85.42    5.31
   1  -1   1   91.43    5.43
  -1   1  -1   93.40    5.42
  -1   1  -1   86.41    5.28
   1   1   1   95.86    5.28
   1   1   1   89.01    4.39
  -1  -1  -1   95.76    4.97
  -1   1  -1   87.12    4.73
   1  -1   2 2491.96  101.44
  -1  -1  -2 2951.28  103.02
  -1  -1  -2 2892.32  102.32
  -1   1  -2 2940.65  102.01
   1  -1   2 2692.51  101.53
  -1   1  -2 2516.93  101.21
  -1  -1  -2 2374.35  103.43
   1   1   2 2566.09  102.23
   1   1   2 2490.31  103.56
   1  -1   2 2717.99  101.05
   1  -1   2 2562.71  103.47
  -1   1  -2 2883.50  102.44
  -1  -1  -2 2765.31  102.68
  -1   1  -2 2834.07  103.01
  -1   1  -2 2683.61  100.86
   1  -1   2 2549.10  103.78
   1  -1   2 2885.63  102.79
  -1   1  -2 2777.13  101.41
  -1   1  -3 1006.91   39.99
  -1   1  -3  947.54   39.25
  -1  -1  -3  988.14   42.23
  -1  -1  -3  994.82   39.46
  -1  -1  -3 1022.96   40.61
  -1   1  -3 1008.90   39.52
   1  -1   3 1057.86   40.91
   1   1   3 1021.27   42.30
   1   1   3  957.52   40.11
   1   1   3  958.18   41.98
   1  -1   3 1016.12   42.40
   1  -1   3 1026.46   39.62
   1  -1   3  897.77   38.79
  -1   1  -3 1052.05   41.11
  -1   1  -3 1019.09   39.92
  -1  -1  -3 1015.51   40.94
  -1   1  -4   77.98    5.93
   1  -1   4  108.70    7.59
   1   1   4   88.46    7.86
   1   1   4   79.97    7.65
   1  -1   4   88.52    8.08
  -1   1  -4   90.24    6.56
  -1  -1  -4   86.32    6.55
  -1  -1  -4  105.03    8.42
  -1   1  -4   85.18    7.03
  -1  -1  -4   92.74    7.42
  -1   1  -4   76.03    5.92
   1  -1   5  328.90   18.28
  -1   1  -5  297.51   16.63
  -1  -1  -5  339.12   18.67
   1  -1   5  332.75   20.25
   1   1   5  368.47   20.38
   1   1   5  368.65   20.14
  -1   1  -5  326.93   17.44
  -1  -1  -5  329.73   17.35
  -1   1  -5  326.46   16.92
  -1  -1  -5  323.36   18.53
  -1   1  -5  358.72   18.92
  -1  -1  -5  361.14   19.62
  -1  -1  -6  353.71   21.80
  -1   1  -6  367.66   20.71
  -1   1  -6  407.04   22.40
  -1  -1  -6  408.02   22.69
   1   1   6  407.32   23.26
   1   1   6  386.39   23.35
   1  -1   6  419.05   24.49
   1  -1   6  365.89   21.42
   1   1   6  404.03   22.34
  -1  -1  -6  392.99   21.83
  -1   1  -7  140.03   11.86
  -1   1  -7  175.12   14.00
  -1  -1  -7  156.38   13.43
   1  -1   7  165.76   15.04
   1   1   7  160.32   14.48
  -1  -1  -7  151.73   12.70
   1  -1   7  143.96   12.80
   1   1   7  154.57   13.32
  -1  -1  -8   55.96    8.10
   1   1   8   66.41    9.13
   1  -1   8   64.07    8.88
  -1  -1  -8   66.13    8.98
  -1   1  -8   75.75    9.50
   1  -1   8   91.08   11.81
  -1   1  -8   70.52    9.78
  -1  -1  -8   64.57    9.31
   1  -1   8   64.14    9.25
   1  -1   9   29.01    6.75
  -1  -1  -9   30.74    7.66
  -1  -1  -9   15.51    5.00
   1   1   9   22.20    6.17
  -1  -1  -9   23.24    6.91
  -1   1  -9   20.25    6.48
   1  -1   9   33.86    7.06
   1  -1   9   40.72    8.37
  -1   1  -9   21.85    6.17
  -1  -1  -9   21.34    5.86
  -1  -1  -9   25.32    7.35
  -1   1  -9   30.72    7.94
  -1  -1  -9   20.64    5.60
  -1   1  -9   24.59    5.98
  -1  -1  -9   19.54    6.43
   1  -1  10  229.57   22.90
   1   1  10  236.72   22.96
   1  -1  10  247.88   21.64
   1   1  10  215.08   20.92
   1  -1  10  276.09   25.40
   1   1  10  252.21   24.08
  -1  -1 -10  301.74   24.61
  -1   1 -10  290.68   24.47
   1  -1  10  270.18   24.39
  -1   1 -10  302.57   24.19
  -1  -1 -10  289.31   24.20
  -1  -1 -10  283.24   23.46
  -1   1 -10  254.36   22.82
  -1   1 -10  209.64   19.95
  -1  -1 -10  236.92   20.97
  -1  -1 -10  250.87   22.28
  -1   1 -10  210.39   21.04
  -1  -1 -11  354.43   28.39
  -1   1 -11  356.05   27.98
  -1  -1 -11  359.91   27.96
   1   1  11  345.54   29.56
   1  -1  11  351.69   30.09
  -1   1 -11  361.14   27.06
  -1  -1 -11  309.66   25.63
  -1  -1 -11  330.97   27.90
  -1   1 -11  336.51   28.02
   1   1  11  344.94   28.43
   1  -1  11  313.13   27.91
  -1  -1 -11  308.79   26.84
  -1   1 -11  301.74   27.09
   1  -1  12   -2.13    4.81
   1   1  12    2.08    5.07
  -1  -1 -12   -1.87    4.57
  -1   1 -12   -1.90    3.92
  -1  -1 -12    1.85    3.82
  -1   1 -12    1.86    3.83
  -1  -1 -13  131.28   15.46
  -1   1 -13  119.92   14.97
  -1   1 -13   90.81   13.52
  -1  -1 -13  103.16   13.88
   1   1  13   98.82   14.09
   1  -1  13   78.29   13.06
  -1   1 -14   71.26   10.80
  -1  -1 -14   82.40   11.45
  -1   1 -14   57.94    9.68
  -1  -1 -14   65.37   10.04
   1   1  14   67.35   10.72
   1  -1  14   66.45   10.97
  -1   1 -15    1.17    2.64
  -1  -1 -15   -1.15    2.11
  -1   1 -15   -2.11    2.76
  -1  -1 -15    1.03    2.69
   1  -1  15    1.18    2.88
   1   1  15   -1.14    2.77
  -1   2  15    9.56    3.68
   1   2 -15   11.25    3.90
   1  -2 -15    9.82    3.75
   1   2 -15    5.15    2.87
  -1   2  15   13.12    4.63
  -1  -2  15    5.97    3.50
   1  -2 -14    8.81    4.07
   1   2 -14   -1.51    2.42
  -1   2  14    3.06    3.99
   1  -2 -14    5.48    3.79
   1   2 -14    2.85    3.22
  -1   2  14    3.04    3.97
  -1  -2  14   -1.65    3.72
  -1   2  13  113.49   14.92
   1   2 -13   95.28   13.10
   1  -2 -13  108.42   14.20
   1  -2 -13   79.42   12.34
   1   2 -13   82.51   12.78
  -1   2  13   92.14   13.95
  -1  -2  13  113.10   15.82
   1  -2 -12   -1.81    2.89
   1   2 -12   -1.84    4.17
  -1   2  12   -8.02    6.67
  -1  -2  12   -2.14    5.60
   1   2 -12   -1.87    4.23
   1  -2 -12   -1.79    4.38
  -1  -2  11  438.96   32.47
   1  -2 -11  391.77   29.66
   1   2 -11  397.99   30.34
   1   2 -11  385.69   28.89
   1  -2 -11  384.45   28.67
   1  -2 -11  395.95   30.05
   1  -2 -11  363.78   28.35
   1   2 -11  370.07   29.08
   1  -2 -11  342.86   27.93
   1  -2 -10  232.84   21.60
  -1  -2  10  273.69   24.38
   1  -2 -10  303.00   24.63
   1   2 -10  314.86   25.41
   1   2 -10  277.68   22.61
   1  -2 -10  273.41   22.50
   1  -2 -10  292.66   24.30
   1   2 -10  240.58   20.78
   1  -2 -10  281.71   23.24
   1   2 -10  278.81   24.08
   1  -2 -10  295.32   24.07
   1  -2  -9   20.74    6.28
   1  -2  -9   19.11    6.25
   1  -2  -9   16.95    5.89
   1   2  -9   11.45    5.04
  -1   2   9   26.12    6.93
  -1  -2   9   17.03    5.70
   1   2  -9   10.16    3.93
   1   2  -9   12.43    4.97
   1  -2  -9   18.21    5.52
   1   2  -9   18.88    6.36
   1  -2  -9   21.94    6.36
   1  -2  -9   21.59    5.90
   1   2  -8  515.74   30.60
   1  -2  -8  541.41   32.38
   1   2  -8  562.42   30.79
   1   2  -8  627.49   35.10
   1  -2  -8  649.05   35.06
   1  -2  -8  572.45   33.19
  -1   2   8  534.24   33.67
  -1  -2   8  575.00   34.43
   1   2  -8  560.28   32.23
   1  -2  -8  541.81   32.22
   1  -2  -8  573.12   34.37
   1   2  -8  590.51   34.65
   1  -2  -8  617.64   34.43
   1  -2  -7   25.43    5.62
   1   2  -7   22.47    4.52
   1  -2  -7   15.83    4.39
  -1  -2   7    7.15    3.03
   1  -2  -7   17.78    4.95
   1   2  -7   22.73    5.77
   1  -2  -7   16.64    4.73
   1   2  -7   19.36    4.26
  -1   2   7   21.63    5.35
  -1  -2   7   11.93    4.31
   1   2  -7   16.30    4.45
   1  -2  -6  675.95   34.31
   1   2  -6  654.98   31.88
   1  -2  -6  655.72   33.44
  -1  -2   6  637.89   31.59
   1   2  -6  617.91   31.16
   1   2  -6  639.34   32.35
   1  -2  -6  673.05   33.81
   1  -2  -6  695.94   34.02
  -1   2   6  641.62   34.26
  -1   2   6  628.64   32.23
  -1  -2   6  671.02   34.32
   1   2  -6  660.10   34.22
   1  -2  -6  691.16   33.96
   1  -2  -5 1515.29   63.43
   1   2  -5 1455.16   60.48
   1  -2  -5 1431.02   61.87
   1   2  -5 1422.50   60.15
  -1  -2   5 1437.68   60.35
   1   2  -5 1437.91   60.71
   1   2  -5 1471.97   61.23
   1  -2  -5 1543.44   62.90
   1   2  -5 1481.88   62.94
   1  -2  -5 1509.57   62.44
  -1  -2   5 1470.85   60.15
  -1   2   5 1457.73   60.99
  -1   2   5 1339.76   62.38
  -1  -2   5 1475.68   62.87
   1  -2  -4  156.43   11.36
   1   2  -4  156.20    9.85
  -1  -2   4  144.88    9.56
   1  -2  -4  133.75   10.08
   1   2  -4  146.11    9.51
   1   2  -4  157.62   10.30
   1   2  -4  153.66    9.59
   1   2  -4  130.06    9.59
   1  -2  -4  145.33   10.53
   1  -2  -4  158.25    9.62
   1   2  -4  150.82   10.59
   1  -2  -4  150.01   10.39
  -1  -2   4  136.71    9.37
  -1  -2   4  135.66   10.34
  -1   2   4  131.16   10.56
  -1   2   4  157.18    9.86
  -1  -2   3 3606.04  136.22
   1   2  -3 3434.14  136.49
   1  -2  -3 3482.67  136.40
  -1  -2   3 3551.35  136.08
   1  -2  -3 3696.34  136.21
   1  -2  -3 3364.49  137.77
   1   2  -3 3796.06  136.30
   1  -2  -3 3342.03  137.26
   1   2  -3 3490.34  135.21
   1   2  -3 3570.94  136.74
   1  -2  -3 3497.15  136.97
   1   2  -3 3258.80  135.44
  -1   2   3 3584.97  137.95
  -1   2   3 3685.56  135.67
  -1  -2   3 3636.23  137.34
   1   2  -3 3749.41  136.10
  -1  -2   3 3770.90  136.22
   1  -2  -2 1338.94   53.40
  -1   2   2 1307.04   50.79
  -1   2   2 1295.53   53.20
  -1   2   2 1289.60   53.31
  -1  -2   2 1349.47   52.65
   1  -2  -2 1243.54   52.03
   1   2  -2 1312.24   50.48
   1  -2  -2 1239.58   52.63
  -1   2   2 1293.07   51.15
  -1  -2   2 1428.41   52.09
   1   2  -2 1363.88   51.92
  -1  -2   2 1236.46   52.33
   1  -2  -2 1360.64   52.28
   1  -2  -2 1282.56   51.01
   1   2  -2 1277.27   51.27
   1  -2  -2 1280.64   51.38
   1   2  -2 1359.59   52.55
   1   2  -2 1291.06   50.60
   1   2  -2 1266.78   52.01
  -1  -2   2 1325.68   52.28
   1   2  -1   49.68    4.25
   1   2  -1   46.08    2.97
   1   2  -1   52.49    4.47
   1  -2  -1   43.63    3.64
  -1  -2   1   51.05    4.64
   1   2  -1   44.94    3.04
   1  -2  -1   46.75    3.17
  -1  -2   1   38.73    4.38
   1  -2  -1   46.14    4.05
   1  -2  -1   39.55    3.76
   1  -2  -1   47.66    4.18
  -1   2   1   54.37    3.76
   1  -2  -1   50.20    4.67
  -1   2   1   48.30    3.40
   1  -2  -1   46.24    3.95
  -1   2   1   57.80    5.22
  -1   2   1   37.23    4.00
  -1   2   0  758.80   33.22
   1   2   0  721.71   32.86
   1   2   0  710.61   32.25
  -1  -2   0  800.85   32.46
   1  -2   0  784.69   33.61
  -1  -2   0  838.81   33.25
   1   2   0  795.34   30.74
   1  -2   0  784.86   30.83
   1  -2   0  742.70   33.14
   1  -2   0  814.92   31.87
   1   2   0  808.73   32.45
  -1   2   0  824.02   31.35
   1  -2   0  826.65   32.80
   1   2   0  825.11   32.76
  -1   2   0  755.99   32.01
   1   2   0  746.87   32.64
  -1   2   0  764.03   33.34
   1  -2   0  835.28   31.65
   1  -2   0  775.39   31.04
   1   2   0  809.44   30.12
   1  -2   0  808.80   30.69
   1   2   0  814.73   30.79
   1  -2   0  849.82   33.28
  -1  -2   0  826.38   32.86
  -1  -2   0  831.97   33.57
  -1  -2  -1  433.76   19.09
  -1  -2  -1  442.51   19.28
  -1   2  -1  390.42   16.61
   1   2   1  402.77   19.25
   1  -2   1  419.65   17.71
  -1  -2  -1  393.56   19.06
   1  -2   1  432.82   20.19
   1   2   1  449.41   19.30
   1  -2   1  431.90   18.08
   1  -2   1  469.36   18.62
   1   2   1  419.05   19.10
  -1  -2  -1  424.45   18.99
   1  -2   1  383.07   18.82
   1  -2   1  419.00   17.61
   1   2   1  420.69   17.61
   1  -2   1  421.71   17.61
   1   2   1  398.13   17.97
  -1   2  -1  437.64   19.41
   1   2   1  408.12   19.13
  -1   2  -1  400.14   18.45
  -1  -2  -2 6623.32  247.96
  -1  -2  -2 6769.53  247.88
  -1  -2  -2 6897.77  248.68
   1   2   2 6071.47  249.18
   1  -2   2 6665.94  248.15
  -1  -2  -2 5978.68  248.99
   1   2   2 6632.45  248.95
  -1   2  -2 7166.04  247.20
   1  -2   2 6951.39  246.57
   1   2   2 6070.40  247.92
   1  -2   2 6543.92  247.26
   1  -2   2 6181.26  249.59
   1  -2   2 5750.84  247.26
   1   2   2 6087.53  248.21
  -1   2  -2 6776.53  248.41
  -1   2  -2 6868.41  248.23
  -1   2  -2 6616.96  246.97
   1   2   2 6532.56  248.67
   1  -2   2 7235.01  248.08
  -1   2  -2 6908.19  245.98
  -1   2  -3 1749.93   68.05
   1  -2   3 1801.94   70.07
  -1  -2  -3 1676.18   71.73
  -1  -2  -3 1735.17   70.17
  -1  -2  -3 1697.56   70.05
  -1  -2  -3 1732.96   68.86
  -1   2  -3 1878.21   70.42
  -1   2  -3 1800.04   69.94
  -1   2  -3 1858.90   69.20
   1  -2   3 1669.24   68.91
   1   2   3 1748.39   70.42
   1  -2   3 1805.79   71.22
   1   2   3 1778.32   72.21
  -1  -2  -4  273.75   16.58
  -1   2  -4  259.84   14.10
  -1   2  -4  254.84   14.21
  -1   2  -4  265.61   14.96
   1  -2   4  266.11   14.79
  -1  -2  -4  279.01   14.96
  -1  -2  -4  259.68   15.08
   1   2   4  253.82   16.30
   1  -2   4  270.44   16.29
   1  -2   5 2270.76   95.07
  -1   2  -5 2237.00   91.39
   1  -2   5 2293.65   92.54
   1  -2   5 2295.50   95.22
   1   2   5 2295.10   95.07
  -1  -2  -5 2391.99   95.10
  -1   2  -5 2327.30   91.62
  -1   2  -5 2349.52   93.09
  -1  -2  -5 2260.96   92.00
  -1  -2  -5 2353.33   93.40
  -1   2  -6 1733.61   73.18
  -1  -2  -6 1891.36   76.76
  -1   2  -6 1830.40   75.20
   1  -2   6 1766.30   77.53
   1   2   6 1828.47   77.18
   1  -2   6 1745.84   74.35
  -1  -2  -6 1762.63   75.54
  -1  -2  -6 1698.93   73.04
  -1  -2  -6 1716.74   74.94
  -1  -2  -7   19.67    5.16
  -1  -2  -7   15.66    4.44
   1  -2   7   16.68    4.55
   1  -2   7   15.90    5.06
   1   2   7   24.12    5.70
  -1   2  -7    8.62    3.02
  -1  -2  -7    7.44    3.70
  -1   2  -7   14.88    4.41
  -1   2  -8   55.84    7.73
  -1  -2  -8   47.45    7.79
   1   2   8   54.08    8.66
   1  -2   8   47.66    7.79
  -1  -2  -8   62.20    9.49
  -1   2  -8   53.14    8.28
  -1  -2  -8   51.70    8.11
   1  -2   8   56.10    8.88
  -1   2  -8   48.44    8.17
  -1  -2  -8   48.79    8.19
   1  -2   8   84.61   11.46
  -1  -2  -9   27.40    7.15
  -1   2  -9   31.56    6.97
  -1  -2  -9   35.67    8.21
  -1   2  -9   32.60    8.21
  -1   2  -9   24.15    6.16
  -1  -2  -9   37.35    7.74
   1  -2   9   46.94    8.77
  -1   2  -9   48.02    7.94
   1  -2   9   45.69    8.55
   1   2   9   38.99    8.25
  -1  -2  -9   36.47    7.56
  -1   2  -9   42.42    9.36
  -1  -2  -9   50.67    9.75
  -1  -2  -9   42.58    9.13
   1  -2   9   46.25    9.53
   1   2   9   40.53    8.86
  -1  -2  -9   35.31    7.67
   1  -2   9   30.87    7.80
  -1  -2 -10 1081.02   59.19
  -1  -2 -10 1066.53   58.03
  -1   2 -10 1125.58   58.77
  -1   2 -10 1079.15   59.96
   1  -2  10 1076.12   58.98
   1  -2  10 1122.48   58.95
  -1  -2 -10 1081.03   57.82
   1   2  10 1033.46   58.68
   1  -2  10 1145.99   63.63
   1   2  10 1100.19   62.11
  -1   2 -10 1229.41   62.33
  -1  -2 -10 1296.80   62.77
  -1  -2 -10 1359.69   64.08
   1   2  10 1138.32   61.46
   1  -2  10 1158.98   62.33
   1  -2  10 1226.31   63.61
  -1  -2 -10 1222.54   61.52
  -1  -2 -10 1223.47   60.84
  -1   2 -10 1140.84   60.61
   1   2  11  186.88   20.35
  -1  -2 -11  225.16   20.66
  -1   2 -11  205.95   20.23
   1  -2  11  230.97   21.52
   1   2  11  199.73   21.08
   1  -2  11  201.08   21.61
  -1  -2 -11  243.15   22.68
  -1   2 -11  196.66   20.90
  -1  -2 -11  249.23   22.03
   1   2  12   38.28    9.13
  -1  -2 -12   36.68    8.76
  -1   2 -12   44.49    9.79
  -1   2 -12   48.65   10.47
  -1  -2 -12   37.87    8.78
   1  -2  12   54.04    9.81
   1   2  12   48.12   10.41
  -1  -2 -12   32.25    8.35
   1  -2  12   37.89    9.64
  -1  -2 -13  406.89   28.77
  -1   2 -13  363.03   27.55
   1   2  13  320.84   26.27
   1   2  13  404.84   29.40
   1  -2  13  407.80   30.13
  -1   2 -13  358.56   27.53
  -1  -2 -13  304.02   25.37
  -1   2 -14   94.98   12.58
  -1  -2 -14  122.62   13.56
   1   2  14   96.61   12.47
   1  -2  14   92.22   12.52
  -1   2 -14   87.44   11.74
  -1  -2 -14  103.40   12.53
  -1   2 -15    1.12    2.74
   1  -2  15   -1.11    2.90
   1   2  15    1.03    2.86
  -1  -2 -15    1.86    2.27
  -1   2 -15    1.98    2.58
   1   3 -15   11.31    4.04
  -1   3  15    5.95    3.05
  -1   3  14    2.90    2.67
   1   3 -14   -1.43    3.23
  -1   3  13   -1.81    3.74
   1   3 -13   -1.70    3.85
   1  -3 -13   -1.64    3.71
   1   3 -13   -1.61    4.19
   1  -3 -13   -2.99    4.14
  -1  -3  13   -1.88    4.59
   1   3 -12   18.25    6.09
   1  -3 -12   24.84    7.15
  -1   3  12   20.17    6.98
   1   3 -12    7.15    4.69
   1  -3 -12    9.94    5.32
  -1  -3  12    8.84    5.43
  -1   3  12   15.17    6.56
  -1  -3  12   12.48    6.38
   1  -3 -12   11.27    5.50
   1   3 -11   53.89   10.04
   1  -3 -11   63.50   10.89
   1   3 -11   58.05   11.31
   1  -3 -11   51.67    9.60
  -1  -3  11   77.39   11.82
   1  -3 -11   52.22   10.78
  -1  -3  10 1651.36   83.47
   1   3 -10 1653.85   79.36
   1   3 -10 1638.20   80.37
   1  -3 -10 1857.02   82.24
   1  -3 -10 1574.75   80.60
   1  -3 -10 1904.32   85.14
   1  -3 -10 1842.08   83.06
  -1  -3   9   49.24    9.64
  -1   3   9   94.75   12.85
   1   3  -9   67.40    9.68
   1  -3  -9   57.76    9.39
   1   3  -9   64.49    9.97
   1  -3  -9   69.74   10.70
   1  -3  -9   85.63   12.05
   1  -3  -9   64.32   10.09
   1  -3  -8   66.73   10.03
  -1   3   8   68.05   10.40
  -1  -3   8   81.30   11.42
   1   3  -8   83.51    9.84
   1   3  -8   77.00   10.16
   1  -3  -8   69.89    9.83
   1  -3  -8   59.34    9.51
   1  -3  -8   69.82    9.73
   1  -3  -8   72.30   10.69
   1  -3  -8   64.66    9.63
   1  -3  -7   55.71    8.58
   1  -3  -7   61.33    8.53
   1  -3  -7   60.73    8.43
  -1  -3   7   58.47    7.64
  -1   3   7   58.41    8.89
  -1  -3   7   55.36    8.55
   1   3  -7   52.28    7.32
   1  -3  -7   53.81    8.02
   1  -3  -7   62.38    9.04
   1  -3  -7   52.49    7.92
  -1   3   6    4.41    3.53
  -1  -3   6    2.08    2.54
   1  -3  -6    8.41    3.34
   1   3  -6    2.70    2.20
  -1   3   6    4.76    2.92
   1   3  -6    1.59    1.80
   1  -3  -6    3.94    2.73
   1  -3  -6    5.27    3.03
   1   3  -6    4.37    2.02
  -1  -3   6    3.97    2.20
   1  -3  -5  324.85   20.02
   1   3  -5  284.27   17.02
  -1   3   5  267.95   17.87
  -1   3   5  277.44   18.92
  -1  -3   5  256.68   17.71
   1  -3  -5  338.44   18.88
   1   3  -5  326.63   18.57
  -1  -3   5  270.73   16.98
   1  -3  -5  323.33   18.04
   1   3  -5  289.15   16.63
  -1  -3   5  316.58   17.50
   1  -3  -5  268.87   18.07
   1  -3  -4  250.11   14.56
   1  -3  -4  235.90   14.10
   1  -3  -4  233.31   15.80
   1   3  -4  258.53   14.50
  -1   3   4  260.74   15.96
  -1  -3   4  256.91   15.59
  -1   3   4  240.77   15.90
   1  -3  -4  242.51   14.88
  -1  -3   4  252.32   14.37
   1   3  -4  251.51   14.08
  -1  -3   4  202.11   13.88
   1   3  -4  264.53   15.42
   1  -3  -4  218.01   15.09
   1  -3  -3  177.79   11.54
  -1  -3   3  187.49   11.86
   1  -3  -3  176.94   10.48
  -1  -3   3  164.58   11.37
  -1   3   3  183.45   11.21
   1   3  -3  202.78   12.27
   1   3  -3  190.52   11.52
   1  -3  -3  181.99   11.50
   1   3  -3  191.02   11.02
  -1   3   3  174.55   12.45
  -1   3   3  200.97   13.01
  -1  -3   3  187.39   11.84
   1  -3  -3  165.83   11.97
   1  -3  -3  181.48   12.55
   1  -3  -2 6505.95  246.60
  -1   3   2 6715.81  245.03
   1   3  -2 6777.73  246.14
   1   3  -2 6451.62  243.53
   1   3  -2 6653.00  246.29
   1  -3  -2 6568.44  244.88
  -1  -3   2 6335.47  243.31
   1  -3  -2 6335.50  245.08
   1  -3  -2 6516.11  246.09
  -1  -3   2 6305.79  246.59
  -1  -3   2 6534.63  246.16
   1  -3  -2 6266.56  245.92
  -1  -3   2 6465.75  245.57
  -1   3   2 6806.57  247.44
  -1   3   2 6583.63  247.72
   1  -3  -1   32.44    4.10
  -1  -3   1   30.61    4.48
   1  -3  -1   31.17    3.74
   1  -3  -1   32.82    3.92
  -1   3   1   30.52    3.26
   1   3  -1   31.83    4.06
  -1   3   1   27.72    4.26
   1   3  -1   26.18    3.87
  -1   3   1   24.10    4.24
   1  -3  -1   22.01    3.21
  -1  -3   1   29.30    3.19
  -1   3   1   28.32    3.05
  -1  -3   1   31.64    4.24
   1  -3  -1   31.00    4.33
  -1   3   1   23.68    3.66
   1  -3   0  348.27   17.23
  -1  -3   0  336.61   17.30
  -1  -3   0  334.24   16.63
   1  -3   0  302.73   14.48
   1  -3   0  340.36   17.72
  -1  -3   0  327.39   17.04
   1  -3   0  323.75   16.94
   1  -3   0  334.50   15.25
   1   3   0  350.58   16.30
  -1   3   0  355.74   15.25
   1  -3   0  335.46   16.55
  -1   3   0  299.97   17.00
  -1   3   0  317.95   17.16
   1   3   0  305.49   16.27
   1   3   0  292.32   16.66
  -1  -3   0  309.19   15.78
   1   3   0  357.08   16.49
  -1   3   0  313.51   15.56
   1   3   0  338.42   16.61
  -1  -3  -1   36.05    4.44
  -1  -3  -1   39.08    4.76
  -1  -3  -1   42.41    4.95
   1  -3   1   44.59    5.16
   1  -3   1   40.86    3.30
   1  -3   1   34.68    4.60
   1   3   1   49.06    4.91
   1  -3   1   38.51    3.96
   1   3   1   43.80    5.07
  -1  -3  -1   40.49    4.61
   1  -3   1   36.43    4.94
   1   3   1   30.76    4.01
   1   3   1   41.25    5.16
  -1   3  -1   45.59    5.03
  -1   3  -1   50.38    5.38
   1   3   1   47.23    4.71
  -1  -3  -2    1.05    1.76
   1  -3   2    3.99    1.96
   1  -3   2    5.48    1.56
   1  -3   2    6.75    1.59
   1   3   2    5.48    2.17
   1  -3   2    8.46    2.15
   1  -3   2    6.96    2.03
   1   3   2    6.72    2.66
  -1  -3  -2    4.71    2.25
  -1   3  -2    6.64    2.25
  -1   3  -2    7.36    2.67
   1   3   2    7.98    2.64
   1   3   2    9.01    2.22
   1  -3   2    7.19    2.84
  -1   3  -2    4.33    1.97
  -1  -3  -2    9.07    2.42
  -1  -3  -2    6.74    2.30
   1  -3   3 1382.25   56.67
   1  -3   3 1376.76   59.44
   1   3   3 1340.94   58.99
   1  -3   3 1390.44   57.24
  -1   3  -3 1448.71   55.91
   1   3   3 1361.67   57.73
  -1  -3  -3 1355.09   55.94
  -1  -3  -3 1393.46   57.41
   1   3   3 1354.46   57.49
   1  -3   3 1374.09   56.57
   1   3   3 1295.85   57.66
  -1   3  -3 1414.00   57.30
  -1   3  -3 1431.70   56.92
   1  -3   3 1356.44   55.13
  -1  -3  -3 1346.32   58.79
   1  -3   4  624.03   32.34
   1  -3   4  587.51   30.40
   1   3   4  611.99   30.34
   1   3   4  553.04   31.17
  -1   3  -4  625.94   28.65
  -1  -3  -4  661.44   30.36
  -1  -3  -4  603.01   29.67
   1  -3   4  615.41   29.44
  -1   3  -4  660.03   30.00
  -1   3  -4  688.62   30.18
  -1  -3  -4  656.82   32.21
   1  -3   5  361.91   22.33
   1  -3   5  364.94   19.92
   1   3   5  313.28   21.09
   1  -3   5  352.12   21.33
  -1   3  -5  320.42   18.41
  -1  -3  -5  339.21   19.39
  -1  -3  -5  304.57   19.35
  -1   3  -5  354.27   19.43
  -1   3  -5  318.59   19.33
  -1  -3  -5  401.86   22.55
   1  -3   6 2232.56   90.35
  -1   3  -6 1958.29   84.04
   1  -3   6 1966.95   85.37
   1  -3   6 2021.20   88.44
   1   3   6 2004.16   88.59
  -1  -3  -6 2102.26   86.55
  -1  -3  -6 2121.88   85.35
  -1  -3  -6 1906.15   85.71
  -1  -3  -6 2265.68   88.98
  -1   3  -6 2044.51   86.09
  -1   3  -7    5.51    2.82
   1  -3   7    3.50    2.86
  -1  -3  -7    8.21    3.60
   1  -3   7    5.24    2.91
   1  -3   7    6.87    3.81
   1   3   7    2.64    3.45
  -1   3  -7    3.33    2.30
  -1  -3  -7    4.47    2.92
  -1  -3  -7   13.13    4.69
  -1  -3  -7    4.58    2.80
  -1   3  -7    3.33    3.08
  -1  -3  -7   10.97    4.21
  -1  -3  -7   11.36    4.20
  -1  -3  -7    5.34    3.90
   1  -3   8    1.48    2.73
   1  -3   8    2.73    2.52
  -1   3  -8    1.10    1.76
  -1  -3  -8    1.34    2.46
   1  -3   8    1.25    1.63
  -1  -3  -8    1.37    3.10
   1   3   8    2.99    3.08
   1  -3   8    4.86    3.66
  -1   3  -8    2.69    2.48
  -1  -3  -8    6.15    4.25
  -1  -3  -8    5.32    3.68
  -1   3  -8   -1.30    2.68
  -1  -3  -8    1.35    2.78
  -1  -3  -8   -1.51    3.41
  -1  -3  -9   76.85   11.27
  -1  -3  -9   75.42   10.76
   1  -3   9   85.17   11.42
   1   3   9   47.81    9.42
   1  -3   9   49.06   10.12
  -1  -3  -9   57.83    9.91
  -1   3  -9   54.06    9.38
  -1  -3  -9   77.28   11.92
   1  -3   9   60.20   10.38
  -1   3  -9   60.73    9.95
   1  -3   9   72.59   11.63
   1  -3  10  344.32   26.69
  -1  -3 -10  359.81   26.83
   1  -3  10  338.95   27.30
   1   3  10  352.48   27.92
  -1  -3 -10  351.83   26.87
  -1   3 -10  308.97   25.68
  -1  -3 -10  410.08   29.09
   1  -3  10  368.45   28.91
  -1  -3 -10  415.33   30.23
   1  -3  10  384.03   30.16
  -1  -3 -11  253.31   22.30
  -1   3 -11  257.59   23.54
   1   3  11  310.10   25.35
  -1  -3 -11  280.72   23.99
  -1   3 -11  263.53   23.30
   1  -3  11  234.83   22.82
   1  -3  11  231.46   23.36
  -1  -3 -11  311.58   26.02
  -1  -3 -12   50.02    9.74
  -1   3 -12   50.10    9.88
  -1   3 -12   55.04   10.40
   1   3  12   67.89   11.76
  -1  -3 -12   75.44   11.70
   1  -3  12   51.82   10.49
   1   3  12   56.26   10.48
   1  -3  12   86.42   13.43
  -1  -3 -12   73.40   12.42
  -1   3 -13   31.71    7.67
  -1  -3 -13   26.57    7.02
  -1   3 -13   27.25    7.44
  -1  -3 -13   39.46    8.37
   1   3  13   28.17    7.71
  -1  -3 -13   36.96    8.55
   1  -3  13   28.67    7.99
   1  -3  13   14.66    5.91
   1   3  14  116.44   13.03
  -1  -3 -14  134.17   13.82
  -1   3 -14  119.78   13.61
  -1   3 -15    1.04    2.34
  -1   4  15    1.75    1.81
   1  -4 -14    7.37    3.93
  -1   4  14    3.95    3.22
   1   4 -14   -1.31    3.41
   1   4 -13    3.22    3.63
  -1   4  13    1.69    3.48
   1  -4 -13   -1.63    3.00
  -1  -4  13   -1.58    3.26
  -1   4  12  216.85   20.73
   1  -4 -12  190.11   18.61
   1   4 -12  195.90   19.46
   1  -4 -12  133.60   16.97
  -1  -4  12  182.47   18.85
  -1   4  11  489.83   34.18
   1  -4 -11  486.32   32.61
   1   4 -11  407.47   30.89
  -1  -4  11  440.88   32.19
   1  -4 -11  458.34   33.04
   1  -4 -10  568.59   36.81
   1   4 -10  481.87   33.34
   1  -4 -10  589.90   37.98
   1  -4 -10  554.22   35.60
  -1  -4  10  520.49   37.57
  -1   4  10  560.03   37.95
  -1   4  10  610.30   38.40
   1  -4 -10  675.08   38.20
   1   4 -10  519.86   35.14
   1  -4  -9  829.79   45.82
   1  -4  -9  774.90   44.42
   1   4  -9  700.30   41.56
   1  -4  -9  852.84   46.92
   1  -4  -9  794.64   43.94
  -1  -4   9  759.81   45.98
  -1   4   9  833.25   47.30
   1   4  -9  790.74   44.44
   1  -4  -9  834.98   45.02
   1  -4  -8    3.05    3.72
   1  -4  -8    1.31    2.96
   1  -4  -8    1.44    2.66
   1   4  -8    1.21    1.93
   1  -4  -8   -1.55    3.19
  -1   4   8   -1.61    3.32
  -1  -4   8   -1.59    2.94
   1  -4  -8    1.41    2.59
   1   4  -8    1.38    2.84
   1  -4  -7   28.60    6.48
   1   4  -7   24.04    5.52
   1  -4  -7   34.83    6.47
   1  -4  -7   30.28    6.35
  -1  -4   7   29.45    5.66
   1   4  -7   25.04    5.28
   1  -4  -7   32.39    6.89
   1   4  -7   27.48    5.81
   1  -4  -7   31.04    6.25
  -1  -4   7   24.26    5.78
  -1   4   7   15.45    5.28
   1  -4  -6  187.85   15.25
  -1  -4   6  172.46   14.86
  -1   4   6  154.24   14.73
  -1   4   6  181.15   15.03
   1  -4  -6  186.63   14.38
   1   4  -6  161.64   13.27
   1   4  -6  180.68   14.88
   1  -4  -6  195.50   16.25
   1  -4  -5   70.91    8.83
   1   4  -5   63.72    7.24
   1  -4  -5   64.51    8.46
  -1   4   5   67.18    8.35
  -1   4   5   75.69    9.26
  -1  -4   5   62.03    7.93
   1  -4  -5   71.20    7.72
  -1  -4   5   67.58    7.87
   1  -4  -5   65.55    8.37
   1   4  -5   47.23    7.14
   1   4  -4 1256.09   54.50
  -1  -4   4 1292.73   55.56
   1  -4  -4 1265.96   55.32
   1  -4  -4 1310.00   56.74
  -1   4   4 1239.33   56.88
  -1  -4   4 1235.57   55.53
  -1   4   4 1327.33   57.56
   1  -4  -4 1285.51   54.72
  -1  -4   4 1298.39   55.61
   1  -4  -4 1341.53   57.42
   1   4  -4 1224.57   54.58
   1   4  -4 1269.98   56.28
   1  -4  -3 2897.10  112.10
  -1   4   3 2825.31  109.47
   1  -4  -3 2745.83  112.10
  -1   4   3 2812.19  112.80
  -1   4   3 2946.46  112.71
  -1  -4   3 2538.72  109.77
   1  -4  -3 2666.16  108.99
   1  -4  -3 2920.79  111.54
   1   4  -3 2798.44  110.46
   1   4  -3 2866.15  111.38
  -1  -4   3 2775.21  110.89
  -1  -4   3 2963.29  112.08
   1  -4  -3 2612.27  110.44
   1  -4  -2 2514.52  100.58
   1  -4  -2 2400.11  101.31
  -1   4   2 2512.79  102.41
  -1   4   2 2564.71  101.49
  -1  -4   2 2444.79   99.30
  -1  -4   2 2640.18  101.36
   1  -4  -2 2545.57  100.09
  -1   4   2 2612.29   99.12
  -1   4   2 2505.52  101.33
   1   4  -2 2574.35  100.82
   1   4  -2 2457.66  100.72
  -1  -4   2 2530.51  101.88
   1  -4  -2 2513.24  100.11
   1  -4  -1 1496.64   62.01
   1  -4  -1 1503.34   61.80
  -1   4   1 1602.80   61.13
   1  -4  -1 1558.99   63.65
  -1   4   1 1514.96   62.79
  -1   4   1 1473.96   64.27
  -1  -4   1 1508.60   61.38
  -1  -4   1 1597.07   63.90
   1  -4  -1 1538.36   61.31
   1  -4  -1 1574.56   63.44
  -1  -4   1 1372.06   63.49
  -1   4   1 1537.90   63.94
   1   4  -1 1484.67   62.92
   1   4  -1 1447.95   63.03
  -1  -4   0  297.04   16.82
   1  -4   0  258.77   16.60
   1   4   0  275.17   15.11
   1  -4   0  273.77   15.91
   1  -4   0  278.85   13.83
  -1   4   0  292.68   14.18
   1   4   0  267.78   14.89
   1  -4   0  300.37   15.92
   1   4   0  254.94   15.04
  -1  -4   0  271.68   14.63
  -1   4   0  269.75   16.42
   1   4   0  225.45   14.86
  -1   4   0  271.16   16.33
   1   4   0  258.82   16.15
  -1  -4   0  227.67   15.56
   1  -4   0  275.48   16.18
  -1  -4   0  250.61   15.33
   1  -4   1   -0.68    1.98
   1  -4   1    0.71    2.08
  -1  -4  -1    3.49    2.32
   1  -4   1    1.94    1.55
   1   4   1   -0.54    1.57
   1   4   1    1.63    1.33
   1   4   1    2.58    1.88
  -1  -4  -1    1.76    2.10
  -1  -4  -1    7.09    2.85
  -1  -4  -1    0.63    1.92
   1  -4   1    2.86    2.46
  -1   4  -1    2.55    2.42
   1   4   1    1.74    2.14
  -1   4  -1    0.68    2.52
   1   4   1    5.04    2.66
   1  -4   2 1128.66   50.25
  -1  -4  -2 1217.65   50.95
  -1  -4  -2 1159.78   50.64
   1   4   2 1136.26   49.33
   1   4   2 1180.42   51.19
   1   4   2 1176.13   49.52
   1  -4   2 1024.98   50.79
  -1  -4  -2 1233.15   50.04
  -1  -4  -2 1206.14   50.61
   1   4   2 1151.95   49.17
  -1   4  -2 1099.80   48.42
  -1   4  -2 1146.42   49.31
   1   4   2 1168.65   51.23
  -1   4  -2 1150.90   50.32
   1  -4   3    2.78    2.41
   1  -4   3    6.46    2.70
   1   4   3    6.12    2.52
   1   4   3    3.51    2.82
  -1  -4  -3    7.53    2.90
   1   4   3    4.93    3.04
  -1   4  -3    9.35    2.98
   1   4   3    9.06    2.89
  -1  -4  -3    7.17    2.77
  -1   4  -3   15.10    3.16
  -1  -4  -3    7.14    2.65
   1  -4   4  691.33   36.64
   1  -4   4  709.89   33.61
   1   4   4  681.34   35.95
   1   4   4  693.27   34.32
  -1   4  -4  727.56   32.80
   1   4   4  677.76   34.92
  -1   4  -4  726.11   34.37
  -1   4  -4  688.50   33.28
  -1  -4  -4  787.05   36.86
  -1  -4  -4  679.75   34.00
   1  -4   5 2114.72   92.18
   1  -4   5 2108.05   88.04
   1   4   5 2181.93   91.91
  -1  -4  -5 2093.01   87.43
  -1   4  -5 2066.64   86.65
   1   4   5 2071.97   89.10
  -1   4  -5 2072.18   88.19
  -1   4  -5 2158.09   88.22
  -1  -4  -5 2346.83   92.04
  -1  -4  -5 2193.21   88.74
   1  -4   6 1890.81   82.87
  -1  -4  -6 1840.99   81.27
   1   4   6 1688.20   78.55
  -1   4  -6 1738.32   76.32
   1  -4   6 1802.37   77.89
   1  -4   6 1876.18   80.85
   1   4   6 1863.30   81.60
  -1  -4  -6 1843.07   77.66
  -1   4  -6 1817.14   78.14
  -1   4  -6 1761.00   77.52
  -1  -4  -6 1812.28   77.70
  -1  -4  -6 1984.28   81.59
   1   4   7  394.30   28.16
  -1   4  -7  430.34   28.09
  -1  -4  -7  470.54   29.10
  -1   4  -7  461.47   28.18
  -1  -4  -7  466.65   27.88
   1   4   7  420.73   28.20
   1  -4   7  479.22   28.37
  -1  -4  -7  541.88   30.76
  -1  -4  -7  502.01   30.31
  -1  -4  -7  497.97   30.52
  -1  -4  -7  584.09   32.87
   1  -4   7  557.34   33.28
   1  -4   7  471.34   29.22
   1   4   7  468.53   30.30
   1  -4   7  478.80   30.39
   1   4   8   22.56    6.57
   1  -4   8   25.14    7.00
   1  -4   8   35.76    7.10
  -1  -4  -8   30.45    6.78
   1   4   8   28.91    6.82
  -1   4  -8   34.00    7.24
  -1  -4  -8   33.05    7.10
  -1  -4  -8   27.52    6.37
   1  -4   8   25.09    6.33
   1   4   8   28.15    6.50
  -1  -4  -8   26.14    7.15
  -1  -4  -8   39.41    8.17
   1  -4   9  153.31   17.17
   1  -4   9  157.78   16.84
   1  -4   9  171.72   18.41
   1   4   9  127.86   15.60
  -1  -4  -9  145.78   15.90
   1  -4   9  142.97   15.40
   1   4   9  144.66   16.25
  -1   4  -9  153.51   16.35
  -1  -4  -9  176.53   17.31
  -1  -4  -9  159.89   16.15
   1   4   9  149.27   16.34
  -1  -4  -9  156.66   17.22
  -1  -4  -9  180.28   18.99
   1  -4  10  248.42   22.08
  -1  -4 -10  281.49   23.24
  -1  -4 -10  262.08   22.84
   1   4  10  280.74   23.98
  -1   4 -10  248.74   22.43
  -1  -4 -10  302.85   23.87
   1   4  10  238.12   22.52
  -1  -4 -10  254.73   23.59
   1  -4  10  243.94   23.02
  -1  -4 -11   42.03   10.05
  -1   4 -11   36.63    8.90
  -1  -4 -11   43.02    9.47
   1   4  11   38.05    8.90
   1  -4  11   39.27    9.18
  -1  -4 -12   93.02   13.63
  -1   4 -12   75.30   11.92
   1   4  12   65.36   11.34
  -1  -4 -12   91.62   12.67
   1  -4  12   65.27   11.63
  -1  -4 -13  148.33   16.13
   1   4  13  112.79   14.16
  -1   4 -13  167.79   16.93
   1  -4  13  125.66   14.96
  -1  -4 -14  121.84   12.76
   1   4  14  107.05   11.82
  -1   4 -14   95.50   11.87
   1  -4  14  125.88   12.84
  -1   4 -15    7.32    3.39
   1  -5 -14   55.25    8.32
  -1   5  14   76.74    9.68
   1   5 -14   59.60    8.58
  -1  -5  14   42.89    7.55
   1  -5 -13   70.34   10.59
   1   5 -13   60.56   10.16
  -1   5  13   87.83   11.64
  -1  -5  13   64.88   10.69
   1  -5 -12  217.15   20.85
  -1   5  12  207.97   20.21
   1   5 -12  233.07   21.01
  -1  -5  12  248.72   22.14
   1  -5 -11   58.03   10.75
   1   5 -11   59.30   10.54
  -1   5  11   43.61    9.63
  -1  -5  11   58.15   11.06
   1  -5 -10   66.88   11.99
  -1   5  10   74.96   12.14
   1   5 -10   72.58   11.62
   1  -5  -9  388.12   28.10
   1  -5  -9  366.07   28.02
  -1  -5   9  372.35   29.02
  -1   5   9  375.22   28.92
   1  -5  -9  369.38   28.16
   1   5  -9  326.37   25.04
   1  -5  -9  442.88   29.24
  -1   5   9  329.33   26.76
   1   5  -9  383.34   27.66
   1   5  -8   67.92    9.89
  -1   5   8   93.68   12.99
  -1  -5   8   83.53   12.31
   1  -5  -8   89.04   11.88
  -1  -5   8   84.25   11.31
   1  -5  -8   91.67   12.31
  -1   5   8   97.84   12.70
   1   5  -8   93.22   12.06
   1  -5  -8   90.91   11.98
  -1  -5   8   98.05   14.28
   1  -5  -8   99.92   13.15
   1   5  -7   13.85    4.30
  -1   5   7   15.17    5.63
  -1  -5   7   17.58    5.44
   1  -5  -7   12.83    4.78
   1  -5  -7   15.10    5.10
  -1  -5   7    9.29    4.45
   1   5  -7   17.89    5.85
   1   5  -7   22.67    5.80
  -1   5   7   12.53    5.17
   1  -5  -7   19.15    5.53
   1  -5  -7   22.17    6.12
  -1   5   6  425.76   26.40
  -1  -5   6  383.59   25.38
   1   5  -6  379.30   24.12
   1  -5  -6  446.26   27.21
   1   5  -6  413.26   26.31
   1  -5  -6  419.79   26.62
   1  -5  -6  405.60   26.77
  -1  -5   6  404.13   26.18
  -1   5   6  372.32   25.70
  -1   5   6  436.80   27.68
   1  -5  -6  455.81   27.15
   1  -5  -5   10.37    4.25
  -1  -5   5    1.05    1.93
  -1   5   5    3.55    2.68
   1  -5  -5   -1.15    3.01
   1   5  -5    3.58    2.33
   1   5  -5    5.47    3.19
  -1   5   5    1.16    2.39
  -1  -5   5    9.02    4.34
  -1  -5   4 1233.63   56.29
   1  -5  -4 1199.64   56.24
   1  -5  -4 1297.60   57.70
   1   5  -4 1219.53   54.88
   1  -5  -4 1240.86   57.76
  -1   5   4 1381.16   58.84
  -1   5   4 1289.67   58.46
   1   5  -4 1266.33   57.19
   1   5  -4 1266.56   55.80
  -1   5   4 1217.77   56.23
  -1  -5   4 1230.98   56.70
  -1   5   3   13.43    3.90
   1   5  -3   20.47    4.88
  -1   5   3   13.35    4.26
   1   5  -3   13.06    3.72
   1  -5  -3    7.98    3.07
  -1  -5   3   19.13    4.86
   1  -5  -3   21.55    5.13
  -1  -5   3    7.85    3.35
  -1   5   3   14.06    4.08
   1  -5  -3   11.36    3.73
   1  -5  -2  620.76   32.75
   1  -5  -2  606.88   31.30
  -1   5   2  639.00   33.99
   1   5  -2  689.85   32.93
  -1   5   2  663.24   33.16
   1   5  -2  655.68   32.45
  -1   5   2  620.79   32.14
   1  -5  -2  692.04   32.32
  -1  -5   2  625.35   33.39
  -1  -5   2  652.22   32.78
   1  -5  -1 1814.68   78.00
   1   5  -1 1843.49   78.44
  -1   5   1 1805.48   78.68
   1   5  -1 1794.79   77.69
  -1   5   1 1970.28   80.09
   1  -5  -1 1880.58   76.04
  -1   5   1 2050.93   78.00
  -1  -5   1 1936.98   79.18
  -1  -5   1 1769.45   78.91
   1  -5  -1 1822.59   77.99
   1   5   0  177.90   12.25
   1  -5   0  183.70   12.98
  -1   5   0  197.90   14.41
  -1   5   0  181.41   14.04
   1   5   0  186.07   13.48
   1   5   0  192.71   14.37
   1   5   0  168.55   12.16
   1  -5   0  182.77   13.37
   1   5   0  184.62   12.88
   1  -5   0  172.55   14.25
  -1  -5   0  148.36   13.06
  -1  -5   0  185.38   14.05
   1  -5   0  186.55   13.70
   1  -5   1  153.97   12.80
  -1  -5  -1  142.00   12.38
   1   5   1  141.39   11.72
  -1  -5  -1  154.55   11.34
   1   5   1  144.38   10.81
   1  -5   1  147.54   10.60
   1   5   1  146.77   11.65
  -1   5  -1  119.44   11.61
   1   5   1  141.87   12.39
  -1   5  -1  130.07   11.53
  -1  -5  -1  131.42   11.24
  -1  -5  -1  126.08   11.38
   1  -5   1  164.43   12.72
   1  -5   1  125.23   11.45
   1   5   1  156.30   11.17
   1  -5   2  554.26   30.59
  -1  -5  -2  512.61   28.05
   1   5   2  563.19   28.34
   1   5   2  575.14   30.93
  -1   5  -2  549.33   27.69
  -1   5  -2  589.93   30.45
  -1   5  -2  602.74   29.45
  -1  -5  -2  571.39   29.61
   1   5   2  569.05   28.41
   1   5   2  611.48   30.77
   1  -5   2  561.51   30.15
  -1  -5  -2  583.67   29.80
  -1  -5  -2  562.51   29.15
   1  -5   3   61.35    8.80
  -1  -5  -3   80.85    8.93
   1   5   3   88.73    8.58
  -1   5  -3   78.61    7.85
   1   5   3   67.35    8.96
  -1   5  -3   77.12    8.76
  -1  -5  -3   79.76    9.27
   1   5   3   85.63    8.47
   1   5   3   73.49    9.15
   1  -5   3   70.98    8.41
  -1  -5  -3   79.33    8.76
  -1   5  -4  151.26   11.79
   1   5   4  177.71   13.61
  -1   5  -4  152.54   12.23
   1   5   4  183.36   15.08
  -1   5  -4  155.53   13.20
  -1  -5  -4  176.11   14.73
   1   5   4  159.41   12.94
  -1  -5  -4  186.32   14.00
   1   5   4  174.17   15.07
  -1  -5  -4  162.47   13.88
   1  -5   4  180.79   15.67
  -1   5  -5  136.14   12.65
  -1  -5  -5  180.57   15.16
   1   5   5  153.28   14.55
  -1  -5  -5  137.08   12.41
   1  -5   5  141.01   14.60
  -1  -5  -5  132.51   13.40
   1   5   5  123.67   11.94
   1  -5   6  202.72   16.92
   1   5   6  184.98   15.82
  -1   5  -6  173.84   15.26
  -1  -5  -6  201.30   16.80
   1   5   6  206.50   17.26
  -1  -5  -6  212.46   17.21
   1   5   6  203.84   17.88
  -1  -5  -6  212.63   16.31
  -1  -5  -6  205.75   17.68
   1  -5   6  142.53   16.37
   1   5   6  180.11   16.28
  -1  -5  -6  234.53   18.64
  -1  -5  -7  675.61   39.18
  -1  -5  -7  754.08   40.90
   1  -5   7  629.55   38.45
   1  -5   7  761.46   43.73
  -1  -5  -7  743.72   41.51
   1   5   7  668.05   40.31
   1   5   7  705.66   39.02
  -1  -5  -7  794.01   40.90
   1   5   7  676.27   39.33
  -1   5  -7  644.89   38.42
  -1  -5  -8    3.13    3.53
  -1  -5  -8    5.19    4.52
  -1  -5  -8   -1.61    2.96
   1   5   8    1.72    3.56
   1   5   8   -1.53    1.99
   1  -5   8    1.60    2.95
  -1  -5  -8   -1.54    2.85
   1   5   8   12.66    5.06
  -1   5  -8    1.54    3.18
   1   5   9  190.50   19.24
  -1  -5  -9  213.88   19.84
   1  -5   9  206.81   20.67
   1  -5   9  202.68   20.16
  -1  -5  -9  275.33   22.74
   1   5   9  196.63   20.28
  -1  -5  -9  223.03   20.24
   1   5   9  190.35   19.53
  -1   5  -9  222.30   20.33
  -1  -5  -9  250.78   22.52
  -1  -5 -10   57.37   10.92
  -1   5 -10   39.65    9.33
   1   5  10   53.08   10.33
  -1  -5 -10   66.83   11.19
   1  -5  10   64.02   11.85
  -1  -5 -11    9.63    5.62
  -1   5 -11    9.10    5.57
   1   5  11    1.83    3.79
   1  -5  11    1.99    3.19
  -1  -5 -12   -1.79    3.70
  -1   5 -12   -1.72    3.54
   1   5  12    1.70    3.14
   1  -5  12    1.84    3.80
  -1  -5 -13   34.55    7.88
   1   5  13   41.45    7.96
  -1   5 -13   52.07    9.04
   1  -5  13   48.04    8.84
  -1  -5 -14   25.45    5.53
  -1   5 -14   20.95    5.30
   1   5  14   17.90    4.80
   1  -5  14    9.25    4.31
   1  -6 -14    7.66    3.20
   1   6 -14   12.42    3.76
  -1   6  14    6.56    3.02
  -1  -6  14   16.82    4.56
   1  -6 -13   -1.35    2.79
   1   6 -13    1.31    2.95
  -1   6  13    1.30    2.69
  -1  -6  13   -1.46    3.30
   1  -6 -12   54.53   10.03
   1   6 -12   66.26   10.65
  -1   6  12   63.64   10.22
  -1  -6  12   65.81   11.13
   1  -6 -11    3.65    3.77
  -1   6  11   15.89    6.31
   1   6 -11    5.22    4.25
  -1  -6  11    3.93    4.06
   1   6 -10   14.31    5.50
  -1   6  10   19.93    6.50
   1  -6 -10   13.01    6.67
   1  -6  -9    7.15    4.66
   1   6  -9    3.48    3.94
  -1   6   9    7.01    3.96
  -1   6   9    7.71    4.71
   1  -6  -9    5.49    4.78
  -1  -6   9    2.33    4.30
  -1  -6   9    1.74    3.22
   1   6  -9    4.56    3.44
   1  -6  -9    5.22    3.94
   1   6  -8  391.23   28.42
   1   6  -8  449.48   31.34
   1  -6  -8  453.27   31.54
  -1   6   8  467.46   31.34
   1   6  -8  533.57   33.00
  -1   6   8  491.21   33.29
  -1  -6   8  481.91   32.02
  -1  -6   8  504.21   36.10
   1  -6  -8  473.81   32.27
   1  -6  -8  481.49   31.88
   1   6  -7 1257.92   61.47
   1   6  -7 1235.41   63.66
   1  -6  -7 1233.21   63.22
   1  -6  -7 1448.36   65.27
  -1  -6   7 1313.94   64.09
  -1   6   7 1214.48   64.34
  -1   6   7 1366.57   64.14
   1   6  -7 1358.74   64.07
  -1  -6   7 1394.72   68.92
   1  -6  -7 1268.94   64.41
  -1   6   6   78.18   10.46
  -1  -6   6   72.33   10.43
   1   6  -6   92.50   10.47
   1  -6  -6   92.36   11.64
   1   6  -6   62.33    9.85
  -1   6   6   72.63   10.66
   1  -6  -6   73.88   10.25
   1  -6  -6   89.43   11.40
  -1   6   6   75.04   10.82
   1  -6  -6   75.99   10.49
  -1  -6   5    1.29    2.38
  -1  -6   5    4.82    3.52
   1   6  -5    5.14    3.14
  -1   6   5    9.41    4.47
   1  -6  -5   -1.33    3.24
   1   6  -5    4.18    2.73
   1  -6  -5    1.26    2.86
  -1   6   5   11.93    4.58
  -1  -6   4    1.21    2.50
   1   6  -4    0.96    1.98
   1  -6  -4   -1.12    2.93
   1   6  -4    1.02    2.67
  -1   6   4    1.28    2.89
  -1   6   4    3.29    2.86
   1   6  -4    2.34    2.86
   1  -6  -4    4.96    3.23
  -1  -6   4    1.19    2.91
  -1  -6   4    1.13    3.31
  -1   6   4    1.20    2.47
  -1  -6   3  337.04   22.65
   1  -6  -3  334.16   22.54
  -1   6   3  353.57   22.25
   1   6  -3  316.71   21.41
  -1   6   3  349.48   23.20
  -1   6   3  322.33   21.53
   1   6  -3  304.74   20.72
   1  -6  -3  306.01   20.46
  -1  -6   3  323.80   21.65
  -1  -6   2   32.78    6.64
  -1   6   2   30.24    5.91
   1   6  -2   20.53    4.92
  -1   6   2   17.37    4.69
   1   6  -2   24.79    5.39
  -1   6   2   33.65    6.72
   1  -6  -2   26.92    5.70
   1  -6  -2   23.80    4.73
  -1  -6   2   29.19    5.72
  -1   6   1   37.52    7.26
  -1   6   1   33.03    6.68
   1   6  -1   22.11    5.11
   1   6  -1   27.71    6.16
   1  -6  -1   29.84    5.76
   1   6  -1   30.42    5.25
  -1  -6   1   34.11    6.89
   1  -6  -1   35.53    6.34
  -1  -6   1   26.43    6.11
   1  -6   0 2542.11  107.05
  -1   6   0 2575.74  109.51
  -1   6   0 2518.46  109.24
   1   6   0 2669.12  108.55
   1   6   0 2714.76  110.21
   1   6   0 2472.84  106.41
   1   6   0 2627.76  106.70
   1   6   0 2662.33  106.63
  -1  -6   0 2631.77  110.02
   1  -6   0 2702.74  109.08
  -1  -6   0 2823.23  110.28
   1  -6   1 2444.26  104.40
   1   6   1 2414.95  101.78
  -1   6  -1 2502.98  104.56
   1   6   1 2447.63  103.67
  -1   6  -1 2428.06  105.07
   1   6   1 2479.63  105.52
   1   6   1 2556.61  103.80
   1   6   1 2559.74  102.12
  -1  -6  -1 2527.77  105.81
   1  -6   1 2570.11  106.29
  -1  -6  -1 2598.71  104.83
   1  -6   2   62.75    8.76
   1   6   2   49.93    6.97
   1   6   2   65.36    7.69
   1   6   2   40.58    8.13
  -1   6  -2   52.91    7.88
  -1   6  -2   47.04    7.74
   1   6   2   62.53    8.55
   1  -6   2   63.75    8.94
  -1  -6  -2   86.27    9.53
  -1  -6  -2   49.98    7.78
   1   6   3  182.89   14.32
   1   6   3  188.85   14.44
  -1  -6  -3  184.82   15.33
   1   6   3  223.30   17.48
  -1  -6  -3  211.28   16.24
   1  -6   3  198.35   16.97
  -1  -6  -3  174.56   14.55
   1  -6   3  180.32   15.59
   1   6   3  221.28   17.84
  -1   6  -3  196.87   16.03
   1   6   4  114.61   11.21
   1   6   4  132.35   13.62
  -1   6  -4   97.26   11.12
  -1  -6  -4  124.25   12.65
   1   6   4   93.51   11.65
  -1  -6  -4  124.28   12.20
   1  -6   4  118.01   12.30
   1   6   4  105.69   11.70
   1  -6   4  128.59   14.02
  -1  -6  -4  111.49   11.72
   1   6   5  250.17   18.37
  -1   6  -5  253.97   19.18
  -1  -6  -5  272.05   20.57
   1   6   5  239.52   18.95
   1   6   5  307.95   22.02
  -1  -6  -5  238.62   18.57
   1  -6   5  218.38   18.57
   1  -6   5  273.43   22.38
   1   6   5  215.87   18.36
  -1  -6  -5  262.68   19.84
   1   6   6  360.41   24.12
  -1   6  -6  347.93   24.22
   1   6   6  386.81   25.75
   1   6   6  381.90   26.58
  -1  -6  -6  315.18   23.05
   1   6   6  348.62   24.92
   1  -6   6  340.25   27.28
  -1  -6  -6  363.84   25.43
  -1  -6  -6  397.24   26.64
   1  -6   6  337.49   24.93
   1   6   7  123.64   14.98
  -1  -6  -7  121.90   13.86
  -1  -6  -7  160.34   16.22
   1  -6   7  115.39   13.93
   1   6   7  103.74   12.61
   1  -6   7  167.49   18.55
  -1  -6  -7  125.57   15.09
   1   6   7  102.19   13.20
   1   6   7  143.29   15.07
  -1   6  -7  143.53   15.11
  -1  -6  -8 1521.16   70.19
   1  -6   8 1368.26   69.20
   1   6   8 1394.91   70.12
  -1  -6  -8 1251.18   66.90
  -1  -6  -8 1330.18   69.32
   1  -6   8 1547.73   75.52
  -1   6  -8 1397.37   68.85
   1   6   8 1384.10   68.67
  -1  -6  -9  571.03   36.38
   1  -6   9  548.66   36.63
   1  -6   9  553.88   37.88
   1   6   9  522.49   35.52
  -1   6  -9  543.50   36.07
  -1  -6  -9  540.31   35.76
   1   6   9  578.30   37.76
  -1  -6  -9  571.86   37.68
  -1  -6 -10    3.65    4.45
  -1   6 -10   -1.82    3.37
   1   6  10   -1.78    4.03
   1  -6  10    4.10    4.64
  -1  -6 -11   -1.78    4.03
  -1   6 -11   -1.77    3.65
   1   6  11   -1.72    3.90
   1  -6  11   -1.98    3.17
  -1  -6 -12   17.65    6.12
  -1   6 -12    8.01    4.91
   1   6  12    4.63    3.50
   1  -6  12   21.23    6.33
  -1  -6 -13   13.05    4.83
  -1   6 -13    5.33    3.70
   1   6  13    9.98    4.47
   1  -6  13   12.93    4.79
  -1  -6 -14   27.64    5.48
   1   6  14   49.96    6.71
  -1   6 -14   35.53    6.19
   1  -6  14   41.00    6.83
   1  -7 -13  124.23   12.41
   1   7 -13  131.03   12.63
  -1   7  13  123.49   12.22
  -1  -7  13  132.21   13.78
   1  -7 -12   14.20    5.08
   1   7 -12   11.26    5.03
  -1   7  12    4.08    3.08
  -1  -7  12    5.01    4.08
   1  -7 -11   11.44    5.03
  -1   7  11   15.83    6.05
   1   7 -11   19.58    6.05
  -1  -7  11   17.30    6.89
  -1   7  10    6.80    3.85
   1   7 -10    7.03    4.30
   1  -7 -10    5.21    3.93
  -1  -7  10   10.90    5.31
  -1  -7  10    8.18    5.67
  -1  -7   9   25.90    7.31
   1   7  -9   26.79    7.44
  -1   7   9   32.48    7.79
   1  -7  -9   24.29    6.86
   1   7  -8  481.37   32.39
  -1   7   8  559.32   36.59
   1  -7  -8  495.23   33.64
  -1   7   8  550.49   34.70
   1   7  -8  574.20   35.82
   1   7  -8  488.99   34.66
  -1  -7   8  519.32   35.31
   1  -7  -8  551.08   35.26
   1  -7  -8  548.58   35.50
  -1  -7   8  603.98   40.95
   1   7  -7  430.14   29.66
  -1   7   7  474.90   33.02
   1  -7  -7  476.37   31.50
   1  -7  -7  547.60   33.48
  -1  -7   7  559.33   37.53
   1  -7  -7  494.72   32.50
  -1  -7   7  475.14   32.69
   1   7  -7  465.38   31.93
  -1   7   7  527.13   32.33
   1   7  -7  458.08   32.40
  -1   7   6  482.82   32.22
   1   7  -6  441.49   29.27
   1   7  -6  476.81   31.98
  -1   7   6  498.67   32.53
   1  -7  -6  546.61   33.39
   1  -7  -6  503.36   31.89
  -1  -7   6  577.50   36.39
  -1  -7   6  450.14   31.56
  -1  -7   5  917.44   49.65
  -1   7   5  965.78   49.83
   1   7  -5  842.03   46.12
   1   7  -5  921.26   49.29
  -1   7   5 1020.51   51.15
   1  -7  -5  933.92   49.75
  -1  -7   5  975.43   51.71
   1  -7  -5  948.76   48.52
  -1  -7   5  933.60   48.99
  -1  -7   4  239.69   20.10
   1   7  -4  236.93   18.11
   1  -7  -4  265.04   20.67
   1   7  -4  231.74   18.53
  -1   7   4  232.71   19.93
   1   7  -4  245.35   19.86
  -1   7   4  291.11   20.49
  -1  -7   4  245.39   20.24
   1  -7  -4  233.03   18.42
  -1   7   4  234.91   19.32
   1  -7  -4  227.68   19.07
  -1  -7   4  189.43   17.82
  -1  -7   3    6.57    3.23
  -1  -7   3   25.93    6.52
  -1   7   3   13.77    4.34
  -1   7   3    7.34    4.08
  -1   7   3    6.47    4.15
   1   7  -3   13.15    4.56
   1   7  -3   14.84    4.44
   1  -7  -3    5.36    3.73
   1  -7  -3   23.09    5.62
  -1  -7   3   13.38    4.47
  -1  -7   3    7.04    4.13
   1   7  -2  187.00   15.94
  -1   7   2  172.10   16.23
  -1   7   2  190.89   16.47
   1   7  -2  145.41   14.33
   1   7  -2  133.55   13.11
   1  -7  -2  169.69   15.65
  -1  -7   2  174.87   15.84
  -1  -7   2  141.06   14.84
   1  -7  -2  138.93   14.27
  -1  -7   2  158.39   15.45
   1  -7  -2  151.03   14.90
   1   7  -1  296.74   20.92
  -1  -7   1  326.95   23.85
   1  -7  -1  359.66   23.97
  -1  -7   1  347.25   24.33
   1  -7  -1  294.55   21.63
  -1   7   1  347.12   24.02
   1   7  -1  330.34   22.92
  -1   7   1  340.33   24.69
   1   7  -1  355.86   24.15
   1   7   0  663.11   35.87
  -1  -7   0  723.76   40.07
  -1  -7   0  752.09   39.39
  -1   7   0  637.52   38.21
   1   7   0  725.40   38.19
   1   7   0  775.82   40.52
  -1   7   0  653.78   38.48
   1  -7   0  692.36   36.68
   1   7   1  911.41   47.15
  -1   7  -1  812.21   44.54
  -1   7  -1  875.01   45.95
   1   7   1  799.20   41.76
   1   7   1  865.56   42.40
  -1  -7  -1  918.46   45.99
  -1  -7  -1  924.59   47.19
   1   7   1  795.72   42.98
  -1  -7  -1  930.09   45.57
   1   7   2  881.25   47.60
  -1   7  -2  945.29   46.30
  -1   7  -2  952.50   47.68
   1  -7   2  901.37   45.73
   1   7   2  931.32   46.62
   1   7   2  856.84   43.51
   1   7   2  918.53   46.16
   1  -7   2  866.53   46.49
  -1  -7  -2  864.35   45.17
  -1  -7  -2  922.21   47.38
   1  -7   2  850.37   47.07
   1  -7   3  535.63   31.78
   1  -7   3  534.63   32.34
  -1   7  -3  553.58   33.29
   1   7   3  524.85   33.78
   1   7   3  545.84   30.62
   1  -7   3  583.49   34.01
  -1  -7  -3  580.49   34.20
   1  -7   3  561.12   34.09
   1   7   3  555.92   32.66
   1   7   3  574.05   33.74
   1  -7   4  188.33   17.59
   1   7   4  218.85   16.97
  -1  -7  -4  217.45   19.03
   1   7   4  236.59   19.77
   1   7   4  189.54   18.43
  -1   7  -4  209.17   18.51
   1  -7   4  260.95   21.26
   1   7   4  183.87   17.20
  -1  -7  -4  218.95   17.68
   1   7   4  250.60   18.80
   1   7   5    8.20    4.19
   1   7   5    4.78    4.65
  -1  -7  -5    7.20    4.21
  -1   7  -5   17.46    5.70
  -1  -7  -5    8.24    3.81
   1   7   5   12.81    4.74
  -1  -7  -5    5.46    3.58
   1  -7   5    5.40    5.26
   1  -7   5    7.47    3.91
   1   7   6    4.42    4.08
   1   7   6    6.79    4.70
  -1  -7  -6    7.91    4.13
  -1  -7  -6    2.86    2.95
  -1   7  -6    3.06    3.46
   1  -7   6    6.49    4.23
  -1  -7  -6    4.57    3.72
   1   7   6    1.52    2.81
   1  -7   6    2.00    4.13
  -1  -7  -7  527.67   34.36
   1   7   7  465.35   33.36
   1   7   7  461.63   31.87
  -1   7  -7  476.50   32.40
   1  -7   7  443.91   32.54
  -1  -7  -7  576.04   35.01
  -1  -7  -7  499.74   33.23
   1   7   7  542.64   33.78
   1  -7   7  594.65   39.34
   1   7   8   66.26   11.71
   1   7   8   60.12   10.51
  -1   7  -8   98.37   13.43
  -1  -7  -8   54.42    9.88
  -1  -7  -8   70.57   11.42
   1  -7   8   91.94   14.79
  -1  -7  -8   50.44   10.13
   1  -7   8   60.69   11.68
   1  -7   8   72.96   11.96
  -1  -7  -9   46.92    9.31
  -1   7  -9   55.09   10.45
   1   7   9   54.91    9.91
   1  -7   9   52.28   10.25
   1  -7   9   30.71    8.41
   1  -7  10  166.74   18.83
  -1  -7 -10  140.76   15.91
  -1   7 -10  151.38   17.29
   1   7  10  146.88   16.31
   1  -7  11   64.27   11.42
  -1  -7 -11   70.67   11.00
  -1   7 -11   51.74    9.78
   1   7  11   73.49   11.05
   1  -7  12    1.62    3.34
  -1  -7 -12   -1.36    3.31
  -1   7 -12    1.44    3.26
   1   7  12    1.34    2.76
   1  -7  13    5.02    3.67
  -1  -7 -13    6.31    2.92
  -1   7 -13    6.83    3.33
   1   7  13    3.09    2.86
   1  -8 -13   86.87    9.23
  -1  -8  13  130.44   12.02
  -1  -8  12   92.87   11.96
   1  -8 -12   69.97    9.31
  -1   8  12   88.12   10.12
   1   8 -12   74.78    9.75
  -1  -8  11   22.86    6.91
   1   8 -11   13.15    5.08
  -1   8  11   17.46    5.29
   1  -8 -11   16.46    5.10
   1  -8 -10   33.70    7.76
   1  -8 -10   46.67    8.97
  -1  -8  10   48.90   10.00
  -1   8  10   37.95    8.07
   1   8 -10   41.51    8.93
  -1  -8  10   44.76    9.03
  -1   8   9  265.83   21.72
   1   8  -9  228.54   21.40
  -1  -8   9  240.19   22.48
   1  -8  -9  227.84   20.61
   1   8  -8  325.87   26.06
  -1  -8   8  309.54   26.28
   1  -8  -8  294.89   23.73
   1   8  -7  169.60   18.61
  -1  -8   7  177.14   19.27
  -1  -8   7  192.25   21.54
   1  -8  -7  180.09   18.11
  -1   8   7  215.32   20.44
  -1   8   6  106.17   13.83
   1  -8  -6  104.33   13.64
   1   8  -6   96.16   12.55
  -1  -8   6   97.93   13.83
   1  -8  -6   97.93   12.82
  -1  -8   6  100.05   14.95
   1   8  -6  121.47   14.96
  -1   8   6   94.40   13.47
  -1  -8   5 1041.73   56.19
  -1   8   5 1100.08   56.79
   1   8  -5 1003.01   55.08
   1   8  -5  924.15   51.54
   1  -8  -5 1045.88   54.42
   1  -8  -5 1060.18   55.25
  -1  -8   5 1050.37   56.57
  -1   8   5 1125.74   55.74
   1   8  -4  581.64   34.81
  -1  -8   4  686.11   39.37
  -1   8   4  586.65   35.73
  -1  -8   4  604.87   37.34
  -1  -8   4  596.24   37.12
   1  -8  -4  581.29   36.18
   1   8  -4  595.28   37.22
  -1   8   4  584.44   37.46
   1  -8  -4  599.23   36.94
  -1  -8   3  162.19   17.10
   1   8  -3  133.93   14.52
  -1   8   3  160.63   16.04
   1  -8  -3  192.93   17.58
  -1  -8   3  142.49   15.99
   1  -8  -3  134.79   15.25
  -1   8   3  170.72   17.63
   1   8  -3  189.29   17.80
   1   8  -3  194.32   17.42
  -1   8   2  152.32   16.76
  -1   8   2  147.13   15.95
   1   8  -2  165.64   16.42
   1   8  -2  166.07   16.26
   1  -8  -2  161.50   16.11
  -1  -8   2  143.10   16.20
   1  -8  -2  131.76   14.55
   1  -8  -2  143.11   15.31
  -1  -8   2  146.21   15.93
  -1  -8   2  137.94   15.58
   1   8  -2  138.99   14.24
   1   8  -1  870.40   46.81
  -1   8   1  805.15   46.75
  -1   8   1  843.49   48.18
   1   8  -1  992.45   49.43
   1  -8  -1  886.12   47.57
  -1  -8   1  935.60   48.80
   1  -8  -1  821.14   45.24
   1  -8  -1  837.15   46.39
  -1  -8   1  916.48   48.79
  -1  -8   1  929.39   47.44
  -1  -8   1  844.42   47.29
   1   8  -1  787.24   43.90
   1  -8   0  544.60   33.59
  -1  -8   0  573.96   36.01
  -1  -8   0  590.48   34.89
   1   8   0  560.64   35.21
  -1   8   0  568.08   35.42
   1   8   0  550.78   33.78
  -1   8   0  588.38   36.08
  -1  -8   0  502.13   33.26
  -1  -8   0  544.98   34.12
   1  -8   0  511.46   33.68
   1  -8   1   38.94    7.88
   1  -8   1   18.21    5.26
  -1  -8  -1   21.99    6.16
  -1   8  -1   34.44    7.97
  -1   8  -1   22.68    6.59
   1   8   1   20.14    6.99
  -1  -8  -1   46.78    8.64
  -1  -8  -1   27.50    6.75
   1   8   2  494.91   33.04
  -1   8  -2  468.97   31.71
  -1  -8  -2  451.25   30.21
  -1  -8  -2  555.18   33.42
   1   8   2  517.54   31.88
   1  -8   2  441.58   30.37
   1   8   3 1199.62   61.41
   1  -8   3 1185.17   62.38
   1   8   3 1241.40   63.90
  -1   8  -3 1302.17   63.69
   1   8   3 1365.26   63.63
  -1  -8  -3 1232.02   61.75
   1  -8   3 1316.60   64.06
  -1  -8  -3 1387.91   64.37
   1  -8   3 1150.55   60.66
   1  -8   3 1198.99   61.42
   1   8   4  771.85   45.10
   1  -8   4  889.64   49.01
   1   8   4  942.66   48.52
   1   8   4  811.83   47.33
  -1   8  -4  825.40   46.67
  -1  -8  -4  801.84   45.93
   1  -8   4  743.39   45.29
  -1  -8  -4  970.76   48.98
  -1  -8  -5  412.16   28.96
  -1   8  -5  366.33   28.20
   1  -8   5  332.72   27.40
   1   8   5  399.16   28.27
   1  -8   5  412.79   31.05
   1   8   5  448.81   30.47
   1   8   5  443.36   28.36
  -1  -8  -6   34.80    8.13
   1   8   6   39.60    8.16
   1  -8   6   36.49    9.79
  -1  -8  -6   29.53    7.15
  -1   8  -6   34.78    7.97
   1   8   6   37.12    8.18
   1   8   6   37.96    9.23
   1  -8   6   38.20    8.98
   1  -8   7  174.08   19.00
   1   8   7  181.76   18.19
  -1  -8  -7  174.97   17.89
   1   8   7  182.42   17.91
   1  -8   8  177.33   19.10
   1   8   8  156.64   16.91
  -1   8  -8  136.10   16.55
   1   8   8  169.88   17.47
   1  -8   9    5.88    4.43
   1  -8   9    3.95    5.16
  -1   8  -9   10.99    5.35
   1   8   9    4.88    4.51
  -1  -8 -10  189.78   17.94
   1  -8  10  234.28   22.04
   1   8  10  232.67   19.65
  -1   8 -10  176.37   18.62
  -1  -8 -11   83.20   10.60
   1  -8  11   67.17   11.56
   1   8  11   91.69   11.38
  -1   8 -11   78.39   11.09
  -1  -8 -12  153.87   13.81
   1  -8  12  170.70   16.17
   1   8  12  150.67   13.67
  -1   8 -12  166.40   14.99
   1   8  13   61.53    7.29
  -1  -9  12    3.31    3.06
   1  -9 -12    4.79    2.45
   1  -9 -11   98.81   11.30
   1  -9 -11   90.46   10.24
  -1  -9  11  113.99   13.22
   1   9 -11  101.47   11.75
   1  -9 -10   58.46   10.10
  -1  -9  10   91.57   12.81
  -1  -9  10   76.78   11.74
   1   9 -10   75.40   10.99
  -1  -9   9  139.90   16.50
  -1  -9   9  153.22   17.46
   1   9  -9  146.75   16.24
  -1  -9   8    5.93    4.09
   1   9  -8    7.13    4.66
  -1  -9   7    2.02    4.17
   1   9  -7    7.32    4.14
  -1  -9   6   32.28    8.61
   1  -9  -5  196.96   19.13
  -1  -9   5  206.73   20.87
   1   9  -5  186.39   19.69
  -1   9   5  178.76   19.28
   1   9  -5  178.45   17.63
   1  -9  -5  179.97   18.28
  -1  -9   5  174.88   19.48
  -1   9   5  197.24   18.55
   1   9  -5  154.07   17.06
   1  -9  -4    8.52    4.98
   1   9  -4    6.49    4.24
  -1   9   4    5.72    5.56
   1   9  -4   11.13    5.93
  -1  -9   4   14.85    6.41
   1  -9  -4   10.20    4.71
   1   9  -4   -1.55    3.51
  -1  -9   4    9.73    6.23
  -1   9   4   14.94    5.31
   1  -9  -3  827.62   46.07
  -1  -9   3  845.48   47.59
   1  -9  -3  776.44   45.00
  -1   9   3  744.61   46.42
   1   9  -3  808.35   45.98
   1   9  -3  754.89   45.69
  -1  -9   3  818.06   47.53
  -1   9   3  779.19   45.39
   1   9  -2  316.20   25.21
  -1   9   2  317.57   26.39
   1   9  -2  285.68   24.35
   1  -9  -2  287.48   23.74
  -1  -9   2  312.86   25.82
  -1  -9   2  293.28   24.88
   1  -9  -2  326.52   24.68
   1  -9  -1  154.25   17.21
  -1   9   1  172.21   18.37
   1   9  -1  189.15   18.46
  -1   9   1  186.66   19.38
   1   9  -1  179.40   18.78
  -1  -9   1  157.78   17.76
  -1  -9   1  171.17   18.37
   1  -9  -1  174.82   17.40
  -1  -9   1  158.49   16.94
  -1  -9   0   10.17    4.96
   1  -9   0   10.48    5.10
  -1   9   0   23.97    7.42
   1   9   0   14.87    6.19
  -1   9   0    1.81    3.35
  -1  -9   0    3.43    4.49
  -1  -9   0    8.21    4.55
   1  -9   0   14.26    5.48
  -1   9  -1  122.22   15.61
   1   9   1  154.98   17.39
  -1   9  -1  165.70   17.51
   1  -9   1  116.20   14.92
  -1  -9  -1  158.23   16.29
  -1  -9  -1  131.98   15.24
   1  -9   1  142.41   15.35
   1   9   1  119.43   14.88
   1   9   2  153.32   16.54
  -1  -9  -2  128.25   15.51
   1  -9   2  151.72   16.87
  -1  -9  -2  135.53   15.24
  -1   9  -2  119.34   15.36
   1   9   2  158.07   17.88
  -1  -9  -3  915.95   51.42
   1  -9   3 1000.86   53.11
   1   9   3 1023.72   53.34
  -1  -9  -3 1046.31   54.31
   1   9   3 1034.73   55.29
  -1   9  -3  953.40   53.77
   1  -9   3  829.94   50.89
   1   9   4    7.01    5.11
  -1  -9  -4    3.41    4.16
   1   9   4    5.65    5.50
  -1   9  -4    3.74    4.23
   1  -9   4    5.74    3.95
   1   9   4    3.43    3.88
   1  -9   4   -1.81    3.35
  -1  -9  -4    3.50    4.28
  -1  -9  -5  499.12   33.08
  -1  -9  -5  446.42   31.50
   1   9   5  459.18   32.54
  -1   9  -5  426.23   32.04
   1   9   5  477.53   32.28
   1  -9   5  461.91   34.00
   1  -9   5  447.23   32.62
   1   9   6  147.52   16.50
   1   9   6  149.42   15.94
   1  -9   6  158.97   18.42
   1   9   7   -1.71    3.16
   1   9   7   -1.57    3.84
   1  -9   7    8.00    4.88
   1  -9   8   -1.98    4.09
   1   9   8   -3.09    3.77
  -1   9  -8    3.71    3.83
   1   9   8    8.18    4.77
   1  -9   9   49.06    9.80
   1   9   9   33.56    7.75
  -1   9  -9   36.42    8.13
  -1   9 -10   26.14    6.83
   1   9  10   11.72    4.53
   1   9  11  295.63   20.75
  -1   9 -11  328.77   22.89
  -1   9 -12    6.79    3.36
   1   9  12    5.68    2.60
   1 -10 -11   17.60    4.14
   1  10 -10   92.91   11.15
   1 -10 -10  111.08   11.90
  -1 -10   9  168.90   17.61
   1  10  -9  132.23   14.77
   1 -10  -9  124.13   13.97
  -1 -10   8    7.49    4.24
   1  10  -8    4.93    4.56
   1 -10  -8   12.69    5.28
   1  10  -7   14.19    5.70
  -1 -10   7   15.90    6.64
  -1 -10   6   16.38    6.57
  -1 -10   5  148.62   17.66
   1 -10  -5  133.11   15.59
  -1  10   5  130.66   15.61
  -1 -10   4  615.14   40.69
  -1  10   4  575.00   37.81
   1 -10  -4  635.91   38.70
  -1 -10   3   84.58   13.47
  -1  10   3   74.22   11.83
   1 -10  -3   85.19   12.37
   1 -10  -2  298.53   24.54
  -1  10   2  297.68   26.46
   1  10  -2  353.86   27.66
  -1 -10   2  292.41   25.87
  -1  10   2  309.60   25.59
   1 -10  -2  297.50   24.51
  -1 -10   1  384.94   29.77
   1 -10  -1  357.68   27.76
  -1 -10   1  402.02   29.07
   1  10  -1  386.81   30.20
  -1  10   1  462.65   32.60
  -1  10   0   29.56    8.02
   1  10   0   48.12    9.87
  -1  10   0   42.02    9.24
  -1 -10   0   44.92    9.38
   1 -10   0   29.94    7.93
   1  10   0   39.18    8.87
   1 -10   0   20.80    6.87
  -1  10  -1    7.66    5.86
   1  10   1   12.08    5.88
  -1  10  -1    1.94    4.75
  -1 -10  -1    1.75    3.62
   1 -10   1    4.86    3.67
   1  10   1    3.73    3.44
   1 -10   1    1.89    3.49
   1  10   2   -2.00    5.22
  -1  10  -2   -1.97    3.16
  -1 -10  -2   -1.77    3.27
   1  10   2    1.85    3.42
   1 -10   2   -1.88    3.47
   1 -10   3  252.33   22.97
   1  10   3  251.99   22.66
  -1 -10  -3  254.45   22.47
   1 -10   4  851.61   49.67
   1 -10   4  819.91   49.48
   1  10   4  932.61   50.75
  -1 -10  -4  893.88   49.58
   1 -10   5   35.05    8.54
   1 -10   5   60.66   11.13
   1  10   5   51.64    9.89
  -1 -10  -5   59.01   10.59
   1  10   6   51.68    9.95
   1 -10   6   36.26    8.54
   1 -10   6   57.29   11.22
  -1  10  -7  166.87   18.42
   1  10   7  193.75   18.55
   1 -10   7  177.02   19.38
  -1  10  -8   32.68    7.93
   1  10   8   38.34    7.73
   1 -10   8   59.24   10.51
   1  10   8   47.08    8.19
  -1  10  -9   10.67    4.67
   1 -10   9    6.73    4.11
   1  10   9    6.02    3.15
  -1  10 -10    2.55    2.88
  -1 -10 -10    6.73    3.59
   1  10  10    4.05    2.96
  -1  10 -11    8.80    3.50
  -1 -10 -11    2.39    2.09
   1  10  11    7.74    2.95
   1 -11 -10   11.98    3.64
   1  11  -9  119.10   12.14
   1 -11  -9  127.61   12.21
  -1 -11   9  132.66   14.14
   1  11  -8  111.89   12.68
  -1 -11   8   90.99   12.76
   1 -11  -8   94.15   11.27
  -1 -11   7   26.47    7.48
   1 -11  -7   15.10    5.25
   1  11  -7   10.90    5.21
  -1 -11   6   52.53   10.38
   1 -11  -6   36.35    7.60
   1 -11  -6   53.65    9.03
   1 -11  -5   97.10   12.71
  -1 -11   5   85.29   13.35
  -1  11   5   98.05   12.80
   1 -11  -4  440.29   30.13
  -1 -11   4  411.44   31.50
  -1  11   4  440.11   30.74
   1 -11  -3   13.30    5.33
  -1 -11   3   15.57    5.97
  -1  11   3    7.19    4.08
   1 -11  -2  113.38   14.15
  -1 -11   2   97.09   14.17
  -1  11   2  111.75   14.81
   1 -11  -1   91.11   12.82
  -1 -11   1   79.59   11.98
  -1 -11   1  103.10   14.04
  -1  11   1  106.95   14.64
   1  11  -1  107.75   14.37
  -1 -11   0  228.14   20.59
   1 -11   0  197.04   19.02
   1  11   0  216.02   20.91
  -1 -11  -1   13.68    5.48
   1 -11   1    9.39    5.50
   1  11   1   15.05    6.28
  -1 -11  -2  102.33   13.84
   1  11   2  113.67   15.02
  -1 -11  -3   63.96   10.72
   1  11   3   45.70    9.45
   1 -11   4   52.61   10.59
  -1 -11  -4   60.06   10.21
   1  11   4   86.85   12.46
   1 -11   5   47.47    9.90
  -1 -11  -5   25.71    6.81
   1  11   5   38.83    8.76
   1  11   6   15.73    6.00
   1 -11   6   10.76    5.51
   1  11   7   49.53    8.63
  -1  11  -7   70.40   11.00
   1 -11   7   61.34   10.41
  -1  11  -8   34.60    7.60
   1 -11   8   26.38    6.81
  -1  11  -9    2.40    3.13
  -1 -11  -9    1.03    2.68
  -1  11 -10    6.43    3.18
  -1 -11 -10    6.16    3.02
   1 -12  -8  126.84   11.26
  -1 -12   8  163.30   14.61
  -1 -12   7    9.58    4.00
   1 -12  -7    0.98    2.58
   1  12  -7    9.48    4.09
  -1 -12   6   18.13    5.98
   1  12  -6   27.38    6.74
   1 -12  -6   24.12    5.61
   1 -12  -5  179.76   16.02
  -1 -12   5  176.47   17.79
  -1  12   5  174.13   16.32
   1 -12  -4   25.96    6.58
  -1 -12   4   16.54    5.95
  -1  12   4   14.96    5.02
   1  12  -3   -1.53    2.83
   1 -12  -3    1.43    2.95
  -1 -12   3   -1.66    3.07
  -1  12   3   -1.60    2.96
   1  12  -2    9.69    4.94
   1 -12  -2    1.46    3.03
  -1 -12   2    6.56    4.01
  -1  12   2    6.74    3.81
   1  12  -1   21.74    6.56
  -1  12   1    3.48    3.95
   1 -12  -1   16.10    5.58
  -1 -12   1   13.07    5.03
  -1 -12   0  537.87   34.29
   1 -12   0  544.15   34.13
  -1  12   0  633.51   38.48
   1  12   0  614.79   37.65
  -1  12  -1   21.15    6.95
  -1 -12  -1   25.64    6.87
   1  12   1   22.19    6.73
  -1 -12  -2   14.88    5.15
   1  12   2    6.74    4.41
  -1 -12  -3   47.53    8.55
   1  12   3   68.53   10.63
  -1 -12  -4   33.84    7.18
   1  12   4   35.65    7.40
  -1 -12  -5   12.20    4.24
   1  12   5   18.66    5.80
  -1  12  -6   24.65    6.45
   1 -12   6   11.33    4.93
   1  12   6   21.83    5.47
  -1 -12  -7    1.98    2.24
   1 -12   7    1.29    2.66
   1  12   7    2.18    2.67
  -1 -12  -8  285.86   18.99
  -1  12  -8  363.84   22.01
  -1 -13   6   13.31    4.25
  -1 -13   5   61.20    8.45
   1 -13  -5   44.83    6.78
  -1 -13   4   17.99    4.96
   1 -13  -4    5.08    2.83
  -1  13   4   13.68    4.35
   1 -13  -3   -2.19    2.86
   1  13  -3    4.64    3.03
  -1  13   3    1.26    2.32
   1 -13  -2   28.49    6.18
   1  13  -2   40.27    7.46
  -1  13   2   40.20    7.63
   1 -13  -1  122.00   12.70
   1  13  -1  152.21   14.98
  -1  13   1  146.59   14.83
   1 -13   0   29.30    6.18
  -1 -13   0   31.57    6.40
  -1  13   0   42.60    8.06
   1  13   0   31.28    6.98
  -1 -13  -1  218.27   17.56
  -1  13  -1  212.82   18.66
   1  13   1  219.76   18.53
  -1 -13  -2   10.38    4.01
  -1  13  -2   17.77    5.38
   1  13   2   14.74    5.27
  -1 -13  -3   10.95    4.19
  -1  13  -3   14.17    4.78
   1  13   3   11.52    4.28
  -1 -13  -4   25.95    5.39
  -1  13  -4   30.53    6.12
   1  13   4   29.69    6.29
  -1  13  -5   13.86    4.40
  -1 -13  -5    7.75    2.87
  -1  13  -5    4.09    2.32
   1  13   5    5.30    2.94
  -1  13  -6   31.84    6.13
   1  13   6   31.30    5.47
   1 -14  -3   13.56    3.41
  -1  14   3   20.58    4.20
   1 -14  -2    6.06    2.72
  -1  14   2    8.17    3.36
   1  14  -2    4.93    2.52
   1 -14  -1  132.61   11.43
  -1  14   1  164.91   13.62
   1  14  -1  172.79   13.34
  -1 -14   0  111.76   10.00
  -1  14   0  119.28   11.46
   1  14   0  116.07   11.09
  -1 -14  -1    1.58    2.06
   1  14   1    1.87    2.28
  -1  14  -1    3.85    2.81
  -1 -14  -2    8.46    2.95
   1  14   2    8.16    3.03
  -1  14  -2   10.07    3.39
  -1 -14  -3   81.88    8.32
  -1  14  -3  109.48    9.91
   1  14   3  104.81    9.83
   2   0 -15   -1.10    4.77
  -2   0  15   -2.25    3.11
   2   0 -15   -1.12    2.93
   2   0 -15   -1.11    2.52
  -2   0  14  202.00   19.49
   2   0 -14  224.70   19.58
   2   0 -14  200.62   18.63
  -2   0  13    5.93    4.47
   2   0 -13    3.53    4.61
   2   0 -13    3.52    4.60
   2   0 -12  434.52   31.21
   2   0 -12  374.49   29.16
   2   0 -11   -1.88    4.24
  -2   0  11    2.02    3.22
   2   0 -11    1.72    3.18
   2   0 -11    1.97    3.63
   2   0 -11   -1.72    3.18
   2   0 -10  268.82   22.84
   2   0 -10  265.88   22.61
   2   0 -10  259.09   23.03
  -2   0  10  278.25   23.52
   2   0 -10  226.63   20.27
   2   0 -10  243.13   20.76
   2   0  -9   -1.52    3.70
   2   0  -9   -3.11    4.98
  -2   0   9   -1.59    3.27
   2   0  -9   -1.51    3.42
   2   0  -9   -1.36    2.50
   2   0  -9   -1.62    4.50
   2   0  -9    1.31    2.96
   2   0  -8  663.40   37.32
   2   0  -8  711.11   37.45
   2   0  -8  644.55   37.11
   2   0  -8  662.66   36.30
   2   0  -8  623.28   34.31
   2   0  -8  641.08   34.97
  -2   0   8  630.91   36.46
  -2   0   8  582.20   35.36
  -2   0   7   -1.09    2.85
  -2   0   7   -1.06    2.18
   2   0  -7   -1.11    2.50
   2   0  -7    1.04    1.92
   2   0  -7   -0.84    1.73
   2   0  -7    3.57    3.30
   2   0  -7    0.94    1.94
  -2   0   6 1472.11   64.72
  -2   0   6 1444.46   64.20
   2   0  -6 1517.42   65.46
   2   0  -6 1434.77   64.15
   2   0  -6 1446.65   65.76
  -2   0   6 1543.44   62.81
   2   0  -6 1519.22   63.68
   2   0  -6 1505.37   62.74
   2   0  -5    2.22    2.26
   2   0  -5    2.02    1.96
   2   0  -5   -0.61    1.77
   2   0  -5    0.80    2.21
   2   0  -5    1.60    1.56
  -2   0   4  835.63   36.73
   2   0  -4  778.91   36.86
   2   0  -4  822.37   37.44
   2   0  -4  828.18   36.59
   2   0  -4  855.49   35.54
   2   0  -4  815.67   36.00
   2   0  -4  876.19   35.60
   2   0  -3    0.91    1.15
   2   0  -3    0.46    1.52
  -2   0   3   -0.22    0.77
   2   0  -3    0.72    1.25
   2   0  -3    0.40    1.29
   2   0  -3    4.11    1.60
   2   0  -3   -0.43    1.67
   2   0  -3    0.64    0.68
   2   0  -2  115.02    5.99
   2   0  -2  119.11    7.43
  -2   0   2  125.90    5.72
   2   0  -2  110.97    6.87
   2   0  -2  121.07    6.49
   2   0  -2  117.33    7.21
  -2   0   2  117.00    7.24
  -2   0   2  121.95    6.19
   2   0  -1    0.12    0.55
   2   0  -1    0.33    0.75
   2   0  -1    0.47    1.23
   2   0  -1    0.49    1.01
   2   0  -1    0.37    0.73
   2   0  -1   -0.24    1.01
   2   0   0 2851.70  104.55
   2   0   0 2692.74  104.75
   2   0   0 2633.97  103.87
   2   0   0 2848.65  103.44
   2   0   0 2720.90  104.82
   2   0   0 2831.25  104.79
   2   0   1    1.12    1.24
   2   0   1    1.16    1.28
  -2   0  -1    2.00    1.10
  -2   0  -1    1.08    0.48
  -2   0  -1    0.59    0.77
  -2   0  -1    1.40    0.61
   2   0   2 2144.78   85.04
  -2   0  -2 2036.96   83.49
  -2   0  -2 2392.83   84.02
   2   0   2 2238.21   83.51
  -2   0  -2 2236.18   83.44
   2   0   2 2038.25   82.48
  -2   0  -3    0.75    1.09
  -2   0  -3    0.37    1.20
   2   0   3   -0.35    1.25
  -2   0  -3    2.18    1.66
   2   0   3    1.63    1.44
   2   0   3    0.60    1.99
   2   0   4   11.91    3.46
   2   0   4   13.33    3.44
  -2   0  -4   10.01    2.42
  -2   0  -4    7.95    2.46
  -2   0  -4   17.11    2.89
   2   0   4   12.12    2.63
  -2   0  -4   13.72    3.07
  -2   0  -5   -0.55    1.33
  -2   0  -5    1.29    1.46
   2   0   5   -0.65    1.69
  -2   0  -5    0.52    1.28
   2   0   5    2.75    2.93
  -2   0  -6   73.45    8.24
   2   0   6   89.18   10.23
   2   0   6   89.48    9.05
  -2   0  -6   98.96    8.39
  -2   0  -7    1.04    2.54
   2   0   7    1.01    2.28
   2   0   7    2.67    2.75
  -2   0  -8 2428.03  104.16
   2   0   8 2522.10  109.74
   2   0   8 2338.65  102.94
  -2   0  -8 2387.81  102.65
   2   0   8 2518.36  108.46
   2   0   9   -2.00    4.13
   2   0   9   -1.48    2.73
  -2   0  -9    1.55    2.48
  -2   0  -9    1.39    2.21
   2   0   9   -1.87    3.44
  -2   0 -10  396.07   29.36
  -2   0 -10  368.09   28.20
  -2   0 -10  402.16   30.00
   2   0  10  371.09   30.50
  -2   0 -10  309.15   25.15
   2   0  10  389.42   30.31
  -2   0 -10  348.57   27.66
   2   0  10  345.17   27.05
  -2   0 -11    1.78    3.28
   2   0  11   -1.94    3.59
  -2   0 -11   11.53    5.88
  -2   0 -11   -1.97    4.07
   2   0  11    6.44    4.85
   2   0  12    4.22    5.15
  -2   0 -12    9.47    5.80
  -2   0 -12    7.39    4.83
   2   0  13   -1.90    3.50
  -2   0 -13    1.72    4.48
  -2   0 -13   -1.76    3.25
   2   0  14   29.34    7.01
  -2   0 -14    9.81    4.88
  -2   0 -14   24.01    6.38
   2   0  15    1.10    3.06
  -2   0 -15    1.10    2.28
  -2   0 -15    1.01    2.27
   2   1 -15    3.27    2.68
   2  -1 -15   12.98    4.00
  -2   1  15   10.20    3.92
   2  -1 -15    6.57    4.05
   2  -1 -15   10.64    4.17
   2   1 -15    8.67    4.36
  -2   1  15    7.11    4.10
  -2  -1  15    4.99    4.16
  -2   1  14   46.64    9.19
   2   1 -14   49.78    9.08
   2  -1 -14   41.58    8.29
   2  -1 -14   39.12    8.31
   2   1 -14   51.50    9.17
  -2   1  14   54.72    9.78
  -2  -1  14   48.92    9.87
   2   1 -13  401.04   29.68
   2  -1 -13  391.42   29.16
   2  -1 -13  381.01   28.67
   2   1 -13  406.33   29.68
  -2   1  13  433.75   31.53
  -2  -1  13  400.82   31.39
   2   1 -12  289.07   24.86
   2   1 -12  239.21   22.38
   2  -1 -12  247.51   22.75
   2  -1 -11   48.67    9.75
   2  -1 -11   49.62    9.73
   2   1 -11   51.09   10.45
  -2  -1  11   31.02    8.47
   2   1 -11   46.84    9.05
   2  -1 -11   39.63    8.41
   2  -1 -11   39.62    8.46
   2   1 -11   39.27    8.29
   2   1 -11   51.56   10.47
   2  -1 -11   46.47    9.91
   2  -1 -10    3.47    3.20
   2   1 -10    5.31    4.90
   2  -1 -10   -1.71    4.17
   2   1 -10    1.54    2.85
   2  -1 -10   -1.54    2.85
  -2  -1  10    7.54    4.60
   2  -1 -10    1.79    4.95
   2   1 -10   -1.49    2.37
   2  -1 -10    3.29    3.39
   2   1  -9   21.19    5.42
   2   1  -9   10.31    3.98
   2  -1  -9   15.84    5.34
   2   1  -9   19.78    6.11
   2  -1  -9   19.08    6.07
   2   1  -9   12.67    5.09
   2  -1  -9    9.23    4.29
   2  -1  -9   13.66    5.08
  -2   1   9   19.54    6.03
  -2  -1   9   13.14    4.58
   2   1  -9   13.23    4.60
   2  -1  -9   25.30    5.79
   2   1  -8  426.27   26.54
   2  -1  -8  500.80   29.13
   2   1  -8  425.95   26.96
   2  -1  -8  521.70   30.87
   2   1  -8  480.27   30.51
   2   1  -8  464.22   29.77
   2   1  -8  596.74   31.69
   2  -1  -8  506.86   30.17
   2  -1  -8  471.71   29.66
  -2  -1   8  484.21   30.29
  -2   1   8  453.45   28.73
  -2   1   8  468.04   30.02
   2   1  -8  435.56   27.16
   2  -1  -8  465.58   27.90
   2   1  -7    6.50    3.47
   2  -1  -7    3.37    2.75
   2   1  -7    5.09    2.98
   2  -1  -7    6.04    2.94
   2   1  -7   16.93    5.12
   2   1  -7    3.59    2.36
   2  -1  -7    5.80    3.39
   2   1  -7    6.82    2.74
  -2  -1   7   11.36    3.79
  -2   1   7    5.22    2.90
  -2  -1   7    9.81    3.51
  -2   1   7   10.37    3.69
   2  -1  -6   20.55    4.66
   2   1  -6   27.64    5.48
   2   1  -6   22.74    4.28
   2  -1  -6   23.66    4.74
   2   1  -6   27.00    5.39
   2  -1  -6   26.94    5.63
   2  -1  -6   24.92    5.02
   2   1  -6   25.90    4.82
  -2  -1   6   24.30    4.42
  -2   1   6   26.57    5.00
  -2  -1   6   36.27    5.90
  -2   1   6   29.66    5.63
   2   1  -6   33.12    4.99
   2   1  -5 4455.15  166.30
   2  -1  -5 4374.98  168.68
   2   1  -5 3984.12  167.40
   2  -1  -5 4406.95  167.36
   2   1  -5 4343.49  166.60
   2   1  -5 4149.34  166.73
   2   1  -5 4337.88  169.05
   2  -1  -5 4393.34  168.87
  -2  -1   5 4301.49  166.18
   2  -1  -5 4386.30  167.84
  -2   1   5 4197.76  168.06
  -2   1   5 4454.73  167.35
  -2  -1   5 4398.40  168.56
   2   1  -4 2178.57   85.29
   2  -1  -4 2252.04   85.54
   2  -1  -4 2094.56   86.95
   2   1  -4 2165.77   86.49
   2  -1  -4 2219.91   86.21
   2   1  -4 2146.61   85.67
  -2  -1   4 2176.95   84.58
   2   1  -4 2152.96   85.65
   2  -1  -4 2120.23   87.10
   2   1  -4 2164.62   87.32
  -2  -1   4 2213.46   85.74
   2  -1  -4 2190.66   86.75
  -2   1   4 2140.94   85.85
  -2   1   4 2111.77   86.70
  -2  -1   4 2215.18   87.22
   2  -1  -3   45.31    4.70
   2   1  -3   44.68    4.13
   2  -1  -3   38.70    3.80
   2  -1  -3   38.91    3.84
   2  -1  -3   40.94    4.20
  -2  -1   3   41.51    3.65
   2   1  -3   43.27    4.24
   2  -1  -3   46.04    4.87
   2   1  -3   44.64    4.36
   2   1  -3   37.34    3.91
   2  -1  -3   39.46    4.56
   2   1  -3   47.98    4.83
  -2  -1   3   49.43    4.94
  -2   1   3   38.91    4.03
  -2  -1   3   36.54    4.03
  -2  -1   2    3.27    1.58
  -2  -1   2    4.26    1.60
   2   1  -2    2.31    0.97
   2  -1  -2    1.66    1.37
   2  -1  -2    0.54    1.11
   2  -1  -2    5.58    1.57
   2  -1  -2    1.63    1.20
   2   1  -2    2.23    1.48
   2   1  -2    1.52    0.98
  -2  -1   2    1.15    0.89
  -2  -1   2    5.80    1.80
  -2   1   2    1.71    1.08
   2  -1  -2    1.37    1.41
   2   1  -2    1.50    1.08
  -2   1   1  436.09   17.23
   2  -1  -1  411.68   18.05
   2  -1  -1  418.61   18.49
   2  -1  -1  431.73   18.25
   2   1  -1  403.65   17.58
   2   1  -1  414.82   18.20
   2   1  -1  422.21   18.19
   2  -1  -1  405.23   17.23
  -2  -1   1  389.54   17.03
  -2  -1   1  425.77   18.60
   2   1  -1  409.13   18.00
   2  -1  -1  423.29   18.17
  -2  -1   1  442.50   18.17
   2   1  -1  419.64   17.86
  -2  -1   0  841.00   33.10
   2   1   0  830.09   33.35
   2  -1   0  807.35   33.43
   2   1   0  808.77   32.38
   2   1   0  771.93   33.04
  -2  -1   0  823.45   31.54
  -2  -1   0  868.09   33.88
   2   1   0  850.65   33.27
   2  -1   0  861.92   33.61
   2  -1   0  869.99   32.31
   2   1   0  865.03   33.89
   2  -1   0  836.35   31.65
   2   1   0  840.39   33.01
   2  -1   0  833.41   33.69
   2   1   0  827.87   33.47
   2  -1   0  824.38   33.37
  -2  -1   0  828.46   34.04
  -2  -1   0  883.85   33.30
  -2  -1  -1   86.74    5.93
  -2  -1  -1  100.57    5.96
  -2   1  -1   94.41    5.25
   2   1   1   84.45    5.81
  -2   1  -1   94.06    4.89
  -2  -1  -1   83.01    6.00
   2  -1   1   82.89    6.39
  -2   1  -1   89.64    4.16
   2   1   1   93.24    6.18
   2  -1   1   91.34    5.61
   2   1   1   93.44    6.19
   2  -1   1   80.89    5.04
  -2  -1  -1   90.24    5.14
   2   1   1   85.58    5.80
   2  -1   1   91.22    6.00
   2  -1   1   87.86    5.95
   2   1   1   89.31    5.97
  -2   1  -1   92.84    5.58
   2   1   1   88.14    5.02
  -2  -1  -1   96.41    4.94
  -2   1  -1   95.79    6.01
   2  -1   2   82.93    6.52
   2   1   2   83.49    6.15
  -2   1  -2   77.68    5.00
  -2  -1  -2   85.68    6.51
  -2   1  -2   84.13    6.03
  -2   1  -2   79.07    5.26
  -2  -1  -2   81.36    5.35
   2   1   2   74.40    4.63
   2  -1   2   82.70    5.36
   2  -1   2  103.65    6.84
   2  -1   2   82.95    6.61
   2   1   2   76.68    6.43
  -2   1  -2   81.95    4.71
   2  -1   2   98.36    5.90
   2   1   2   78.48    6.13
  -2  -1  -2   85.95    6.01
   2  -1   2   63.59    6.14
   2  -1   3 3719.25  147.11
   2  -1   3 3541.09  147.32
   2   1   3 3595.00  147.58
  -2  -1  -3 3593.52  146.78
  -2   1  -3 3881.85  144.13
  -2  -1  -3 3981.12  145.91
   2  -1   3 3888.33  145.57
  -2  -1  -3 4053.97  145.51
  -2   1  -3 4062.68  146.12
   2   1   3 3527.19  146.04
   2  -1   3 3885.62  147.84
   2  -1   4 3134.28  117.84
  -2   1  -4 2953.41  114.53
   2  -1   4 2981.22  118.78
   2   1   4 2820.46  116.79
   2  -1   4 2952.06  115.93
  -2  -1  -4 3071.48  115.91
   2   1   4 2760.85  118.70
   2  -1   4 2725.00  118.20
  -2  -1  -4 2938.25  117.80
  -2  -1  -4 3130.24  116.22
  -2   1  -4 3192.61  116.74
   2  -1   5    0.95    2.16
   2  -1   5    7.13    2.68
  -2  -1  -5    4.67    1.87
  -2   1  -5    6.14    2.00
  -2   1  -5    6.09    2.42
  -2  -1  -5    1.31    1.72
  -2   1  -5    4.67    1.92
  -2  -1  -5    3.88    2.48
  -2  -1  -6  103.34    9.58
   2  -1   6   98.93    9.63
   2   1   6  113.21   10.55
  -2   1  -6  115.00    9.42
  -2  -1  -6  113.92    9.58
  -2  -1  -6  129.06   11.27
  -2   1  -6  116.01    9.47
  -2   1  -6  119.20   10.85
  -2  -1  -6  127.43   10.73
   2  -1   6  113.85   11.91
   2  -1   7  809.62   42.91
   2   1   7  858.41   44.65
   2  -1   7  805.17   43.73
  -2   1  -7  783.33   39.62
  -2  -1  -7  762.68   39.18
   2   1   7  792.81   39.83
  -2  -1  -7  727.35   37.72
   2  -1   7  741.95   38.67
   2   1   8  321.00   22.51
   2  -1   8  299.74   21.54
   2  -1   8  373.68   26.96
   2   1   8  313.04   25.16
   2  -1   8  288.94   22.15
  -2   1  -8  279.68   20.80
  -2  -1  -8  298.65   21.40
   2   1   8  338.06   25.38
   2  -1   8  333.52   25.10
   2  -1   8  309.57   24.27
  -2  -1  -8  279.57   21.43
  -2   1  -8  328.50   22.83
   2   1   9   68.94   11.87
   2  -1   9   98.07   13.63
   2   1   9   81.52   11.48
   2  -1   9   83.29   11.36
  -2   1  -9  116.89   13.60
   2  -1   9   81.86   11.52
  -2  -1  -9   83.03   11.56
  -2   1  -9   87.02   11.40
  -2  -1  -9   95.58   11.85
   2   1   9   95.75   14.16
   2  -1   9  111.69   15.20
  -2   1 -10  124.49   14.81
  -2  -1 -10  132.66   15.05
  -2  -1 -10  110.55   15.13
   2  -1  10  119.44   15.05
   2   1  10  146.59   18.54
   2  -1  10  143.61   18.03
  -2   1 -10  134.08   16.17
   2   1  10  123.21   15.50
   2  -1  10  109.40   14.32
  -2  -1 -10  150.17   17.37
  -2   1 -10  143.20   16.77
  -2   1 -10  147.38   16.99
  -2  -1 -10  166.93   17.89
  -2  -1 -10  157.77   17.81
   2   1  10  162.87   18.82
   2  -1  10  138.92   17.30
  -2  -1 -10  154.88   17.76
  -2   1 -10  170.01   18.62
  -2  -1 -11  404.83   30.77
   2   1  11  439.13   32.72
   2  -1  11  362.92   30.52
  -2   1 -11  380.61   28.64
  -2  -1 -11  362.08   28.18
  -2   1 -11  445.24   31.57
  -2  -1 -11  368.40   29.32
  -2   1 -12   61.04   10.64
  -2  -1 -12   62.67   11.26
   2  -1  12   52.75   10.91
   2   1  12   70.36   12.15
  -2  -1 -12   68.92   11.88
  -2   1 -12   62.46   11.55
  -2   1 -13   -1.76    3.62
  -2  -1 -13    5.21    4.24
   2   1  13    1.85    3.83
   2  -1  13    9.51    6.08
  -2   1 -13    1.71    4.73
  -2  -1 -13    6.71    5.36
  -2  -1 -14    4.40    3.33
  -2   1 -14    8.95    4.37
   2   1  14   14.95    5.53
   2  -1  14   10.79    4.73
  -2   1 -14   12.53    4.99
  -2  -1 -14   13.60    5.19
  -2   1 -15  112.10   11.69
  -2  -1 -15  139.28   12.65
  -2  -1 -15  113.00   11.09
  -2   1 -15  104.44   10.92
   2   1  15  107.96   11.52
   2  -1  15  105.21   11.48
  -2   2  15   25.16    5.47
   2  -2 -15   18.76    5.03
   2   2 -15   19.18    5.23
   2  -2 -15   17.39    4.50
   2   2 -15   11.12    3.90
  -2  -2  15   11.85    4.56
  -2   2  15   30.13    5.99
  -2   2  14   25.59    6.86
  -2  -2  14   27.99    7.80
   2   2 -14   33.75    7.51
   2  -2 -14   21.65    6.43
  -2   2  14   14.05    5.27
   2   2 -14   29.13    7.17
   2  -2 -14   31.16    6.85
  -2   2  13   84.19   13.41
  -2  -2  13   75.56   13.16
   2  -2 -13   97.21   13.20
   2   2 -13  115.87   14.41
   2  -2 -13  101.60   13.45
   2   2 -13   85.40   12.48
   2   2 -12  238.80   22.11
   2  -2 -12  272.09   23.11
   2  -2 -12  249.24   22.42
   2   2 -12  237.56   22.33
   2   2 -11   19.30    6.10
   2  -2 -11   22.49    6.62
   2  -2 -11   26.51    8.02
   2   2 -11   15.02    6.29
   2   2 -10  553.33   36.22
   2  -2 -10  510.25   34.43
   2  -2 -10  618.97   37.44
   2  -2 -10  596.74   36.82
   2   2 -10  516.96   35.66
   2   2 -10  507.76   33.16
   2  -2 -10  511.68   34.77
   2   2 -10  565.59   35.12
   2  -2 -10  566.63   34.94
  -2  -2  10  589.47   38.03
  -2  -2   9  248.35   21.74
  -2   2   9  260.84   22.14
   2   2  -9  225.31   18.51
   2  -2  -9  210.18   19.50
   2   2  -9  250.48   21.73
   2  -2  -9  263.43   21.44
   2   2  -9  272.40   20.18
   2  -2  -9  231.92   20.58
   2  -2  -9  229.68   19.48
   2   2  -9  261.51   20.32
   2  -2  -9  305.18   22.88
   2  -2  -9  253.55   20.82
   2   2  -9  244.74   21.20
  -2  -2   8   70.15   10.29
  -2   2   8   50.45    9.02
   2  -2  -8   70.16    9.85
   2   2  -8   64.27   10.01
   2   2  -8   70.55    8.80
   2  -2  -8   82.38   10.85
   2  -2  -8   67.50   10.12
   2   2  -8   65.02    8.69
   2   2  -8   67.96   10.23
   2  -2  -8   76.27   10.27
   2  -2  -8   73.66   10.13
   2  -2  -8   70.40    9.49
   2   2  -8   71.98    9.38
   2  -2  -7    9.78    3.77
   2   2  -7   16.89    4.99
   2  -2  -7   12.36    4.29
   2   2  -7   16.15    3.81
   2  -2  -7    8.80    3.82
   2  -2  -7   10.24    4.08
  -2   2   7    8.72    4.00
  -2  -2   7    5.96    3.13
   2   2  -7    8.99    2.90
   2   2  -6  138.96   10.96
   2  -2  -6  152.37   12.18
   2   2  -6  119.61   10.30
   2  -2  -6  133.46   12.03
   2  -2  -6  135.44   12.09
   2  -2  -6  124.84   11.51
   2   2  -6  128.93   11.98
  -2  -2   6  133.25   12.24
  -2   2   6  124.21   12.04
  -2  -2   6  134.47   10.88
   2   2  -5 1862.38   73.08
   2  -2  -5 1776.36   74.74
   2  -2  -5 1782.28   74.00
   2   2  -5 1820.69   73.14
   2  -2  -5 1694.62   74.70
   2  -2  -5 1769.55   74.34
   2   2  -5 1782.38   74.73
  -2  -2   5 1876.49   73.36
  -2   2   5 1677.02   74.66
  -2  -2   5 1714.37   74.81
  -2  -2   4  783.90   34.09
   2  -2  -4  719.87   34.27
   2   2  -4  736.45   34.45
   2  -2  -4  731.49   35.14
   2   2  -4  765.08   33.60
   2  -2  -4  772.69   34.23
   2  -2  -4  781.14   34.59
  -2  -2   4  800.72   33.30
   2   2  -4  798.12   34.04
   2  -2  -4  726.52   34.82
   2   2  -4  741.49   34.27
  -2   2   4  724.89   34.93
  -2  -2   4  771.92   35.23
  -2  -2   3  261.62   14.58
   2  -2  -3  281.27   14.82
   2   2  -3  297.66   14.97
  -2  -2   3  247.96   14.27
   2  -2  -3  266.65   15.58
   2   2  -3  288.17   14.60
   2  -2  -3  298.19   15.49
   2   2  -3  290.00   14.86
  -2  -2   3  274.99   14.06
   2  -2  -3  267.40   14.69
   2  -2  -3  291.23   15.60
   2   2  -3  278.61   15.02
  -2   2   3  279.30   15.55
  -2  -2   3  288.81   15.73
   2  -2  -2 1770.64   69.64
  -2   2   2 1730.78   69.34
  -2  -2   2 1787.08   69.73
   2  -2  -2 1751.93   69.15
   2  -2  -2 1729.66   68.36
   2   2  -2 1846.45   69.14
  -2  -2   2 1759.14   69.56
   2   2  -2 1716.10   68.15
   2  -2  -2 1684.67   68.33
  -2  -2   2 1739.17   69.03
   2   2  -2 1675.41   68.87
   2  -2  -2 1818.29   69.63
   2   2  -1 5119.56  193.05
   2   2  -1 5092.79  193.74
  -2  -2   1 5172.70  193.65
   2   2  -1 5005.00  192.26
   2  -2  -1 5326.17  192.63
  -2  -2   1 5025.36  192.64
  -2  -2   1 4993.00  194.36
   2  -2  -1 5466.64  193.71
   2   2  -1 5089.79  193.13
   2  -2  -1 5232.42  193.95
   2  -2  -1 5121.92  192.12
  -2   2   1 5055.04  193.24
   2   2  -1 4979.64  192.63
   2  -2  -1 5210.38  192.50
  -2  -2   0   10.74    2.38
   2   2   0    6.59    1.44
   2  -2   0    6.50    1.69
   2  -2   0   15.86    3.00
   2   2   0   11.16    2.09
  -2   2   0    9.14    1.69
  -2  -2   0    9.12    2.27
   2   2   0    6.37    2.04
   2  -2   0    6.81    1.85
   2   2   0    9.59    1.37
   2  -2   0    8.25    1.53
   2  -2   0    9.39    1.92
   2   2   0    8.09    1.63
  -2  -2   0    5.27    1.97
  -2  -2   0   14.48    2.47
   2   2   0    8.77    2.11
  -2   2   0    7.19    2.44
   2   2   0    8.89    1.66
  -2  -2  -1   80.70    6.02
  -2  -2  -1   71.18    5.85
  -2  -2  -1   70.63    4.55
   2   2   1   75.98    5.28
   2  -2   1   74.99    5.17
   2  -2   1   72.78    5.31
   2  -2   1   76.65    6.75
   2   2   1   72.89    5.93
   2  -2   1   77.91    5.43
   2   2   1   83.36    6.34
  -2   2  -1   70.22    5.40
  -2  -2  -1   71.40    5.98
  -2  -2  -1   70.91    5.51
   2  -2   1   68.18    5.00
   2   2   1   59.92    5.63
   2   2   1   69.05    5.57
  -2   2  -1   75.40    5.93
   2   2   1   73.41    4.42
  -2  -2  -2   34.01    3.88
  -2   2  -2   29.08    3.71
  -2  -2  -2   29.61    3.69
   2   2   2   28.40    3.74
   2  -2   2   29.10    3.67
   2  -2   2   23.25    3.25
   2  -2   2   28.34    4.63
   2   2   2   25.83    3.83
  -2   2  -2   28.99    2.72
   2  -2   2   30.55    3.22
   2  -2   2   26.11    3.64
   2   2   2   33.49    4.33
  -2  -2  -2   28.93    4.30
   2  -2   2   23.27    3.28
  -2  -2  -2   21.82    3.10
   2   2   2   28.92    3.86
   2  -2   2   26.21    3.23
   2   2   2   22.77    3.42
  -2   2  -2   29.78    3.82
  -2  -2  -2   28.36    3.14
   2  -2   3 3167.01  134.10
   2   2   3 3334.39  134.82
   2  -2   3 3492.09  133.78
  -2   2  -3 3510.83  131.68
   2  -2   3 3401.59  131.72
  -2   2  -3 3586.07  134.12
  -2   2  -3 3660.33  133.10
  -2  -2  -3 3505.18  133.13
  -2  -2  -3 3222.17  135.14
  -2  -2  -3 3573.16  134.01
  -2  -2  -3 3548.16  133.11
   2  -2   3 3588.55  133.36
   2  -2   3 3383.97  134.82
   2   2   3 3348.62  135.03
   2  -2   3 3506.44  136.44
   2  -2   4 1323.58   56.94
   2   2   4 1257.63   56.25
   2  -2   4 1208.01   55.32
  -2  -2  -4 1247.89   55.97
  -2   2  -4 1244.77   52.23
   2   2   4 1266.71   55.81
   2  -2   4 1360.47   56.68
  -2  -2  -4 1337.21   54.10
  -2   2  -4 1313.17   54.46
  -2  -2  -4 1269.13   52.69
  -2  -2  -4 1329.40   54.27
   2  -2   4 1305.54   53.90
   2  -2   5  174.71   13.89
   2  -2   5  167.26   11.94
   2   2   5  154.11   12.85
   2  -2   5  142.77   12.92
  -2  -2  -5  152.87   11.65
  -2   2  -5  170.64   12.30
   2   2   5  162.08   13.90
  -2  -2  -5  199.79   14.23
   2  -2   5  159.72   13.23
  -2  -2  -5  149.98   11.41
   2  -2   6 1236.03   57.23
   2   2   6 1287.88   59.51
   2  -2   6 1368.13   61.81
  -2   2  -6 1336.23   58.27
  -2  -2  -6 1372.97   59.78
   2   2   6 1348.41   61.94
   2  -2   6 1353.15   61.38
  -2  -2  -6 1248.00   56.61
  -2  -2  -6 1271.97   57.67
  -2  -2  -7 1392.88   62.28
   2  -2   7 1307.32   61.30
  -2   2  -7 1406.80   62.74
  -2  -2  -7 1251.85   61.50
   2  -2   7 1422.65   66.29
   2   2   7 1415.55   66.90
  -2  -2  -7 1449.77   63.46
   2  -2   7 1341.16   65.53
  -2   2  -8   11.21    4.60
  -2  -2  -8   10.07    4.19
  -2  -2  -8    7.61    3.70
   2  -2   8   11.75    4.90
   2   2   8    8.05    4.29
  -2  -2  -8    2.43    3.37
   2  -2   8    4.97    2.81
   2   2   8    1.38    2.85
   2   2   8    8.66    5.30
   2  -2   8    1.70    4.45
   2   2   8    9.79    4.76
   2  -2   8   11.07    5.06
  -2  -2  -8    5.19    3.17
  -2   2  -8    1.34    1.76
   2  -2   8   -1.48    3.05
   2  -2   9    5.00    3.45
   2  -2   9   12.71    5.81
   2   2   9    7.34    5.36
   2   2   9    3.24    3.67
   2  -2   9    8.86    4.72
   2   2   9   13.17    5.27
  -2   2  -9    5.83    3.57
  -2  -2  -9    7.32    3.58
  -2  -2  -9    3.34    3.78
   2  -2   9    3.82    3.54
  -2  -2  -9    7.67    4.01
  -2   2  -9   12.83    4.69
   2   2   9   11.74    5.11
   2  -2   9    9.83    6.02
  -2  -2 -10   11.70    6.24
   2   2  10    7.97    5.52
   2  -2  10    8.04    5.87
   2   2  10    3.69    3.81
  -2   2 -10   11.60    5.92
  -2  -2 -10   11.29    5.21
   2  -2  10    1.71    3.53
   2  -2  10    3.64    4.76
  -2  -2 -10    9.26    5.13
   2   2  10   12.75    6.51
   2  -2  10    8.70    5.31
  -2  -2 -10    7.10    5.19
  -2   2 -10    1.85    4.18
  -2  -2 -10    3.51    3.63
  -2   2 -10    7.41    4.84
  -2   2 -10    4.97    4.33
  -2  -2 -10    8.28    4.84
  -2   2 -11  434.57   32.72
  -2  -2 -11  563.18   35.65
   2  -2  11  427.95   33.24
  -2  -2 -11  544.40   35.59
  -2   2 -11  551.81   36.45
   2   2  11  495.97   35.74
   2  -2  11  511.09   36.73
  -2  -2 -11  577.57   37.63
  -2   2 -12  314.36   26.50
  -2  -2 -12  330.85   26.96
   2  -2  12  314.68   26.29
   2   2  12  337.97   27.71
  -2  -2 -12  394.80   29.37
   2  -2  12  347.38   28.79
  -2   2 -12  332.61   27.00
  -2  -2 -12  344.81   26.95
  -2  -2 -13   21.87    6.49
  -2   2 -13   24.09    7.18
   2  -2  13   33.23    8.24
  -2  -2 -13   26.41    7.54
   2   2  13   24.58    7.14
  -2  -2 -13   50.74    9.08
  -2   2 -13   36.46    8.72
  -2  -2 -14  114.42   12.90
  -2   2 -14   67.95   10.50
   2   2  14  105.92   12.56
   2  -2  14   91.66   12.09
  -2   2 -14  119.66   12.99
  -2  -2 -14   88.43   11.06
  -2   2 -15   38.96    6.85
   2   2  15   36.41    6.20
   2  -2  15   43.01    7.00
  -2   2 -15   57.54    7.49
  -2  -2 -15   44.15    6.44
  -2   3  15    7.05    3.23
  -2   3  14    1.46    3.02
   2   3 -14    1.36    3.08
   2  -3 -14    2.43    2.97
  -2   3  13   -1.83    4.47
   2   3 -13    6.64    4.84
   2  -3 -13    4.78    3.89
   2  -3 -13    2.96    3.05
   2   3 -13    6.37    4.41
  -2  -3  13    1.89    4.61
   2   3 -12   14.37    5.79
   2  -3 -12   13.87    5.59
   2   3 -12   19.53    6.38
   2  -3 -12   31.09    7.88
   2  -3 -12   25.61    7.58
   2  -3 -11    1.73    2.77
   2   3 -11    3.56    4.02
   2  -3 -11    3.81    4.30
   2  -3 -11    1.65    3.74
   2   3 -11   -1.81    4.10
   2  -3 -10  239.79   21.30
   2  -3 -10  213.07   20.86
   2   3 -10  169.20   17.52
   2   3 -10  217.43   19.92
   2  -3 -10  260.65   21.22
  -2  -3  10  236.07   22.52
  -2   3  10  183.08   20.37
   2  -3 -10  214.48   20.26
   2  -3  -9 2525.79  114.04
   2  -3  -9 2572.67  115.27
  -2  -3   9 2698.08  116.69
  -2   3   9 2618.38  116.55
   2   3  -9 2551.01  111.58
   2   3  -9 2554.14  112.85
   2  -3  -9 2791.62  114.07
   2  -3  -9 2692.75  114.75
   2   3  -8    1.26    2.59
   2  -3  -8    2.58    2.92
  -2   3   8   12.56    4.58
  -2  -3   8    4.51    3.93
   2   3  -8    1.09    2.02
   2  -3  -8    1.38    3.37
   2  -3  -8   -1.27    2.35
   2  -3  -8    4.14    3.37
   2   3  -8    5.76    3.19
   2  -3  -8    1.49    2.76
   2  -3  -8   -1.35    2.49
   2  -3  -7   67.26    9.07
   2  -3  -7   61.93    9.12
   2   3  -7   68.58    8.33
  -2   3   7   77.90   10.43
  -2  -3   7   66.03    9.47
   2   3  -7   78.71    8.77
   2  -3  -7   90.62   10.43
   2  -3  -7   72.22    9.03
   2  -3  -7   77.27    9.72
   2  -3  -7   82.14   10.63
   2   3  -6   19.84    4.47
  -2   3   6   37.90    6.36
   2  -3  -6   14.67    4.42
   2  -3  -6   23.78    5.17
   2  -3  -6   28.67    5.30
   2   3  -6   24.00    4.69
   2  -3  -6   20.69    5.29
  -2  -3   6   28.87    5.43
  -2  -3   6   21.21    4.97
  -2   3   6   30.60    6.07
   2  -3  -5  178.05   12.73
  -2  -3   5  178.14   12.90
   2   3  -5  184.68   12.62
   2  -3  -5  189.65   13.53
   2  -3  -5  164.52   12.86
  -2  -3   5  179.11   12.19
   2   3  -5  185.53   12.56
   2  -3  -5  161.89   12.91
   2  -3  -5  167.73   13.77
   2   3  -5  157.61   12.84
  -2   3   5  176.31   13.83
  -2   3   5  160.90   13.45
  -2  -3   5  177.45   13.64
   2  -3  -4  164.24   11.06
   2  -3  -4  136.86   11.69
   2   3  -4  165.10   11.11
   2  -3  -4  151.04   11.66
   2  -3  -4  139.94   11.08
   2   3  -4  168.73   11.20
   2  -3  -4  156.16   11.51
   2   3  -4  164.28   12.05
  -2  -3   4  174.47   11.80
  -2   3   4  150.13   12.13
  -2   3   4  161.29   12.35
  -2  -3   4  161.85   11.99
   2  -3  -3   16.12    3.79
   2   3  -3   22.05    3.92
   2  -3  -3   17.22    3.44
  -2  -3   3   25.52    4.16
  -2   3   3   17.13    3.86
   2  -3  -3   19.05    3.17
   2  -3  -3   15.19    3.57
  -2  -3   3   16.19    3.41
  -2  -3   3   18.30    3.67
   2  -3  -2 1713.77   68.80
  -2  -3   2 1683.07   68.16
  -2   3   2 1688.75   69.62
  -2   3   2 1705.51   68.46
   2  -3  -2 1697.80   67.26
   2   3  -2 1684.42   68.20
   2   3  -2 1693.67   67.86
  -2  -3   2 1537.64   67.71
  -2  -3   2 1620.19   68.68
   2  -3  -2 1768.02   68.57
   2  -3  -1 5410.28  201.49
   2   3  -1 5373.28  201.44
   2  -3  -1 5517.23  202.64
  -2  -3   1 5102.05  201.04
  -2  -3   1 5391.92  203.29
  -2  -3   1 5147.34  200.80
  -2  -3   1 5180.70  202.14
   2   3  -1 5371.08  202.40
   2   3  -1 5297.33  201.45
  -2   3   1 5427.96  201.85
  -2   3   1 5376.92  203.71
   2  -3   0    1.14    1.90
   2   3   0    3.43    1.86
   2   3   0    2.91    2.00
  -2  -3   0    2.20    1.58
   2   3   0    1.40    1.29
  -2  -3   0    1.96    2.03
   2  -3   0    1.66    1.34
   2  -3   0    2.68    1.55
  -2  -3   0    0.93    1.55
   2   3   0    4.03    2.18
  -2   3   0    8.43    2.80
   2   3   0    4.52    1.67
  -2   3   0    4.44    2.41
  -2  -3  -1  536.44   24.72
  -2  -3  -1  530.53   24.90
   2  -3   1  531.55   22.86
   2  -3   1  525.78   26.11
   2   3   1  481.62   24.27
   2  -3   1  531.30   23.58
   2   3   1  495.38   24.71
  -2  -3  -1  496.22   24.57
  -2  -3  -1  572.49   24.87
   2   3   1  518.03   24.57
  -2   3  -1  531.11   25.03
   2   3   1  487.58   22.78
  -2   3  -1  499.85   24.11
   2   3   1  512.78   24.65
  -2  -3  -2  411.48   21.33
  -2  -3  -2  432.59   21.25
   2  -3   2  407.06   19.71
   2  -3   2  444.75   20.02
   2  -3   2  427.23   23.32
   2   3   2  428.09   21.82
   2  -3   2  439.81   20.06
   2  -3   2  468.14   20.84
   2   3   2  394.61   21.35
   2   3   2  471.30   22.81
  -2  -3  -2  422.65   22.27
   2  -3   2  444.28   21.69
  -2  -3  -2  439.44   21.18
   2   3   2  387.26   21.12
  -2   3  -2  387.26   21.06
  -2   3  -2  431.03   21.20
   2   3   3  123.97    9.82
   2   3   3  123.53   10.34
  -2  -3  -3  120.42    8.55
  -2  -3  -3  110.55    8.50
  -2  -3  -3   96.44    8.60
   2   3   3  112.59    9.41
   2  -3   3  111.30    8.48
   2  -3   3  118.15   10.70
   2  -3   3  110.66    8.10
   2  -3   3  112.30    8.60
  -2  -3  -3   95.97    9.56
  -2   3  -3  115.75    8.96
   2   3   3  113.87    9.05
  -2   3  -3  122.21    9.10
   2   3   4  113.76   10.35
   2  -3   4  165.13   10.95
  -2  -3  -4  126.92   10.12
  -2  -3  -4  100.01    9.05
   2  -3   4  127.41   10.90
   2   3   4  119.72   11.20
   2  -3   4  135.56   12.36
  -2   3  -4  124.62   10.03
  -2   3  -4  121.03    9.54
  -2  -3  -4  139.49   11.86
   2  -3   4  128.98    9.50
   2  -3   4  177.33   11.74
   2  -3   5  117.94   10.32
  -2  -3  -5  117.87   10.40
  -2  -3  -5  120.69   10.57
   2   3   5  146.49   13.07
   2  -3   5  139.17   12.50
   2  -3   5  130.89   13.09
  -2   3  -5  132.98   11.10
   2  -3   5  138.09   11.84
  -2  -3  -5  141.46   12.56
   2  -3   5  146.66   10.96
   2  -3   6  702.36   35.58
   2   3   6  697.02   37.82
   2  -3   6  755.33   39.19
  -2  -3  -6  658.14   34.82
  -2  -3  -6  662.86   35.39
   2  -3   6  784.93   39.81
  -2   3  -6  665.61   35.49
  -2  -3  -6  814.32   39.05
   2  -3   6  684.29   37.14
   2  -3   7  768.97   41.68
   2  -3   7  782.54   43.21
   2   3   7  758.35   41.68
  -2  -3  -7  853.84   42.41
   2  -3   7  719.27   39.78
   2   3   7  800.08   42.88
   2  -3   7  859.44   44.86
  -2  -3  -7  764.35   40.50
  -2  -3  -7  790.47   39.95
   2  -3   7  880.25   44.43
  -2  -3  -7  832.79   42.84
  -2   3  -7  819.13   41.39
  -2  -3  -7  791.27   41.24
   2   3   7  814.84   42.95
  -2   3  -7  800.28   41.18
  -2  -3  -8   20.83    6.61
   2   3   8   21.85    6.01
  -2  -3  -8    8.09    4.13
   2  -3   8    2.60    2.95
   2  -3   8   -1.72    2.75
   2  -3   8    1.64    3.72
  -2   3  -8   15.29    4.80
  -2  -3  -8    1.33    2.75
   2   3   8   21.03    5.72
  -2  -3  -8    1.35    3.30
  -2   3  -8    8.03    4.10
   2  -3   8   -1.59    2.55
  -2  -3  -8    1.40    3.17
  -2  -3  -8    7.03    4.49
   2  -3   9   58.30   10.98
   2   3   9   58.18   10.58
  -2  -3  -9   52.57    9.03
   2  -3   9   65.11   10.02
  -2   3  -9   67.56   10.35
   2   3   9   60.56   10.41
  -2  -3  -9   64.53   10.16
  -2  -3  -9   87.29   12.64
  -2  -3  -9   46.21    8.69
  -2   3  -9   45.71    9.18
   2  -3   9   56.86   10.21
  -2  -3  -9   72.69   10.97
   2  -3  10   13.41    6.13
  -2  -3 -10   15.87    6.34
   2  -3  10    5.80    4.38
  -2  -3 -10    5.36    4.05
  -2   3 -10    8.56    5.48
   2   3  10    7.30    4.77
  -2  -3 -10    6.81    4.16
   2   3  10    1.87    3.00
   2   3  10    7.61    4.65
   2  -3  10    3.43    3.88
  -2   3 -10   12.99    5.94
   2  -3  11  129.16   16.26
  -2  -3 -11  126.24   16.61
   2  -3  11   88.27   13.60
  -2   3 -11   91.14   13.27
   2   3  11   99.46   14.48
  -2  -3 -11  111.24   14.37
  -2   3 -11  109.55   14.64
  -2  -3 -11   95.27   13.16
  -2  -3 -12   61.76   11.44
   2  -3  12   62.40   11.12
   2   3  12   53.38   10.24
   2  -3  12   50.43    9.95
  -2   3 -12   65.39   11.29
   2   3  12   51.64    9.78
  -2  -3 -12   58.37   10.26
  -2  -3 -12   44.45    8.95
  -2   3 -12   47.85    9.88
   2  -3  13   18.82    7.26
  -2  -3 -13    9.92    5.31
  -2   3 -13   18.27    6.53
  -2  -3 -13   12.76    5.34
   2  -3  13   17.79    6.36
  -2  -3 -13   14.26    5.29
  -2   3 -13   24.72    7.15
  -2  -3 -14   41.16    7.63
  -2   3 -14   39.57    7.51
   2  -3  14   50.80    8.08
  -2   3 -15   11.65    3.72
  -2   4  15    0.88    2.14
  -2   4  14    3.94    3.21
   2  -4 -13  195.63   18.70
   2   4 -13  191.27   18.19
  -2   4  13  192.12   18.79
   2  -4 -12    1.84    3.40
  -2   4  12    1.93    3.97
   2   4 -12    1.74    2.78
   2  -4 -12   -1.66    3.07
  -2  -4  12   -1.76    2.81
   2  -4 -11   19.47    7.22
  -2   4  11   14.02    6.17
   2   4 -11   26.75    7.21
   2  -4 -11   24.11    7.14
  -2  -4  11   14.68    5.91
   2  -4 -10  561.09   35.33
   2   4 -10  473.28   31.64
   2   4 -10  494.24   33.08
   2  -4 -10  490.52   32.85
   2  -4 -10  456.97   32.06
  -2  -4  10  443.18   34.10
  -2   4  10  475.28   34.82
   2  -4 -10  554.99   36.01
   2  -4  -9   14.85    5.50
   2   4  -9    9.90    4.34
   2   4  -9    6.21    4.30
   2  -4  -9    6.19    4.05
   2  -4  -9    7.65    4.00
  -2   4   9    1.86    3.45
  -2  -4   9    7.39    4.83
   2  -4  -9   10.56    5.86
   2  -4  -8  696.38   40.20
   2  -4  -8  682.75   38.57
   2  -4  -8  760.23   40.72
   2   4  -8  615.96   36.85
   2   4  -8  726.97   39.22
   2  -4  -8  759.72   40.25
  -2  -4   8  643.66   39.96
  -2   4   8  695.95   41.23
   2  -4  -8  687.44   40.67
   2  -4  -7    4.09    3.78
   2   4  -7    8.66    3.61
  -2   4   7    9.27    3.87
   2  -4  -7    3.51    2.87
   2  -4  -7    5.08    3.11
   2  -4  -7   11.15    4.13
   2  -4  -7    4.17    2.88
  -2   4   7    2.88    3.27
  -2  -4   7    6.87    3.81
   2   4  -6    7.95    3.36
   2  -4  -6    3.27    3.02
  -2  -4   6    3.52    2.86
  -2   4   6    1.24    2.80
   2  -4  -6    3.02    2.46
   2   4  -6    3.73    2.85
  -2  -4   6    2.06    3.30
   2   4  -6    2.26    2.33
  -2   4   6    1.19    2.20
   2  -4  -6    2.43    2.96
   2  -4  -5 2010.87   87.30
   2  -4  -5 2039.23   86.64
  -2   4   5 2065.43   87.58
  -2   4   5 2107.40   87.88
  -2  -4   5 1953.44   86.24
   2  -4  -5 2100.35   85.63
   2   4  -5 2089.55   84.88
  -2  -4   5 1905.94   85.09
   2   4  -5 2115.88   86.82
   2  -4  -5 2041.74   85.99
   2  -4  -4  181.27   14.13
   2   4  -4  177.62   12.72
   2  -4  -4  176.04   13.80
  -2   4   4  187.99   14.60
  -2   4   4  205.42   14.81
  -2  -4   4  186.95   13.89
   2  -4  -4  149.39   12.11
  -2  -4   4  194.84   13.89
   2  -4  -4  193.99   13.73
   2   4  -4  191.93   14.17
   2   4  -3  622.26   29.98
   2   4  -3  599.59   29.50
   2  -4  -3  596.70   28.47
   2  -4  -3  581.36   30.30
  -2  -4   3  601.09   29.68
  -2  -4   3  569.61   29.27
  -2   4   3  582.22   30.69
  -2   4   3  633.70   30.64
  -2  -4   3  575.91   30.04
   2  -4  -3  567.06   29.66
   2   4  -2 1867.00   74.92
   2   4  -2 1837.00   75.06
   2  -4  -2 1801.42   75.65
  -2   4   2 1900.97   77.00
  -2  -4   2 1769.03   74.35
  -2   4   2 1888.72   75.39
  -2  -4   2 1918.72   75.55
  -2  -4   2 1573.04   75.23
   2  -4  -2 1847.15   74.79
  -2   4   1  600.63   30.58
   2   4  -1  622.01   29.17
   2   4  -1  624.39   30.11
  -2  -4   1  577.91   27.79
   2  -4  -1  642.86   30.17
  -2   4   1  667.29   31.56
  -2  -4   1  656.30   30.39
   2   4  -1  661.64   29.73
  -2  -4   1  617.25   29.00
  -2  -4   1  605.41   30.74
   2  -4  -1  612.15   28.49
   2  -4  -1  593.70   29.22
   2  -4   0  851.18   40.88
   2   4   0  908.33   39.91
   2  -4   0  945.81   40.42
   2   4   0  876.26   40.30
  -2  -4   0  899.23   39.59
  -2  -4   0  947.16   41.23
   2   4   0  974.02   40.58
  -2  -4   0  876.82   40.21
  -2  -4   0  962.22   41.74
  -2   4   0  856.26   41.14
   2   4   0  887.79   40.92
  -2   4   0  882.12   41.31
   2   4   0  926.42   39.72
   2  -4   1  179.93   13.81
   2   4   1  180.74   12.35
   2  -4   1  210.45   12.40
   2   4   1  184.54   13.06
  -2  -4  -1  189.33   12.87
  -2  -4  -1  207.80   13.46
   2   4   1  186.58   12.60
  -2  -4  -1  201.88   13.32
  -2  -4  -1  206.84   13.62
   2   4   1  191.65   13.43
  -2   4  -1  198.16   13.66
  -2   4  -1  206.55   13.29
   2  -4   2  135.79   12.08
   2   4   2  133.07   10.47
   2  -4   2  139.76    9.52
   2   4   2  145.93   10.86
  -2   4  -2  123.08   10.67
   2   4   2  126.51   10.83
  -2   4  -2  129.38   10.13
  -2  -4  -2  135.96   11.35
   2  -4   2  153.46   11.50
  -2  -4  -2  153.96   11.25
  -2  -4  -2  157.11   11.38
  -2  -4  -2  142.44   10.84
   2   4   2  163.03   12.20
   2   4   3 2041.87   82.14
   2   4   3 2098.17   84.27
  -2  -4  -3 2038.44   82.07
  -2  -4  -3 2035.98   80.94
   2   4   3 2038.11   82.26
   2  -4   3 1928.74   84.44
  -2  -4  -3 1954.73   83.39
  -2   4  -3 1878.69   80.72
  -2   4  -3 2037.45   81.88
   2   4   3 1777.59   81.58
   2   4   4  204.27   15.04
   2   4   4  192.53   15.88
  -2  -4  -4  213.09   14.77
   2   4   4  214.15   15.15
   2  -4   4  199.86   13.94
   2  -4   4  223.88   17.41
  -2  -4  -4  215.65   16.37
  -2   4  -4  213.03   14.53
  -2   4  -4  212.57   14.53
   2   4   5 1285.90   59.91
   2  -4   5 1229.69   58.15
  -2   4  -5 1325.70   59.15
   2   4   5 1421.09   62.89
  -2  -4  -5 1357.68   59.46
  -2  -4  -5 1403.84   62.41
   2  -4   5 1380.48   63.87
   2   4   6  193.70   16.91
  -2  -4  -6  229.20   18.44
  -2  -4  -6  184.51   15.32
   2  -4   6  234.68   17.95
   2   4   6  229.02   17.38
   2  -4   6  199.25   15.88
   2   4   6  220.98   18.39
  -2   4  -6  212.94   16.27
   2  -4   6  235.69   20.02
   2   4   7  363.79   25.17
  -2   4  -7  391.57   24.96
  -2  -4  -7  368.12   24.56
  -2  -4  -7  396.08   26.02
   2  -4   7  356.83   24.86
   2  -4   7  353.40   25.66
   2   4   7  316.82   23.60
   2   4   7  340.90   25.21
  -2  -4  -7  312.98   22.39
  -2   4  -7  363.59   23.98
   2  -4   7  330.69   22.84
  -2  -4  -7  331.78   22.74
   2  -4   7  425.87   28.41
   2   4   7  333.01   24.33
   2  -4   8    9.43    4.14
   2   4   8    6.13    3.78
  -2  -4  -8   16.93    6.21
  -2  -4  -8   18.81    5.43
  -2  -4  -8   23.57    6.10
   2  -4   8   16.47    5.25
  -2   4  -8   13.07    4.68
  -2  -4  -8   13.06    4.86
   2   4   8   15.58    5.21
  -2  -4  -8   17.86    6.38
   2  -4   8   25.64    6.90
  -2   4  -8   21.59    6.11
   2   4   8   21.98    6.34
  -2  -4  -8   17.20    6.37
   2   4   9   46.40    9.28
  -2  -4  -9   56.72    9.44
  -2  -4  -9   41.68    8.42
   2  -4   9   46.98    8.73
   2   4   9   55.47   10.33
  -2   4  -9   61.86   10.01
   2   4   9   48.05    9.27
  -2  -4  -9   46.76    8.98
  -2  -4  -9   60.30   11.20
   2  -4   9   37.60    8.85
  -2  -4  -9   46.65    9.44
  -2   4  -9   39.80    8.29
   2  -4  10  137.51   17.07
   2   4  10  104.10   14.60
   2   4  10  154.41   17.79
  -2  -4 -10  144.89   15.98
   2  -4  10  147.11   16.35
   2   4  10  137.21   16.60
  -2   4 -10  159.07   17.14
  -2  -4 -10  154.14   16.90
  -2  -4 -10  167.57   18.50
  -2  -4 -11  312.43   26.44
   2   4  11  275.24   24.19
  -2   4 -11  239.41   22.70
   2  -4  11  254.08   24.06
  -2  -4 -12  157.25   17.92
  -2  -4 -12  129.90   15.48
   2   4  12  148.25   16.94
  -2   4 -12  160.75   17.32
   2  -4  12  137.98   16.66
  -2  -4 -13   80.73   12.02
   2   4  13   79.65   11.56
  -2   4 -13  107.93   13.22
   2  -4  13  121.86   14.06
  -2  -4 -14    5.89    3.77
  -2   4 -14    3.75    3.06
   2  -4  14    7.16    3.66
  -2   5  14   21.39    5.57
   2  -5 -14   28.16    5.73
   2  -5 -13  117.76   13.67
  -2   5  13  115.15   13.43
  -2  -5  13   85.43   12.03
   2  -5 -12  140.85   16.29
  -2   5  12  116.63   14.87
   2   5 -12  118.46   14.52
  -2  -5  12  134.82   15.88
   2  -5 -11  134.63   16.54
   2   5 -11  133.41   15.76
  -2   5  11  172.81   18.13
  -2  -5  11  139.11   16.78
   2  -5 -10  132.37   16.42
  -2   5  10  103.97   14.62
   2   5 -10  121.96   14.77
   2  -5  -9   22.74    6.88
   2  -5  -9   15.28    5.69
   2   5  -9   16.37    5.36
   2  -5  -9   14.48    6.06
  -2   5   9   23.09    7.35
  -2  -5   9   23.48    7.02
   2   5  -9   19.70    6.09
  -2   5   9   12.43    5.71
   2  -5  -9   19.40    5.55
   2  -5  -8  372.21   26.69
  -2  -5   8  338.06   26.42
  -2   5   8  349.73   26.99
   2  -5  -8  309.03   24.44
   2   5  -8  347.84   24.25
   2  -5  -8  364.51   26.64
   2   5  -8  376.13   26.05
  -2   5   8  342.66   25.83
   2  -5  -8  310.37   23.48
   2   5  -7  484.49   29.49
  -2  -5   7  532.75   32.46
  -2   5   7  507.81   31.93
  -2   5   7  454.57   31.30
   2  -5  -7  494.11   29.38
   2  -5  -7  507.74   30.89
   2   5  -7  512.13   31.72
   2  -5  -7  447.81   30.64
   2  -5  -7  512.90   32.01
  -2  -5   6  511.02   30.76
   2   5  -6  506.56   29.44
   2   5  -6  550.15   32.15
   2  -5  -6  552.79   30.07
   2  -5  -6  575.44   32.69
  -2  -5   6  531.35   30.93
   2  -5  -6  553.03   31.49
   2  -5  -6  510.13   31.62
  -2   5   6  512.98   31.68
  -2   5   6  546.16   32.48
  -2  -5   6  510.09   31.41
   2  -5  -5  755.44   39.34
   2  -5  -5  740.87   39.11
  -2   5   5  754.06   39.65
  -2  -5   5  731.93   38.66
  -2   5   5  759.74   39.53
  -2  -5   5  786.16   38.73
   2   5  -5  647.45   36.10
   2   5  -5  715.22   38.88
   2  -5  -5  793.35   38.67
   2  -5  -4  672.12   35.77
  -2   5   4  689.22   36.80
  -2  -5   4  657.42   34.97
  -2   5   4  713.23   36.44
  -2  -5   4  672.50   35.14
   2  -5  -4  717.00   36.75
   2   5  -4  671.26   34.07
   2   5  -4  752.97   36.52
  -2  -5   4  679.69   35.74
  -2   5   3  320.82   20.05
   2   5  -3  321.22   19.36
   2   5  -3  304.88   19.32
  -2  -5   3  288.99   18.93
  -2   5   3  299.69   19.31
  -2   5   3  321.90   20.79
  -2  -5   3  263.13   18.07
   2  -5  -3  265.57   18.95
   2  -5  -3  291.49   18.91
  -2  -5   3  291.09   19.84
  -2   5   2   67.27    8.37
   2   5  -2   67.35    7.90
   2   5  -2   66.61    7.76
  -2   5   2   82.03    8.36
  -2  -5   2   58.50    7.14
  -2   5   2   77.64    9.10
  -2  -5   2   69.88    9.04
  -2  -5   2   67.53    7.92
   2  -5  -2   71.63    8.48
   2  -5  -2   74.42    7.82
  -2  -5   1   74.02    9.10
   2   5  -1   60.36    7.10
  -2  -5   1   48.94    6.97
  -2   5   1   56.32    7.70
   2   5  -1   71.86    8.03
   2   5  -1   63.33    7.30
  -2   5   1   51.12    7.48
   2  -5  -1   69.06    6.89
   2  -5  -1   68.22    7.71
   2  -5   0 1318.59   59.97
   2   5   0 1335.12   58.55
   2  -5   0 1340.49   58.96
  -2  -5   0 1365.40   58.28
  -2  -5   0 1399.11   60.64
   2   5   0 1388.44   59.14
  -2  -5   0 1400.47   60.98
  -2  -5   0 1294.51   59.11
  -2   5   0 1391.65   61.27
   2   5   0 1404.55   58.98
  -2   5   0 1402.09   61.03
   2   5   0 1441.37   60.86
   2  -5   1  353.11   21.66
   2   5   1  344.01   19.72
   2  -5   1  346.76   19.18
   2   5   1  317.42   19.34
  -2   5  -1  348.69   21.44
  -2   5  -1  326.31   20.31
   2   5   1  315.84   20.69
  -2  -5  -1  331.93   19.78
  -2  -5  -1  355.43   20.89
  -2  -5  -1  351.84   20.57
   2   5   1  322.03   20.20
  -2  -5  -1  334.50   20.74
   2  -5   2 2408.42  104.56
  -2  -5  -2 2642.54  104.81
   2  -5   2 2426.66  105.79
   2   5   2 2619.32  105.37
   2   5   2 2574.81  103.21
  -2  -5  -2 2712.45  104.57
  -2  -5  -2 2849.47  104.73
   2   5   2 2515.22  103.07
  -2  -5  -2 2520.21  104.34
  -2   5  -2 2423.70  104.29
  -2   5  -2 2361.79  102.20
   2   5   2 2474.98  104.87
   2  -5   3 1285.44   61.85
   2   5   3 1447.22   62.00
   2   5   3 1299.33   58.80
  -2  -5  -3 1382.24   59.64
  -2  -5  -3 1395.08   58.93
   2   5   3 1309.75   58.83
  -2  -5  -3 1349.16   61.13
   2   5   3 1257.33   60.24
  -2   5  -3 1339.79   59.79
  -2   5  -3 1293.69   58.23
   2  -5   4  702.10   38.30
   2   5   4  683.84   34.84
   2   5   4  628.96   34.18
  -2   5  -4  614.36   33.17
  -2   5  -4  663.16   34.49
  -2  -5  -4  665.45   34.63
  -2  -5  -4  713.57   37.19
   2   5   4  718.45   37.46
   2   5   5   19.77    4.92
  -2   5  -5   18.17    4.63
   2   5   5   19.03    5.66
  -2   5  -5   22.96    5.10
  -2  -5  -5   22.23    5.13
   2  -5   5   13.69    5.67
   2   5   5   23.05    5.54
  -2  -5  -5   29.19    6.52
   2  -5   6    1.32    2.73
   2   5   6    3.74    2.82
  -2  -5  -6   -1.45    3.28
   2   5   6    1.50    2.76
  -2   5  -6   -1.14    2.10
  -2  -5  -6    2.30    2.81
  -2  -5  -6    9.96    4.14
  -2  -5  -6    1.26    2.60
   2   5   6    1.34    2.47
  -2  -5  -6    1.42    2.93
   2  -5   6    1.70    3.14
   2   5   6    2.68    2.47
   2  -5   7   96.12   12.43
   2  -5   7  108.10   13.71
   2   5   7  108.33   12.62
  -2   5  -7   96.71   11.55
   2   5   7  106.61   13.64
  -2  -5  -7  100.46   11.68
   2   5   7  128.38   14.00
  -2   5  -7  107.15   12.57
  -2  -5  -7  113.48   12.90
  -2  -5  -7   84.73   11.83
   2  -5   7  118.32   15.28
   2   5   7   90.44   12.07
  -2  -5  -7  102.14   13.33
  -2  -5  -7   90.52   12.16
  -2  -5  -8  797.94   44.34
   2   5   8  782.61   44.50
  -2   5  -8  778.15   44.06
  -2  -5  -8  773.97   44.63
  -2  -5  -8  824.83   44.96
   2   5   8  779.26   45.68
   2  -5   8  711.40   43.85
   2  -5   8  755.32   45.89
   2   5   8  737.06   43.65
  -2  -5  -8  944.05   48.89
   2   5   8  765.50   44.81
  -2  -5  -8  794.30   45.18
  -2  -5  -9   30.38    7.53
   2   5   9   17.20    6.01
  -2   5  -9   22.35    6.98
   2   5   9   20.90    6.88
  -2  -5  -9   35.08    7.61
  -2  -5  -9   25.27    7.69
   2  -5   9   29.62    8.00
   2   5   9   19.58    6.22
  -2  -5 -10  564.79   35.55
   2   5  10  480.11   34.03
  -2   5 -10  511.86   34.68
  -2  -5 -10  516.36   35.44
   2  -5  10  496.01   36.00
   2   5  11  326.21   25.94
  -2   5 -11  283.53   24.69
  -2  -5 -11  317.38   26.72
   2  -5  11  294.82   26.10
   2   5  12    8.10    4.96
  -2   5 -12    3.36    3.81
  -2  -5 -12    5.22    4.54
   2  -5  12    7.28    4.45
  -2   5 -13   51.82    8.88
   2   5  13   57.12    9.26
  -2  -5 -13   56.15    9.27
   2  -5  13   75.19   10.96
   2   5  14    4.71    2.61
  -2   5 -14    4.42    2.70
  -2  -5 -14    2.09    2.89
   2  -5  14   -1.10    2.69
  -2   6  14   13.57    3.96
   2  -6 -14   13.85    4.04
  -2  -6  14   26.27    5.31
  -2   6  13   21.55    5.53
   2  -6 -13   15.89    5.23
  -2  -6  13   18.52    5.62
  -2   6  12   48.42    9.16
   2  -6 -12   47.42    9.21
  -2  -6  12   41.91    8.84
   2   6 -11   13.47    5.38
  -2   6  11    3.50    4.56
   2  -6 -11   14.56    6.28
  -2  -6  11   -1.94    4.01
   2  -6 -10   67.41   11.70
   2   6 -10   57.60   10.34
  -2   6  10   70.50   11.44
   2   6  -9   -1.71    3.15
  -2   6   9    5.27    4.29
   2  -6  -9    5.45    4.75
  -2  -6   9    4.71    4.35
   2  -6  -9   12.74    5.31
   2  -6  -9   10.40    4.80
  -2  -6   8  342.32   26.08
  -2   6   8  362.96   28.05
   2  -6  -8  360.91   26.67
   2   6  -8  289.52   23.62
   2   6  -8  393.31   27.25
  -2   6   8  377.77   27.06
   2  -6  -8  381.85   27.73
   2  -6  -8  369.22   27.37
   2   6  -7 1162.53   59.86
  -2   6   7 1336.95   64.54
  -2   6   7 1252.71   63.25
   2  -6  -7 1283.91   63.18
   2  -6  -7 1320.30   62.67
   2  -6  -7 1220.45   62.76
   2   6  -7 1265.61   63.50
  -2  -6   7 1328.74   63.15
  -2  -6   6  416.52   28.14
   2  -6  -6  452.86   29.11
  -2   6   6  466.81   29.81
  -2   6   6  438.50   29.51
   2  -6  -6  401.00   27.96
   2   6  -6  426.82   27.02
   2   6  -6  400.11   28.44
   2  -6  -6  452.64   29.30
  -2  -6   6  496.44   29.67
  -2  -6   5  402.31   25.68
   2   6  -5  328.77   22.30
   2  -6  -5  354.44   24.59
  -2  -6   5  342.57   23.82
  -2   6   5  345.71   23.87
   2   6  -5  343.61   24.37
   2  -6  -5  320.90   23.57
  -2   6   5  366.09   25.01
  -2   6   5  411.38   26.37
   2  -6  -5  365.09   24.46
   2   6  -4   72.98    8.80
   2  -6  -4   92.22   10.65
  -2  -6   4   56.10    8.66
  -2  -6   4   85.09   10.64
  -2   6   4   79.04   10.11
   2  -6  -4   74.44    9.91
   2  -6  -4   66.74    9.05
   2   6  -4   67.92    9.02
  -2   6   4   84.60   10.27
   2   6  -4   73.81    9.54
  -2   6   4   68.55    9.89
  -2  -6   4   82.55   10.51
  -2  -6   3  197.27   16.02
  -2   6   3  192.92   16.17
  -2   6   3  189.78   16.60
   2   6  -3  186.05   15.61
   2   6  -3  215.10   16.33
   2  -6  -3  193.47   15.28
  -2  -6   3  195.66   16.99
   2  -6  -3  222.05   17.27
   2  -6  -2  567.19   32.07
  -2  -6   2  586.60   33.62
  -2  -6   2  572.35   31.91
   2  -6  -2  549.77   29.88
   2   6  -2  568.49   31.04
  -2   6   2  590.22   32.63
  -2   6   2  641.60   33.99
   2   6  -2  574.86   31.40
   2   6  -2  573.99   31.78
   2   6  -1    1.90    2.33
  -2  -6   1    5.99    4.43
   2   6  -1    7.59    3.61
  -2   6   1    3.47    3.38
  -2   6   1    1.18    3.44
  -2  -6   1    1.08    2.84
   2  -6  -1   10.12    3.74
  -2  -6   0 1648.71   75.60
   2   6   0 1685.01   73.58
  -2  -6   0 1756.00   75.94
  -2   6   0 1777.69   76.85
   2   6   0 1726.17   73.86
  -2   6   0 1826.55   76.81
   2   6   0 1768.87   76.18
   2   6   0 1674.92   73.30
   2  -6   0 1627.23   73.23
   2   6   1 2906.62  117.05
   2  -6   1 2794.81  115.86
  -2   6  -1 2745.95  119.37
  -2   6  -1 2693.62  118.22
   2   6   1 3080.63  120.58
   2  -6   1 2899.46  119.74
  -2  -6  -1 2959.97  118.55
  -2  -6  -1 2799.19  118.57
   2   6   1 2902.71  118.63
  -2  -6  -1 2957.70  119.97
   2   6   1 2991.54  117.56
  -2  -6  -2  802.69   41.02
   2  -6   2  723.73   40.85
   2   6   2  796.60   39.03
   2   6   2  746.02   38.25
  -2   6  -2  704.28   37.91
  -2   6  -2  856.19   41.88
   2   6   2  828.00   41.86
  -2  -6  -2  796.45   39.86
   2   6   2  836.96   41.38
  -2  -6  -2  773.22   39.79
  -2  -6  -2  779.82   39.62
   2  -6   3  292.87   22.04
  -2  -6  -3  250.49   18.58
   2   6   3  328.43   20.21
  -2  -6  -3  317.13   21.35
   2   6   3  266.32   18.86
  -2   6  -3  313.71   21.05
   2   6   3  277.77   21.05
  -2   6  -3  255.05   18.50
  -2  -6  -3  287.71   20.05
  -2  -6  -3  266.31   19.03
   2   6   3  298.74   21.61
   2   6   4   34.31    6.55
   2   6   4   33.77    7.16
  -2  -6  -4   16.02    5.00
   2  -6   4   33.45    6.49
   2   6   4   17.31    4.66
   2  -6   4   34.63    6.33
   2   6   4   26.17    5.49
  -2   6  -4   23.54    5.71
  -2   6  -4   33.15    6.03
  -2  -6  -4   27.76    5.81
   2   6   4   12.15    4.43
   2  -6   4   23.21    6.12
  -2  -6  -4   20.91    5.64
   2   6   5  142.40   14.22
   2   6   5  166.49   16.25
  -2   6  -5  139.08   13.76
   2  -6   5  144.74   14.40
   2   6   5  134.65   13.17
   2  -6   5  128.16   13.19
  -2  -6  -5  143.14   13.65
   2  -6   5  146.20   16.21
  -2  -6  -5  111.32   13.02
   2   6   5  123.59   13.50
  -2  -6  -5  159.44   15.75
   2   6   6   67.57   10.85
   2  -6   6   38.54    7.90
  -2  -6  -6   65.16   10.37
   2   6   6   59.15    9.36
  -2  -6  -6   58.76    8.85
   2  -6   6   70.65   11.74
  -2  -6  -6   75.34   10.79
   2   6   6   54.23    9.11
   2   6   6   46.39    8.01
   2   6   7   29.43    7.19
   2   6   7   53.11    9.90
  -2  -6  -7   42.45    8.11
  -2  -6  -7   47.70    9.27
  -2  -6  -7   27.95    6.60
   2  -6   7   35.05    8.37
   2  -6   7   37.90    8.31
   2  -6   7   48.09   10.48
   2   6   7   35.38    7.84
  -2  -6  -7   37.13    8.36
  -2   6  -7   32.78    7.48
   2   6   7   56.13    9.21
  -2  -6  -8  823.42   45.40
  -2  -6  -8  844.70   46.32
   2   6   8  809.23   45.52
  -2   6  -8  791.13   45.32
  -2  -6  -8  779.72   45.88
   2   6   8  690.41   43.03
   2  -6   8  915.43   52.08
   2   6   8  749.58   44.95
  -2  -6  -8  735.62   45.52
   2  -6   8  759.97   45.66
   2  -6   8  737.60   46.32
   2   6   8  870.48   48.31
   2   6   9 1044.80   55.84
  -2   6  -9 1075.24   56.65
   2  -6   9 1039.68   57.11
   2  -6   9 1089.08   58.91
  -2  -6  -9 1047.95   55.85
   2   6   9  953.31   55.16
  -2  -6 -10  127.69   15.89
   2  -6  10  130.15   16.90
   2   6  10  128.55   15.68
  -2   6 -10  145.77   16.60
  -2  -6 -11    5.20    4.80
   2  -6  11    5.88    4.79
  -2   6 -11    1.75    3.61
   2   6  11    6.70    4.37
  -2  -6 -12    1.54    3.18
   2  -6  12    6.88    5.27
  -2   6 -12    1.56    3.22
   2   6  12    1.47    2.71
  -2  -6 -13    1.23    2.79
   2  -6  13   -1.37    3.10
   2   6  13    1.16    2.63
  -2   6 -13    1.28    2.36
  -2  -6 -14    1.71    2.23
   2  -6  14   -0.96    2.17
  -2   6 -14   -1.87    2.58
   2  -7 -13   56.68    8.24
  -2  -7  13   85.87   10.60
  -2   7  13   66.42    8.57
   2  -7 -12  183.04   17.08
  -2  -7  12  190.78   18.39
  -2   7  12  166.76   15.69
   2  -7 -11  125.74   15.24
  -2  -7  11  165.69   18.64
  -2   7  11  183.59   17.49
   2  -7 -10    1.75    3.61
   2  -7 -10    5.21    4.24
  -2   7  10    1.67    3.44
  -2  -7   9    3.60    4.39
   2  -7  -9    3.53    3.99
   2   7  -9    3.47    3.58
  -2   7   9   -1.69    2.70
   2   7  -8   10.89    4.57
   2  -7  -8   10.24    5.25
  -2   7   8   15.02    5.77
  -2  -7   8   10.66    5.21
  -2  -7   8   11.61    5.69
   2  -7  -8   19.33    6.09
   2   7  -8   28.84    7.36
  -2   7   7   94.49   13.48
   2  -7  -7   77.17   11.54
   2   7  -7  102.12   13.58
   2   7  -7   82.19   11.30
  -2  -7   7  120.70   16.14
   2  -7  -7   94.41   12.72
  -2  -7   7  114.99   14.24
  -2  -7   6  671.73   40.05
   2  -7  -6  681.26   39.79
  -2   7   6  719.28   41.09
   2   7  -6  658.96   39.83
   2  -7  -6  666.62   38.64
   2   7  -6  533.97   35.49
   2  -7  -6  673.88   39.04
  -2  -7   6  661.81   39.30
  -2   7   6  756.56   41.37
  -2  -7   5  524.77   33.77
   2  -7  -5  617.17   34.85
   2  -7  -5  578.87   35.15
  -2   7   5  546.31   33.90
  -2   7   5  605.19   36.06
   2   7  -5  560.66   34.88
   2   7  -5  509.00   31.92
   2  -7  -5  591.67   34.34
  -2  -7   5  533.77   34.66
   2  -7  -4  679.89   38.01
   2  -7  -4  722.14   38.30
  -2  -7   4  622.94   36.77
  -2  -7   4  657.53   38.24
   2   7  -4  617.03   35.95
  -2   7   4  685.32   37.54
  -2   7   4  655.01   38.31
   2   7  -4  628.48   36.98
   2   7  -4  576.88   34.47
   2  -7  -4  605.90   35.43
  -2  -7   4  617.43   37.60
   2  -7  -3  315.32   22.42
   2  -7  -3  269.73   21.25
  -2  -7   3  249.21   20.60
  -2   7   3  313.66   22.44
  -2   7   3  308.81   23.17
   2   7  -3  276.02   21.16
   2   7  -3  277.15   21.10
  -2  -7   3  299.35   22.70
  -2  -7   3  266.80   22.34
   2   7  -3  271.73   20.50
   2  -7  -2   21.89    5.52
  -2  -7   2   23.75    6.19
   2   7  -2   32.59    6.75
  -2   7   2   20.60    6.01
   2   7  -2   26.07    6.02
  -2   7   2   31.80    7.48
  -2  -7   2   19.92    5.69
   2  -7  -2   21.17    5.80
  -2  -7   2   30.68    7.31
   2  -7  -2   19.50    5.81
   2   7  -2   25.20    5.50
   2  -7  -1  125.52   13.11
   2  -7  -1  115.74   12.09
   2   7  -1  103.92   11.23
  -2  -7   1   97.06   12.60
   2  -7  -1   91.40   11.43
  -2  -7   1  122.10   13.03
  -2  -7   1   98.01   12.34
  -2   7   1  113.38   12.85
   2   7  -1   77.26   10.25
  -2   7   1  136.33   14.34
   2   7  -1  101.18   11.97
  -2   7   0   48.66    8.81
   2   7   0   37.12    7.63
  -2   7   0   48.66    8.87
   2  -7   0   40.11    7.53
   2   7   0   38.16    6.69
  -2  -7   0   39.56    7.78
  -2  -7   0   38.47    7.62
   2  -7   0   40.07    7.35
   2  -7   0   22.33    5.53
  -2  -7   0   38.49    7.52
  -2  -7  -1    2.61    3.81
  -2  -7  -1    5.63    3.18
  -2  -7  -1    5.32    3.25
   2   7   1    1.12    2.53
   2   7   1    2.19    3.03
   2  -7   1    3.94    3.43
   2  -7   1    1.28    2.36
   2   7   1    5.01    3.06
   2   7   1    2.21    2.50
   2   7   1    1.25    2.58
  -2   7  -1    1.33    3.48
   2   7   1    1.43    3.72
  -2   7  -1    1.45    3.27
   2  -7   1    1.35    2.17
   2  -7   2  908.58   48.26
   2   7   2  873.29   46.11
   2   7   2  865.64   44.64
   2  -7   2  907.06   46.44
   2   7   2  935.17   45.45
   2   7   2  934.48   47.72
  -2  -7  -2  896.71   46.34
  -2  -7  -2  942.90   48.01
  -2   7  -2  938.77   48.29
   2   7   2  895.91   48.07
   2   7   2  888.45   45.44
   2  -7   3  376.75   27.75
   2   7   3  384.01   26.14
   2   7   3  399.76   25.20
   2  -7   3  394.82   25.98
   2   7   3  391.11   25.09
  -2   7  -3  445.33   28.64
   2   7   3  401.61   27.94
   2   7   3  417.66   26.60
  -2  -7  -3  389.56   27.32
  -2  -7  -3  383.22   25.93
   2   7   3  446.19   28.92
   2   7   4  289.03   21.90
  -2   7  -4  302.48   22.63
  -2  -7  -4  276.43   21.62
   2  -7   4  286.96   22.15
   2   7   4  285.46   20.87
   2  -7   4  289.50   21.79
  -2  -7  -4  306.28   22.65
   2   7   4  326.97   24.35
   2   7   4  320.98   22.88
   2  -7   4  281.38   23.95
   2  -7   5   53.21    9.49
   2   7   5   46.78    8.20
   2  -7   5   58.56    9.12
   2   7   5   92.77   12.67
  -2  -7  -5   76.44   11.02
  -2  -7  -5   66.48    9.96
  -2   7  -5   59.53    9.57
   2   7   5   79.67   10.78
  -2  -7  -5   53.42    9.10
   2   7   5   65.27   10.05
   2  -7   5   78.21   12.41
   2   7   6   18.31    5.52
   2  -7   6   14.86    4.76
   2   7   6   12.51    5.47
  -2  -7  -6    2.96    3.35
   2  -7   6    6.64    4.34
   2   7   6   12.33    4.93
  -2  -7  -6    1.68    3.12
   2   7   6    3.18    3.29
  -2  -7  -6   15.65    5.96
   2  -7   6    6.28    5.80
   2   7   7  121.97   15.46
  -2  -7  -7   92.16   12.40
   2   7   7  118.37   13.78
  -2  -7  -7  146.39   16.33
   2   7   7  102.53   13.40
   2  -7   7  115.22   14.69
   2  -7   7  104.11   15.76
   2   7   7  111.88   14.25
  -2  -7  -7  116.38   14.47
  -2   7  -8   55.97   10.44
   2   7   8   44.02    9.30
   2   7   8   49.50    9.97
   2  -7   8   69.10   12.09
   2  -7   8   45.97   10.02
  -2  -7  -9   24.71    6.53
  -2   7  -9   31.24    7.84
   2   7   9   27.41    7.14
   2   7   9   42.35    8.67
   2  -7   9   14.30    6.61
   2  -7   9   35.48    8.97
   2   7  10  121.25   14.88
  -2   7 -10  128.59   15.62
   2  -7  10  132.16   17.04
  -2  -7 -10  151.58   16.03
  -2   7 -11   16.38    5.70
   2   7  11   28.78    7.02
   2  -7  11   18.32    6.58
  -2  -7 -11   15.08    5.78
  -2   7 -12   50.31    8.78
   2   7  12   45.88    8.22
   2  -7  12   69.49   10.75
  -2  -7 -12   56.56    8.78
  -2   7 -13    2.17    2.65
   2   7  13   -0.96    2.50
   2  -7  13    1.17    2.65
  -2  -7 -13   -0.98    2.56
  -2  -8  13    5.21    3.19
   2  -8 -13    3.22    2.23
  -2  -8  12  100.62   12.37
   2  -8 -12   90.72   10.41
  -2  -8  11  211.57   20.13
   2  -8 -11  182.24   16.82
  -2  -8  10   -1.72    4.19
   2  -8 -10    1.64    3.72
   2  -8 -10    1.54    3.48
   2  -8  -9   77.05   12.31
  -2  -8   9   76.06   12.20
   2  -8  -9   79.75   11.70
  -2  -8   8  183.25   19.13
   2  -8  -8  152.63   16.54
  -2  -8   7   68.70   11.56
   2  -8  -6   22.26    6.37
  -2   8   6   40.25    8.81
   2   8  -6   22.33    7.12
   2   8  -6   15.36    5.72
   2  -8  -6   23.67    6.06
  -2  -8   6   26.28    7.73
  -2  -8   6   11.28    6.31
  -2  -8   5  193.52   19.41
  -2   8   5  187.48   18.87
   2   8  -5  184.81   18.70
   2   8  -5  156.15   15.95
   2  -8  -5  173.88   17.31
  -2  -8   5  164.20   17.46
  -2  -8   5  149.15   17.25
   2  -8  -5  151.63   15.77
   2  -8  -5  168.22   17.40
   2  -8  -4  773.00   44.17
   2   8  -4  723.82   42.82
   2   8  -4  844.50   45.77
  -2   8   4  805.42   46.00
   2   8  -4  756.28   43.34
   2   8  -4  717.56   41.86
  -2  -8   4  788.73   46.07
  -2  -8   4  811.97   44.85
  -2  -8   4  785.48   44.67
   2  -8  -4  819.45   44.55
   2  -8  -3  858.60   47.88
   2   8  -3  784.49   45.94
  -2   8   3  887.71   48.48
  -2   8   3  953.66   50.63
   2   8  -3  864.74   47.94
   2   8  -3  918.44   48.59
  -2  -8   3 1044.45   52.30
   2  -8  -3  920.73   48.68
  -2  -8   3  879.84   48.49
  -2  -8   3  840.43   49.24
   2  -8  -2  113.87   13.57
  -2  -8   2  111.68   13.92
   2  -8  -2  112.22   13.25
   2   8  -2   94.91   12.00
  -2   8   2  122.36   14.34
  -2   8   2  121.48   14.73
   2   8  -2  100.75   12.64
   2   8  -2  106.18   13.26
  -2  -8   2  108.69   14.09
   2  -8  -2  123.45   14.62
  -2  -8   2   89.26   12.81
  -2  -8   1  256.33   21.35
   2   8  -1  218.83   18.26
  -2   8   1  207.59   19.53
  -2   8   1  206.87   19.56
   2   8  -1  184.65   18.27
   2  -8  -1  184.93   17.32
  -2  -8   1  199.13   19.24
   2  -8  -1  182.84   17.48
  -2  -8   1  212.29   18.66
  -2  -8   1  211.00   19.33
   2  -8  -1  226.73   19.92
  -2  -8   0  346.92   25.38
   2  -8   0  300.79   22.30
   2   8   0  298.69   22.44
  -2  -8   0  326.99   24.36
  -2  -8   0  300.19   24.23
   2  -8   0  317.67   23.65
   2  -8   0  300.40   24.02
   2   8   0  335.14   25.14
  -2   8   0  371.84   26.64
  -2   8   0  317.12   24.82
  -2  -8   0  283.85   23.64
  -2   8  -1   68.96   10.83
   2   8   1   83.89   12.26
  -2   8  -1   60.95   10.79
   2   8   1   69.02    9.65
   2   8   1   63.84    9.92
   2  -8   1  100.43   12.63
  -2  -8  -1   54.41    9.50
  -2  -8  -1   81.26   11.69
  -2  -8  -1   62.10   10.15
   2   8   2   60.52    9.09
   2   8   2   70.36   10.46
   2  -8   2   82.60   11.42
   2   8   2   73.63   11.67
  -2   8  -2   84.19   12.10
   2   8   2   63.52   10.32
  -2  -8  -2   78.20   10.98
  -2  -8  -2   66.03   10.11
   2   8   2   52.18    8.83
  -2  -8  -2   71.42   10.96
  -2  -8  -3  415.40   28.77
   2  -8   3  365.14   26.79
   2   8   3  373.13   28.03
  -2   8  -3  350.45   27.54
   2   8   3  410.40   28.58
   2   8   3  394.87   26.66
   2  -8   3  364.28   28.19
   2   8   3  365.06   26.53
   2   8   3  420.94   26.46
   2   8   4  377.59   26.43
  -2  -8  -4  460.93   30.64
  -2   8  -4  460.77   30.74
   2   8   4  440.95   28.74
   2   8   4  446.85   30.76
   2  -8   4  374.46   28.13
   2   8   4  430.37   29.25
   2  -8   4  371.96   29.71
   2  -8   4  406.60   28.52
   2  -8   5  609.37   37.08
   2   8   5  656.70   39.75
  -2   8  -5  614.34   37.83
   2   8   5  613.39   36.84
   2  -8   5  552.56   37.02
   2  -8   5  614.03   40.64
   2   8   5  549.68   36.40
   2   8   5  624.41   35.97
  -2  -8  -6  326.23   26.39
  -2   8  -6  344.85   26.51
   2  -8   6  313.31   26.22
   2   8   6  378.95   28.71
   2  -8   6  363.11   30.14
   2   8   6  360.21   26.92
   2   8   6  374.86   26.73
   2  -8   6  310.82   25.17
   2   8   7  112.31   14.52
   2   8   7  114.03   14.06
   2   8   8    1.76    3.97
   2  -8   8    1.98    3.66
  -2   8  -8    1.87    3.86
   2   8   8    4.99    4.06
   2   8   9   25.11    6.95
   2  -8   9   25.51    7.50
  -2   8  -9   18.19    6.54
   2   8   9   14.54    5.82
  -2   8 -10   85.94   12.46
   2   8  10  104.91   12.72
   2  -8  10   99.53   13.82
  -2   8 -11   85.26   11.77
   2   8  11   92.47   11.39
   2  -8  11   90.32   12.28
  -2  -8 -11   75.04   10.00
  -2   8 -12   23.75    5.75
   2   8  12   28.04    5.96
  -2  -8 -12   17.79    4.54
   2  -8  12   24.00    6.00
   2  -9 -12   15.03    3.62
  -2  -9  12   17.62    5.01
   2  -9 -11   -1.05    2.37
  -2  -9  11    1.44    3.52
   2  -9 -11    4.46    2.91
   2  -9 -10  396.32   27.31
  -2  -9  10  505.55   32.20
  -2  -9  10  493.39   32.75
   2  -9 -10  485.12   30.46
   2  -9  -9  126.78   14.78
  -2  -9   9   99.76   13.92
  -2  -9   8   46.75    9.81
   2  -9  -8   39.63    8.93
  -2  -9   7  173.61   19.16
  -2  -9   6   38.86    9.16
   2   9  -5    1.73    2.26
  -2   9   5    1.94    4.73
   2   9  -5    5.81    4.00
   2   9  -5    1.64    3.02
  -2  -9   5    4.08    4.62
   2  -9  -5    1.76    3.62
  -2  -9   5    7.62    4.65
   2  -9  -5    1.68    3.47
   2  -9  -4  243.94   21.16
  -2  -9   4  228.38   21.80
   2   9  -4  253.49   22.59
  -2   9   4  211.73   21.76
   2   9  -4  177.34   18.29
   2   9  -4  209.92   19.84
  -2  -9   4  267.02   23.91
   2  -9  -4  215.91   20.55
  -2   9   3    6.65    4.06
  -2   9   3    5.73    4.99
   2   9  -3    5.34    4.65
   2   9  -3    1.78    2.84
   2  -9  -3    3.37    3.81
  -2  -9   3    3.70    3.82
   2  -9  -3   -1.68    3.79
  -2  -9   3    7.97    5.20
   2   9  -3    9.90    4.31
  -2  -9   2 1983.09   92.24
   2   9  -2 2089.84   92.04
  -2   9   2 1856.92   90.23
  -2   9   2 1900.02   91.32
   2  -9  -2 1874.79   88.55
   2  -9  -2 1940.60   89.45
  -2  -9   2 2050.02   90.11
  -2  -9   2 1853.12   90.57
  -2  -9   2 2012.90   92.90
   2   9  -2 1816.48   87.97
   2  -9  -1  242.55   22.11
   2  -9  -1  213.96   20.01
  -2  -9   1  241.28   22.67
  -2   9   1  240.43   22.44
  -2   9   1  251.61   22.99
   2   9  -1  275.00   23.59
  -2  -9   1  279.95   22.83
   2  -9  -1  284.34   22.49
  -2  -9   1  230.16   22.11
   2   9  -1  239.68   20.60
  -2  -9   1  253.62   22.83
   2  -9   0    5.45    3.76
   2   9   0   10.18    4.96
  -2  -9   0   10.55    5.14
   2  -9   0   14.10    5.22
  -2  -9   0   11.71    5.58
  -2   9   0    5.50    5.36
   2   9   0   16.80    6.46
  -2   9   0    9.40    5.76
  -2  -9   0   16.34    6.71
   2  -9   1   72.11   11.73
   2   9   1   73.11   11.43
  -2  -9  -1   73.95   11.41
  -2  -9  -1   64.63   10.88
   2   9   1   75.62   12.39
  -2   9  -1   96.39   13.78
  -2  -9  -1   71.41   11.24
  -2  -9  -2  149.40   15.92
  -2  -9  -2  133.88   15.69
   2   9   2  122.84   14.85
   2  -9   2  112.88   14.79
  -2   9  -2  162.70   17.81
   2   9   2  140.55   17.09
  -2  -9  -3   40.01    8.94
   2  -9   3   30.47    7.88
   2   9   3   28.36    8.30
  -2   9  -3   49.02    9.78
   2   9   3   43.03    8.95
  -2  -9  -3   38.94    8.60
   2   9   4  601.42   38.78
   2  -9   4  597.13   40.56
  -2  -9  -4  631.95   39.33
  -2  -9  -4  682.06   40.59
   2   9   4  605.42   39.65
  -2   9  -4  690.47   41.74
   2  -9   4  604.69   38.91
   2   9   4  665.60   38.76
   2  -9   4  658.70   40.08
   2   9   5    3.53    3.64
   2  -9   5    6.35    4.37
   2   9   5    1.59    4.15
   2  -9   5    1.87    3.85
   2  -9   5   -1.75    3.96
   2   9   6  911.46   50.33
   2   9   6  927.54   51.94
   2  -9   6  996.63   54.32
  -2   9  -7   80.15   13.00
   2   9   7   88.08   11.97
   2  -9   7   73.33   12.45
   2   9   7   64.89   10.85
  -2   9  -8   -1.84    3.41
   2   9   8    6.20    4.04
   2  -9   8    3.92    4.43
   2   9   8    5.02    4.08
   2   9   9    1.44    2.97
  -2   9  -9    1.71    3.53
   2   9   9   -1.51    3.12
  -2   9 -10    6.01    3.68
   2   9  10    6.36    3.90
   2   9  11    1.04    2.36
  -2   9 -11    2.47    3.23
   2   9  12   99.31    9.38
  -2   9 -12   97.94   10.02
   2 -10 -11   91.22    9.18
   2 -10 -10   47.46    7.76
  -2 -10  10   60.17    9.47
   2 -10  -9   13.80    5.27
  -2 -10   9   11.46    5.25
  -2 -10   8   55.16   10.45
   2 -10  -8   37.32    8.15
  -2 -10   7    5.93    5.16
   2 -10  -7    1.65    4.04
  -2 -10   6    4.12    5.38
   2 -10  -6    5.06    4.12
   2 -10  -6   -1.58    3.27
  -2 -10   5   52.56   10.75
   2 -10  -5   40.38    8.80
  -2 -10   4   99.23   14.69
   2 -10  -4   82.74   12.35
  -2 -10   3  991.54   57.09
   2 -10  -3  937.49   53.25
  -2  10   3 1093.34   55.79
   2 -10  -2    5.13    4.47
  -2  10   2    5.51    4.49
  -2 -10   2    2.05    4.23
  -2 -10   1   48.34   10.14
   2 -10  -1   58.71   10.35
  -2  10   1   55.64   11.19
   2  10  -1   54.15   10.66
  -2  10   1   79.42   12.80
  -2 -10   1   52.45   10.28
   2  10  -1   47.22    9.55
   2 -10  -1   50.69   10.38
  -2 -10   1   59.71   11.05
  -2 -10   0   81.69   12.84
   2 -10   0   95.05   12.78
  -2 -10   0  100.70   13.60
  -2  10   0   99.02   14.32
   2  10   0  122.78   15.82
  -2  10   0  102.62   14.42
   2  10   0   93.43   13.45
   2 -10   0   82.04   12.97
  -2 -10   0   92.02   13.58
  -2 -10  -1    7.08    5.43
  -2 -10  -1   28.52    7.18
   2  10   1   10.05    4.93
  -2  10  -1   17.96    6.90
  -2 -10  -1    5.50    4.17
   2 -10   1   13.64    6.74
   2  10   1   16.57    6.37
   2 -10   2    1.94    4.38
  -2 -10  -2    1.80    3.71
   2  10   2    1.84    3.40
   2 -10   3   44.32    9.34
  -2 -10  -3   28.73    7.90
   2  10   3   44.11    9.24
   2 -10   4   34.48    8.71
   2  10   4   18.25    6.60
  -2 -10  -4   33.42    7.85
  -2 -10  -5  912.14   52.20
   2 -10   5 1006.87   55.52
   2  10   5 1053.94   55.23
   2 -10   5 1022.83   55.40
   2  10   5  978.14   51.81
   2 -10   6   16.72    6.65
   2 -10   6    5.76    4.35
   2  10   6   10.58    4.84
   2  10   6    6.98    4.56
   2  10   7   15.96    5.36
   2  10   7    1.65    3.40
   2 -10   7    1.89    3.91
  -2  10  -7   11.04    5.37
   2  10   8    6.72    4.12
   2  10   8   14.91    5.33
   2 -10   8    1.79    3.32
  -2  10  -8   10.17    5.42
   2  10   9   -2.54    2.62
   2  10   9    1.19    2.20
  -2  10  -9   -1.49    3.37
   2 -10  10    1.22    2.52
  -2  10 -10    2.46    2.54
   2  10  10    0.99    2.23
  -2  10 -11   14.02    3.98
   2 -11 -10   23.84    4.57
  -2 -11   9   -1.32    2.98
   2 -11  -9   -3.04    2.65
  -2 -11   8    6.24    4.32
   2 -11  -8    4.82    3.34
  -2 -11   7  141.25   16.40
   2 -11  -7  157.92   15.43
  -2 -11   6  245.44   22.30
   2 -11  -6  188.97   17.69
   2 -11  -6  199.97   17.98
   2 -11  -5   -1.53    3.74
  -2 -11   5    3.91    4.04
   2 -11  -4   33.75    7.88
  -2 -11   4    9.98    5.86
   2 -11  -3  224.63   19.95
  -2 -11   3  192.01   20.53
  -2  11   3  197.38   19.54
   2 -11  -2  134.94   15.86
  -2 -11   2  144.00   17.70
  -2  11   2  190.05   19.02
   2  11  -2  184.62   18.50
   2 -11  -1   -1.63    3.69
  -2 -11   1    8.47    4.94
  -2 -11   1    5.77    4.69
  -2  11   1    5.66    4.61
   2  11  -1    8.96    5.23
   2 -11   0  106.89   13.17
  -2 -11   0   91.10   12.92
  -2 -11   0   74.03   12.05
   2  11   0   91.14   13.12
  -2 -11  -1  108.64   14.57
   2 -11   1  106.09   15.02
  -2 -11  -2  264.22   23.12
   2  11   2  300.18   24.83
   2 -11   2  264.40   23.85
  -2 -11  -3   38.63    8.64
   2  11   3   45.20    9.42
   2 -11   3   47.24    9.84
  -2 -11  -4   70.54   11.05
   2  11   4   52.87   10.95
   2 -11   4   83.12   12.42
  -2 -11  -5    7.36    4.71
   2 -11   5   -1.78    4.03
   2  11   5   -1.69    3.81
   2 -11   6  102.67   13.54
   2  11   6   97.66   12.91
   2 -11   6  110.78   14.05
   2 -11   7   16.97    5.72
   2  11   7   14.19    5.27
   2 -11   7   14.57    5.21
  -2  11  -7   20.91    6.15
  -2  11  -8   53.46    8.93
   2  11   8   54.56    8.38
   2 -11   8   52.80    8.79
   2  11   8   52.70    7.72
  -2  11  -9    4.64    2.84
   2  11   9    6.13    2.92
  -2 -12   8   22.86    5.52
   2 -12  -8   16.86    4.12
  -2 -12   7  382.33   25.13
   2 -12  -7  315.85   20.90
   2 -12  -6   32.69    6.31
  -2 -12   6   32.98    7.42
   2 -12  -5   39.84    7.40
  -2 -12   5   35.35    8.37
   2 -12  -4   26.96    6.37
  -2 -12   4    8.36    5.15
   2 -12  -3    4.22    3.19
  -2  12   3   12.28    5.11
  -2 -12   3   10.19    5.87
   2  12  -2    3.03    3.13
   2 -12  -2    7.16    4.18
  -2  12   2    3.26    3.37
  -2 -12   2    1.69    3.12
  -2  12   1   -1.70    4.15
  -2 -12   1    1.47    3.32
   2 -12  -1    2.86    3.49
   2  12  -1    3.17    2.93
  -2 -12   1    3.30    3.41
  -2  12   0   45.30    9.33
   2  12   0   35.82    8.47
  -2 -12   0   33.12    7.47
   2 -12   0   33.57    7.19
   2  12   1  828.79   46.78
  -2 -12  -1  842.07   45.83
   2 -12   2    1.68    3.47
   2  12   2    1.63    3.37
  -2 -12  -2    1.48    3.05
   2 -12   3   37.66    8.58
   2  12   3   49.41    9.10
  -2 -12  -3   49.65    8.84
   2 -12   4   -1.57    3.23
   2  12   4   -1.52    2.81
  -2 -12  -4   -1.32    2.72
   2 -12   5   30.78    7.02
   2  12   5   42.51    8.06
  -2 -12  -5   35.05    6.60
   2  12   6   34.34    7.02
  -2  12  -6   58.17    9.48
   2  12   7    3.25    3.17
  -2  12  -7    3.69    3.22
  -2 -12  -8    2.39    2.08
  -2  12  -8   -1.00    2.62
   2  12   8    3.42    2.36
   2 -13  -6  155.06   12.01
  -2 -13   6  184.75   14.66
   2 -13  -5    9.67    3.46
  -2 -13   5   11.33    4.45
   2 -13  -4   13.90    4.42
  -2 -13   4   14.52    4.89
   2 -13  -3   22.38    5.20
  -2  13   3   30.69    6.14
  -2 -13   3   28.75    6.07
   2 -13  -2   37.50    6.83
  -2  13   2   40.91    7.51
  -2 -13   2   41.40    7.56
  -2 -13   1    2.23    2.53
   2 -13  -1    1.11    2.51
  -2  13   1    1.35    3.04
   2  13  -1    3.69    3.00
  -2 -13   0  138.04   13.34
   2  13   0  144.23   14.14
  -2  13   0  137.07   14.41
  -2  13  -1   -1.39    3.14
  -2 -13  -1    9.34    4.17
   2  13   1    6.47    3.96
  -2 -13  -2  290.97   20.84
  -2  13  -2  339.72   23.75
   2  13   2  310.81   22.26
  -2  13  -3   -1.29    2.92
  -2 -13  -3    2.13    2.94
   2  13   3    3.69    2.78
  -2  13  -4   -1.18    3.09
  -2 -13  -4    0.96    2.49
   2  13   4   -2.30    2.37
  -2 -13  -5   25.03    4.79
  -2  13  -5   40.41    6.88
  -2  13  -5   33.19    6.52
   2  13   5   28.82    5.73
  -2  13  -6   21.13    4.80
  -2  13  -6   15.28    4.03
   2  13   6    9.59    3.45
   2 -14  -3   20.38    3.99
   2 -14  -2   -1.44    2.20
  -2  14   2    0.84    1.90
   2 -14  -1   30.29    4.99
  -2  14   1   49.81    6.92
  -2 -14   0   83.81    8.57
  -2  14   0  108.68   10.41
   2  14   0  104.57    9.85
  -2 -14  -1   80.62    8.31
   2  14   1   91.95    9.30
  -2  14  -1   82.23    9.33
  -2 -14  -2   12.60    3.38
  -2  14  -2   13.44    3.99
   2  14   2   12.64    3.59
  -2 -14  -3    6.76    2.51
  -3   0  15   97.17   11.20
   3   0 -15   87.18    9.99
  -3   0  15   89.87   10.57
   3   0 -15   78.13    9.49
   3   0 -14   -1.45    2.98
  -3   0  14   -1.63    4.26
   3   0 -14    4.39    4.87
   3   0 -13   59.16   10.63
   3   0 -12    1.89    3.91
   3   0 -11  439.48   32.14
   3   0 -10   -1.78    3.67
   3   0 -10   -1.72    3.16
   3   0 -10    4.89    3.69
   3   0 -10    1.86    3.43
   3   0  -9   18.50    5.53
   3   0  -9   17.63    6.47
   3   0  -9   15.66    4.94
   3   0  -9    5.01    4.11
  -3   0   9   15.94    5.33
  -3   0   9   21.18    6.04
   3   0  -8    5.37    3.28
   3   0  -8    1.40    3.17
  -3   0   8    8.07    3.51
  -3   0   8   -1.38    1.80
   3   0  -8    1.45    3.29
   3   0  -8   -1.21    2.23
   3   0  -7 1582.56   71.16
  -3   0   7 1648.82   70.49
   3   0  -7 1650.40   73.67
   3   0  -7 1590.09   69.34
   3   0  -7 1723.76   73.06
  -3   0   7 1692.18   72.66
  -3   0   7 1496.11   71.55
  -3   0   6   -0.79    2.06
   3   0  -6    3.27    2.61
   3   0  -6    1.03    2.13
  -3   0   6    9.99    3.75
   3   0  -6   12.37    3.83
   3   0  -6   -1.39    1.81
   3   0  -5  776.43   37.85
   3   0  -5  790.43   36.35
  -3   0   5  772.71   36.87
   3   0  -5  823.52   37.64
   3   0  -5  789.27   35.27
   3   0  -4    0.66    1.50
   3   0  -4    1.59    1.62
  -3   0   4   -0.59    1.44
   3   0  -4    0.61    1.68
   3   0  -4    0.86    1.19
   3   0  -3  492.92   23.12
   3   0  -3  470.76   21.99
   3   0  -3  477.07   21.04
   3   0  -3  468.04   22.42
  -3   0   3  462.20   22.40
   3   0  -2   -0.41    1.13
   3   0  -2    1.64    1.21
  -3   0   2   -0.38    1.25
   3   0  -2    1.33    0.79
  -3   0   2    0.29    0.92
   3   0  -2   -0.41    1.36
   3   0  -2    0.25    0.78
   3   0  -2    0.42    1.46
   3   0  -1    5.74    1.77
   3   0  -1    5.52    1.51
   3   0  -1    4.60    1.74
   3   0  -1    6.89    1.35
   3   0  -1    5.28    1.35
   3   0  -1    7.25    1.84
   3   0  -1    4.44    0.95
   3   0   0   -0.29    1.00
   3   0   0    1.37    1.41
   3   0   0   -0.33    1.45
   3   0   0    1.71    0.72
   3   0   0    0.67    1.16
   3   0   0    3.12    0.76
   3   0   0    2.28    1.05
  -3   0  -1 9999.00  369.00
   3   0   1 9870.24  368.46
  -3   0  -1 9738.55  369.00
   3   0   1 9888.99  369.77
   3   0   1 9912.54  369.90
  -3   0  -1 9908.25  368.35
  -3   0  -2   -0.33    1.26
  -3   0  -2    0.79    1.26
   3   0   2    1.95    2.01
   3   0   2    3.56    2.25
  -3   0  -2    1.52    1.61
  -3   0  -3   87.04    7.05
   3   0   3   80.02    7.76
  -3   0  -3   94.32    7.18
   3   0   3   75.87    6.34
  -3   0  -3   89.59    6.80
   3   0   4   -0.55    1.45
   3   0   4    2.57    2.24
  -3   0  -4    1.68    1.37
  -3   0  -4    2.18    1.59
   3   0   5  148.34   13.21
  -3   0  -5  147.27   10.70
   3   0   5  127.17   10.45
  -3   0  -5  143.03   10.90
   3   0   6   -0.87    1.98
  -3   0  -6    1.54    1.75
  -3   0  -6   -0.87    2.27
  -3   0  -7   68.60    7.98
  -3   0  -7   55.00    8.07
   3   0   7   53.75    9.49
   3   0   7   69.74   10.57
   3   0   7   50.45    7.66
   3   0   8    1.30    2.68
   3   0   8    3.69    2.95
  -3   0  -8    1.32    2.73
   3   0   8   -1.31    2.96
   3   0   8    2.69    2.48
   3   0   8    6.92    5.29
  -3   0  -8    2.41    2.73
  -3   0  -9 2634.72  115.20
   3   0   9 2505.54  115.75
   3   0   9 2531.49  115.80
  -3   0  -9 2698.65  117.31
   3   0   9 2970.16  123.00
   3   0   9 2595.76  115.83
   3   0  10   -2.25    3.59
  -3   0 -10   -1.63    3.01
   3   0  10    2.11    4.77
  -3   0 -10   -1.83    3.77
   3   0  10   -1.78    2.85
   3   0  11   28.18    9.44
  -3   0 -11   24.94    7.06
  -3   0 -11   36.95    9.04
   3   0  12    4.15    4.70
  -3   0 -12   -1.82    3.76
  -3   0 -12   -1.87    4.23
   3   0  13   -1.82    3.76
  -3   0 -13    1.69    3.82
  -3   0 -13    3.31    3.74
  -3   0 -14   -1.39    3.15
  -3   0 -14    6.58    4.03
   3   0  14   -1.44    3.76
  -3   0 -15   26.46    5.39
  -3   0 -15   16.52    4.45
   3   0  15   14.98    4.17
  -3  -1  15  116.11   11.70
  -3   1  15   97.32   11.20
   3   1 -15  108.87   11.23
   3  -1 -15  120.23   11.60
   3  -1 -15   92.79   10.29
   3   1 -15  101.85   10.84
  -3   1  15  102.66   11.47
  -3  -1  15  115.74   12.36
   3   1 -14   50.08    8.95
   3  -1 -14   59.11    9.63
   3   1 -14   66.41   10.22
   3  -1 -14   64.33   10.13
  -3  -1  14   61.14   10.69
  -3   1  14   70.59   10.68
   3   1 -13    1.73    4.80
   3  -1 -13    3.40    4.43
   3  -1 -12  450.97   32.31
   3   1 -12  444.24   32.35
   3  -1 -11  495.24   33.94
   3   1 -11  474.13   33.88
  -3  -1  10   78.99   12.54
   3  -1 -10   93.65   12.96
   3  -1 -10   80.46   11.92
   3   1 -10   72.25   11.95
   3   1 -10   56.40    9.72
   3  -1 -10   59.70   10.40
   3  -1 -10   78.27   12.04
   3   1 -10   60.32   11.03
  -3  -1   9   16.47    5.89
  -3   1   9    5.18    4.52
   3  -1  -9   17.27    5.43
   3   1  -9   17.94    5.84
   3  -1  -9   20.26    6.27
   3   1  -9    8.20    4.00
   3  -1  -9   12.00    4.39
   3   1  -9   15.25    5.64
   3  -1  -9    3.26    2.62
   3   1  -9    3.79    3.10
  -3  -1   8   47.47    8.08
  -3  -1   8   40.17    7.33
  -3   1   8   44.12    8.39
   3   1  -8   39.31    6.53
   3  -1  -8   43.60    8.09
   3  -1  -8   26.02    6.12
   3   1  -8   48.58    8.58
   3   1  -8   44.11    7.26
   3  -1  -8   48.58    7.97
   3  -1  -8   52.43    8.80
   3   1  -8   33.94    7.61
   3  -1  -7 2072.87   86.30
   3   1  -7 1954.40   84.67
  -3  -1   7 2148.18   88.05
  -3   1   7 1943.10   87.41
   3   1  -7 1970.44   83.86
  -3  -1   7 2030.52   84.82
   3  -1  -7 2050.26   87.78
   3   1  -7 2013.83   88.15
   3  -1  -7 2029.53   87.22
   3   1  -7 1898.29   85.98
   3   1  -6  827.73   38.88
   3  -1  -6  818.80   39.58
  -3   1   6  780.85   40.10
  -3  -1   6  867.24   40.96
   3   1  -6  811.43   37.99
  -3  -1   6  866.63   39.21
   3  -1  -6  835.19   40.86
   3   1  -6  780.95   39.51
   3  -1  -6  831.80   40.87
   3   1  -6  801.02   40.92
   3   1  -5   12.55    3.16
   3  -1  -5   13.28    3.21
   3  -1  -5   17.31    4.13
   3   1  -5   21.81    4.55
  -3  -1   5    9.53    3.32
  -3   1   5   20.93    3.98
  -3   1   5   17.37    4.09
   3   1  -5   13.25    2.96
  -3  -1   5   15.88    3.71
   3  -1  -5   17.04    4.20
   3   1  -5   20.98    4.15
   3  -1  -5   11.13    3.19
   3   1  -4 1721.06   68.40
   3  -1  -4 1667.77   68.12
   3   1  -4 1730.94   67.07
   3  -1  -4 1611.46   66.79
  -3  -1   4 1663.94   68.16
  -3   1   4 1584.65   66.39
   3  -1  -4 1649.96   65.77
   3   1  -4 1588.31   65.69
  -3  -1   4 1530.40   66.62
   3  -1  -4 1659.66   68.13
   3   1  -4 1641.95   66.96
   3  -1  -4 1676.87   67.29
   3  -1  -3 3267.41  129.86
   3  -1  -3 3480.92  128.54
   3   1  -3 3346.84  128.62
   3  -1  -3 3402.82  128.53
   3   1  -3 3397.62  129.78
   3  -1  -3 3437.27  129.50
  -3  -1   3 3292.64  130.60
  -3   1   3 3381.62  129.28
   3   1  -3 3290.06  129.22
   3  -1  -3 3268.60  130.43
   3  -1  -3 3362.07  130.50
   3   1  -3 3424.66  130.51
  -3  -1   3 3382.65  129.86
  -3  -1   2   28.21    3.47
   3   1  -2   30.67    3.57
   3  -1  -2   32.05    3.35
   3  -1  -2   34.07    3.34
   3   1  -2   42.02    3.99
   3  -1  -2   29.81    3.61
  -3   1   2   31.20    3.31
   3   1  -2   29.75    3.00
   3  -1  -2   33.88    3.85
   3   1  -2   40.91    4.33
   3   1  -2   27.73    3.37
  -3  -1   2   30.22    3.71
   3  -1  -1    1.68    0.95
   3   1  -1    1.80    1.17
  -3  -1   1    2.69    1.59
  -3  -1   1    1.27    0.78
   3  -1  -1    0.71    1.31
   3   1  -1    1.03    1.05
   3  -1  -1    0.76    1.44
   3  -1  -1    1.26    1.30
   3   1  -1    0.30    1.12
   3  -1  -1    2.45    1.51
   3   1  -1    1.09    1.34
  -3  -1   1    0.30    1.23
  -3  -1   0  259.68   12.22
   3   1   0  257.55   12.94
   3  -1   0  264.49   13.25
  -3  -1   0  264.30   12.54
  -3  -1   0  273.95   13.69
   3  -1   0  249.73   12.82
   3  -1   0  255.78   11.05
   3   1   0  267.65   13.17
   3   1   0  261.76   12.28
   3   1   0  249.19   13.03
   3  -1   0  241.92   13.13
   3  -1   0  256.39   13.05
   3   1   0  275.80   12.84
  -3  -1   0  248.22   13.12
  -3  -1  -1 5433.32  206.31
  -3  -1  -1 5470.90  205.59
   3   1   1 5403.28  206.14
   3  -1   1 5376.83  206.19
   3  -1   1 5502.17  206.19
   3   1   1 5281.97  205.70
   3   1   1 5471.03  205.71
   3  -1   1 5440.06  205.49
  -3  -1  -1 5483.26  206.22
  -3   1  -1 5522.88  204.45
  -3  -1  -1 5486.74  203.78
  -3   1  -1 5392.38  204.92
  -3   1  -1 5383.76  205.66
  -3  -1  -1 5504.65  204.06
   3   1   1 5410.25  206.00
   3  -1   1 5549.30  204.11
   3  -1   2  771.38   35.02
   3   1   2  809.65   34.77
   3  -1   2  815.21   33.57
   3   1   2  711.08   33.40
  -3  -1  -2  811.13   34.76
   3  -1   2  749.79   34.59
   3  -1   2  770.99   34.61
   3   1   2  779.30   34.87
   3   1   2  791.90   34.71
  -3   1  -2  834.81   34.18
  -3  -1  -2  798.14   32.66
  -3  -1  -2  827.70   34.23
   3  -1   2  835.45   33.17
   3  -1   3   25.34    3.45
   3   1   3   35.35    4.18
   3  -1   3   25.33    4.10
   3   1   3   31.39    4.88
   3  -1   3   32.69    4.71
   3  -1   3   26.36    4.26
  -3   1  -3   28.89    3.91
  -3  -1  -3   22.51    3.22
  -3  -1  -3   23.81    3.69
  -3  -1  -3   32.93    4.56
  -3   1  -4 1070.99   44.98
  -3  -1  -4 1032.82   44.08
   3  -1   4 1007.20   44.16
   3  -1   4 1090.98   46.09
   3   1   4 1052.21   47.61
   3  -1   4  999.05   46.80
  -3  -1  -4  981.07   45.66
  -3  -1  -4 1033.66   44.57
  -3   1  -4 1007.17   44.43
   3   1   5 1069.60   50.57
   3  -1   5 1005.22   49.64
  -3  -1  -5 1091.33   48.44
   3  -1   5 1029.88   46.39
  -3   1  -5 1112.18   47.40
  -3  -1  -5 1018.02   46.17
  -3  -1  -5 1014.99   46.18
  -3   1  -5 1067.85   46.34
   3   1   6    6.71    4.47
  -3   1  -6    1.81    2.21
  -3  -1  -6    3.23    2.11
  -3   1  -6    3.14    2.05
  -3  -1  -6    5.20    2.65
   3  -1   6    1.74    2.41
   3   1   6    1.86    2.10
   3  -1   7    2.59    2.67
   3  -1   7    4.25    2.77
   3   1   7    1.13    2.08
   3  -1   7   -1.55    3.19
   3   1   7    1.60    3.30
   3  -1   7    1.10    2.03
   3   1   7    2.30    3.01
   3   1   7   -1.51    2.79
   3  -1   7    5.81    4.02
  -3  -1  -7   -1.07    2.21
  -3  -1  -7   -0.95    2.14
  -3   1  -7   -1.11    2.51
   3  -1   8  603.96   36.41
   3   1   8  582.98   34.99
   3  -1   8  616.47   34.95
   3  -1   8  688.62   40.69
   3   1   8  616.10   39.51
  -3   1  -8  642.21   36.09
  -3  -1  -8  627.14   35.45
   3   1   8  560.50   34.81
   3   1   8  655.17   39.45
   3  -1   8  609.49   38.26
  -3   1  -8  592.74   34.19
  -3  -1  -8  607.54   34.64
   3  -1   9  352.41   27.25
   3   1   9  388.17   27.66
   3  -1   9  387.59   27.15
   3  -1   9  390.09   30.61
   3   1   9  457.42   32.54
  -3   1  -9  393.93   28.02
   3   1   9  348.18   26.64
  -3  -1  -9  366.87   27.00
   3  -1   9  482.89   32.34
   3   1   9  403.23   30.69
  -3   1  -9  355.43   25.77
  -3  -1  -9  371.75   26.27
   3  -1  10  425.17   30.70
   3   1  10  421.40   30.64
   3   1  10  357.64   29.03
   3  -1  10  394.78   29.59
   3   1  10  465.22   34.40
   3  -1  10  508.83   36.03
   3   1  10  427.77   32.76
   3  -1  10  427.89   32.64
  -3  -1 -10  450.00   31.39
  -3   1 -10  372.55   29.75
  -3   1 -10  436.72   29.84
  -3  -1 -10  395.74   28.98
  -3   1 -11   10.74    5.49
  -3  -1 -11   12.49    4.96
   3  -1  11    9.24    5.13
  -3   1 -11   15.61    7.21
  -3  -1 -11   23.02    7.73
  -3  -1 -11    3.97    4.87
   3  -1  11   12.93    5.98
   3   1  11   10.71    6.57
  -3   1 -12   67.40   11.27
  -3  -1 -12   50.47    9.98
   3  -1  12   68.84   11.53
  -3   1 -12   61.80   11.18
  -3  -1 -12   66.10   11.97
   3   1  12   71.36   12.56
   3  -1  12   66.20   12.00
  -3   1 -13   31.33    7.86
  -3  -1 -13   41.89    8.64
   3  -1  13   36.32    8.14
   3   1  13   37.32    8.62
  -3   1 -13   23.63    7.25
  -3  -1 -13   46.44    9.27
   3   1  14   -1.40    3.86
   3  -1  14   -1.43    3.74
  -3   1 -14    1.31    3.62
  -3  -1 -14   -1.27    2.87
  -3   1 -14   -1.39    2.87
  -3  -1 -14   -1.36    3.32
   3   1  15   -0.96    2.16
   3  -1  15    6.90    3.41
  -3  -1 -15    8.74    3.33
  -3   1 -15    5.45    2.90
  -3   1 -15    6.83    3.12
  -3  -1 -15    3.77    2.62
   3   2 -15   38.42    6.30
   3  -2 -15   36.74    6.15
   3  -2 -15   36.52    6.26
   3   2 -15   34.42    6.21
  -3   2  15   58.70    8.01
  -3  -2  15   42.33    7.59
  -3   2  15   26.93    6.04
   3  -2 -14   58.80    9.34
   3   2 -14   54.40    9.12
   3  -2 -14   60.02    9.29
   3   2 -14   66.95    9.91
  -3   2  14   66.37   10.39
  -3  -2  14   48.42    9.42
  -3   2  14   49.69    8.99
   3  -2 -13    1.60    3.31
   3   2 -13    5.04    4.38
   3  -2 -12   72.16   11.22
   3   2 -12   68.78   11.48
   3  -2 -12   49.22    9.73
   3  -2 -11  303.08   24.48
   3  -2 -11  328.87   25.49
   3   2 -11  279.96   24.88
   3  -2 -10  135.75   15.76
   3   2 -10  122.40   15.19
   3  -2 -10  113.24   14.48
   3   2 -10  129.27   15.66
   3  -2 -10  110.59   14.30
   3  -2 -10   93.95   12.57
   3  -2 -10  104.19   13.91
   3   2 -10  124.57   14.11
   3   2 -10   99.12   12.66
  -3  -2  10  139.44   16.54
  -3   2  10  132.23   16.67
   3   2  -9    8.04    3.91
   3  -2  -9    7.89    3.85
   3   2  -9    8.44    4.93
   3  -2  -9    4.72    3.84
  -3   2   9   -1.81    5.02
  -3  -2   9    1.70    3.52
   3   2  -9    6.55    3.63
   3  -2  -9    1.59    3.28
   3  -2  -9    4.51    3.67
   3   2  -9    1.63    3.37
  -3  -2   8  794.25   42.19
  -3   2   8  780.22   42.88
   3   2  -8  692.46   38.00
   3  -2  -8  772.05   40.96
   3  -2  -8  745.76   41.02
   3  -2  -8  723.42   40.03
   3   2  -8  646.03   39.68
   3  -2  -8  737.12   41.28
   3   2  -8  700.99   37.97
   3  -2  -8  755.46   40.81
   3   2  -8  742.84   41.34
   3   2  -7  574.13   31.15
   3  -2  -7  608.91   33.04
  -3   2   7  529.67   33.08
  -3  -2   7  588.86   33.53
   3   2  -7  566.51   30.56
   3   2  -7  632.83   34.21
   3  -2  -7  620.39   33.31
  -3  -2   7  598.67   31.69
   3  -2  -7  516.15   31.96
   3  -2  -6  350.07   22.55
   3   2  -6  374.52   21.61
   3  -2  -6  377.39   22.57
   3  -2  -6  350.91   22.38
   3  -2  -6  402.48   23.37
   3   2  -6  403.72   23.67
   3   2  -6  359.46   21.03
  -3   2   6  349.66   23.31
  -3  -2   6  375.74   23.18
  -3  -2   6  366.04   21.76
   3  -2  -5  188.88   14.04
   3   2  -5  193.21   12.88
   3  -2  -5  173.78   12.93
   3  -2  -5  180.14   13.58
   3  -2  -5  191.49   13.66
   3   2  -5  205.00   14.17
   3   2  -5  166.52   12.03
  -3   2   5  184.53   13.98
  -3  -2   5  194.87   14.12
  -3  -2   5  163.31   12.50
  -3  -2   4  748.52   34.00
   3  -2  -4  747.27   34.43
   3   2  -4  691.96   33.74
   3  -2  -4  746.49   33.30
   3   2  -4  756.13   33.75
   3  -2  -4  764.87   33.85
   3  -2  -4  726.85   34.71
   3   2  -4  717.33   32.88
  -3   2   4  734.35   34.84
  -3  -2   4  701.76   34.67
   3  -2  -4  746.97   34.97
  -3  -2   3 2653.21  101.18
   3  -2  -3 2536.26  101.06
   3   2  -3 2513.96  100.67
   3  -2  -3 2601.13  101.79
   3   2  -3 2638.24  100.21
   3  -2  -3 2658.86  101.00
   3   2  -3 2510.05  100.88
   3  -2  -3 2475.51  100.09
  -3  -2   3 2519.20  101.85
  -3   2   3 2499.84  101.31
   3  -2  -3 2651.12  101.75
   3   2  -2  280.53   15.03
   3  -2  -2  292.20   15.35
   3  -2  -2  277.75   14.07
  -3  -2   2  278.65   15.76
   3   2  -2  280.00   14.73
   3  -2  -2  320.08   15.43
  -3   2   2  298.61   15.46
   3  -2  -2  304.24   15.98
  -3  -2   2  299.33   15.48
  -3  -2   1  371.38   16.87
   3  -2  -1  327.09   16.14
   3   2  -1  338.41   15.95
  -3  -2   1  331.43   17.44
  -3  -2   1  326.64   15.72
  -3   2   1  313.24   15.69
   3  -2  -1  346.93   16.82
   3   2  -1  337.57   16.62
   3   2  -1  325.33   15.76
   3   2  -1  333.38   16.28
   3  -2  -1  320.07   15.86
   3  -2  -1  329.74   16.70
   3   2  -1  335.08   16.02
  -3  -2   0 2869.22  108.05
   3   2   0 2789.28  107.45
   3  -2   0 2833.93  107.93
   3   2   0 2690.52  107.80
   3   2   0 2693.36  106.33
   3   2   0 2911.71  107.98
   3  -2   0 2928.94  108.49
   3   2   0 2821.07  108.83
   3  -2   0 2777.17  107.53
   3  -2   0 2880.42  108.46
   3   2   0 2848.03  107.83
   3   2   0 2795.15  106.73
  -3  -2   0 2741.86  109.24
  -3  -2   0 2799.81  108.02
  -3  -2   0 2745.55  108.65
  -3  -2  -1  938.77   38.30
  -3  -2  -1  908.66   38.91
   3   2   1  854.16   37.00
   3  -2   1  899.89   38.02
   3  -2   1  872.37   37.52
   3   2   1  902.70   37.77
   3  -2   1  878.26   39.85
   3   2   1  921.64   38.39
   3  -2   1  926.59   37.83
   3   2   1  849.44   38.38
  -3  -2  -1  908.76   38.86
  -3  -2  -1  941.57   37.47
   3   2   1  917.82   38.88
   3  -2   1  957.32   36.78
  -3   2  -1  882.38   38.06
   3   2   1  834.44   36.89
   3   2   2   89.39    7.18
   3  -2   2   80.99    6.89
   3  -2   2   91.52    7.29
   3   2   2   90.45    7.28
   3   2   2   87.37    7.53
   3  -2   2   82.52    6.47
   3   2   2   90.84    7.56
  -3  -2  -2   67.96    7.11
   3  -2   2   86.16    8.26
  -3   2  -2   79.47    6.51
  -3   2  -2   93.36    7.38
   3   2   2   85.80    7.52
   3  -2   2   89.32    6.42
  -3  -2  -2   94.31    7.39
  -3  -2  -2   90.24    7.31
   3  -2   3  192.21   12.93
   3  -2   3  206.46   12.90
   3   2   3  203.29   13.42
   3   2   3  218.36   13.82
   3  -2   3  200.84   11.57
  -3   2  -3  188.52   12.48
  -3  -2  -3  196.23   11.57
  -3  -2  -3  196.65   13.56
   3   2   3  206.36   13.33
  -3  -2  -3  189.27   12.22
  -3  -2  -3  198.95   12.69
   3  -2   3  237.98   15.21
   3  -2   3  204.59   11.97
   3  -2   4  569.44   27.98
   3   2   4  584.02   29.54
  -3   2  -4  614.69   29.14
  -3  -2  -4  603.83   27.98
   3   2   4  587.83   30.50
   3  -2   4  562.57   29.80
  -3  -2  -4  585.93   30.35
   3  -2   4  619.81   29.55
   3  -2   4  594.56   31.15
  -3  -2  -4  594.61   28.11
  -3  -2  -4  586.37   28.70
   3  -2   5 1864.11   78.90
   3  -2   5 2010.84   83.33
   3   2   5 1875.86   80.52
   3  -2   5 2085.48   83.20
  -3  -2  -5 1842.25   79.20
  -3  -2  -5 1848.61   78.72
  -3   2  -5 1894.98   79.67
   3  -2   5 1935.38   80.39
   3  -2   5 1887.97   81.88
  -3  -2  -5 1960.11   81.98
   3   2   5 1948.12   83.21
  -3   2  -6  301.22   19.85
  -3  -2  -6  268.14   18.63
   3   2   6  316.45   22.69
  -3  -2  -6  336.69   21.56
   3  -2   6  321.47   20.63
   3  -2   6  346.94   22.75
  -3  -2  -6  298.02   19.12
  -3   2  -6  286.09   18.53
   3  -2   6  291.08   19.14
  -3   2  -7  107.31   11.54
  -3  -2  -7  143.09   12.74
  -3  -2  -7  130.13   12.51
   3  -2   7  114.58   11.68
  -3  -2  -7  152.56   13.98
   3  -2   7  134.54   14.79
   3   2   7  138.68   15.17
   3  -2   7  142.00   14.71
   3   2   7   98.52   11.72
   3   2   7  125.98   14.24
   3  -2   7   99.22   12.60
  -3   2  -7  127.53   12.62
  -3   2  -8  942.44   47.83
  -3  -2  -8  877.30   47.40
   3  -2   8  881.69   47.25
   3   2   8  810.40   47.39
   3  -2   8  970.38   49.62
   3   2   8 1019.80   53.37
   3  -2   8 1058.52   53.65
   3  -2   8  992.27   51.31
   3   2   8  904.70   48.81
   3  -2   8  974.53   51.48
   3   2   8  958.81   51.90
  -3   2  -8  956.45   48.92
  -3   2  -9   91.41   12.34
  -3  -2  -9  106.98   13.14
  -3  -2  -9   94.77   12.51
   3   2   9   94.63   12.93
   3   2   9   91.08   12.75
   3  -2   9  107.05   13.19
   3  -2   9  121.43   15.73
   3   2   9   98.59   14.41
   3  -2   9  136.77   15.17
   3  -2   9  106.98   14.00
  -3   2  -9  103.14   13.29
   3  -2   9  115.36   15.35
   3   2   9  103.20   14.93
   3  -2  10    7.64    4.66
   3   2  10    5.51    4.48
   3   2  10    3.79    4.29
   3  -2  10   -1.74    3.22
   3   2  10    2.15    3.96
   3  -2  10   -2.17    4.47
  -3   2 -10    1.87    3.44
  -3  -2 -10   -1.76    3.63
  -3   2 -10    1.68    2.69
  -3  -2 -10    1.67    2.67
  -3  -2 -10    1.90    3.91
   3   2  10    2.04    4.61
   3  -2  10    6.09    4.96
  -3   2 -11   25.27    7.28
  -3  -2 -11    7.10    4.67
   3  -2  11   14.67    6.44
  -3  -2 -11   10.21    6.27
   3   2  11   26.86    8.11
   3  -2  11   13.61    5.70
  -3   2 -11   17.42    6.94
  -3  -2 -11   22.28    7.49
  -3   2 -12   28.87    7.49
  -3  -2 -12   35.29    8.18
  -3  -2 -12   36.26    9.02
   3  -2  12   24.10    7.46
   3   2  12   25.33    7.46
  -3  -2 -12   19.29    6.72
  -3   2 -12   16.52    6.83
   3  -2  12   11.02    5.68
   3  -2  13  195.05   19.29
  -3  -2 -13  239.25   20.52
  -3   2 -13  298.44   23.08
  -3   2 -13  232.54   20.99
  -3  -2 -13  250.88   21.24
   3   2  13  228.00   20.82
  -3  -2 -13  247.82   21.36
   3  -2  13  266.06   22.75
  -3   2 -14   -3.75    3.26
  -3  -2 -14   -1.17    3.06
  -3   2 -14   -1.35    2.78
  -3  -2 -14    1.28    2.65
   3   2  14   -1.29    2.39
   3  -2  14    4.10    4.18
  -3  -2 -15    3.88    2.26
  -3   2 -15    5.87    2.90
   3   2  15    2.57    2.50
   3  -2  15    0.91    2.06
  -3   2 -15    2.79    2.58
  -3   3  15   -1.95    2.70
  -3   3  14    1.43    2.95
   3  -3 -13   -1.44    3.51
   3   3 -13    1.55    3.51
  -3  -3  13    3.74    4.89
  -3   3  13    1.80    3.32
   3  -3 -13   -1.48    3.04
   3   3 -12   84.37   12.70
   3  -3 -12  124.02   14.60
   3  -3 -12  133.11   15.20
   3  -3 -11    1.88    3.47
   3  -3 -11    1.65    3.72
   3   3 -11   -1.82    3.35
   3  -3 -11    1.68    3.48
   3  -3 -10  388.98   29.65
   3   3 -10  366.82   27.28
  -3  -3  10  413.15   31.37
  -3   3  10  427.86   32.45
   3  -3 -10  419.26   30.29
   3  -3 -10  419.19   30.10
   3  -3 -10  443.21   29.62
   3  -3  -9  552.54   34.81
   3  -3  -9  529.88   33.21
   3   3  -9  509.21   31.35
  -3  -3   9  517.48   34.45
  -3   3   9  476.44   34.05
   3  -3  -9  537.69   32.52
   3   3  -9  435.20   29.70
   3  -3  -9  490.47   32.89
   3   3  -8  920.52   46.71
  -3  -3   8  947.92   50.06
  -3   3   8  956.95   51.02
   3   3  -8  902.18   46.21
   3  -3  -8  950.49   48.98
   3  -3  -8  940.74   48.70
   3  -3  -8  959.82   48.31
   3  -3  -8  897.55   49.49
   3  -3  -7    3.81    2.62
  -3   3   7    4.26    3.47
   3  -3  -7    6.10    3.38
   3   3  -7    3.07    2.31
   3  -3  -7   -1.22    2.76
   3  -3  -7    1.13    2.08
   3   3  -7    4.08    2.49
  -3  -3   7    3.41    2.97
   3  -3  -7   -1.37    2.53
  -3   3   7    6.75    4.32
   3   3  -6   51.28    6.79
   3   3  -6   39.79    6.24
   3  -3  -6   55.11    7.61
   3  -3  -6   45.72    6.69
   3  -3  -6   39.34    6.86
   3  -3  -6   50.38    7.39
  -3  -3   6   58.59    8.10
  -3   3   6   50.29    8.00
  -3  -3   6   39.95    6.65
   3   3  -5  338.27   19.16
   3  -3  -5  352.83   20.82
   3  -3  -5  315.47   19.52
   3   3  -5  312.28   18.95
   3  -3  -5  305.71   20.28
   3  -3  -5  295.24   18.96
  -3  -3   5  351.94   20.33
  -3   3   5  294.17   20.18
  -3  -3   5  333.09   20.87
  -3  -3   4   60.68    7.10
   3  -3  -4   60.50    6.49
   3  -3  -4   62.12    7.42
   3   3  -4   75.18    7.06
   3  -3  -4   64.82    7.32
   3  -3  -4   65.33    6.95
   3   3  -4   66.93    6.97
   3  -3  -4   65.02    7.18
   3   3  -4   53.00    6.70
  -3   3   4   53.19    7.07
  -3  -3   4   62.46    7.49
  -3  -3   3  163.41   11.83
   3  -3  -3  167.81   11.14
  -3  -3   3  184.03   12.59
   3  -3  -3  179.55   12.61
   3   3  -3  161.76   11.06
   3  -3  -3  197.74   12.77
   3  -3  -3  170.29   11.28
   3  -3  -3  183.64   12.20
  -3   3   3  184.88   12.66
  -3  -3   3  168.99   12.38
   3   3  -3  164.66   11.76
   3  -3  -2 3239.02  124.14
   3   3  -2 3038.22  123.18
   3   3  -2 3181.08  124.28
   3  -3  -2 3258.70  124.50
   3  -3  -2 3205.67  123.94
  -3  -3   2 3126.40  125.03
   3  -3  -2 3173.21  122.35
  -3  -3   2 3152.80  123.98
  -3   3   2 3133.04  125.39
  -3   3   2 3223.80  123.88
  -3  -3   1 2122.71   87.76
   3  -3  -1 2200.95   86.11
  -3  -3   1 2236.14   89.32
  -3   3   1 2172.36   89.19
  -3  -3   1 2218.25   87.38
   3   3  -1 2200.21   87.12
   3  -3  -1 2266.04   88.28
   3   3  -1 2275.53   88.06
   3  -3  -1 2277.44   85.90
   3   3  -1 2170.68   86.70
   3   3  -1 2145.19   87.89
  -3   3   0 1068.64   48.39
   3   3   0 1077.26   45.36
   3   3   0 1119.88   47.40
  -3  -3   0 1099.49   47.46
  -3  -3   0 1162.58   47.54
   3  -3   0 1167.64   46.15
   3  -3   0 1100.02   48.83
   3   3   0 1118.12   47.01
   3  -3   0 1140.59   47.38
   3   3   0 1164.70   48.07
  -3   3   0 1163.98   48.60
  -3  -3   0 1189.52   47.66
  -3  -3   0 1100.67   48.54
   3  -3   0 1076.95   45.15
   3  -3   0 1133.13   46.70
   3  -3   1    3.82    2.45
   3   3   1   13.31    2.94
   3  -3   1    0.45    1.57
   3  -3   1    2.92    1.69
   3  -3   1    4.91    1.64
   3   3   1    5.98    2.35
  -3  -3  -1    7.90    2.63
  -3  -3  -1    2.53    1.82
  -3  -3  -1    0.62    1.63
  -3  -3  -1    5.03    2.07
   3   3   1    7.43    2.80
   3   3   1    6.72    2.29
  -3   3  -1    3.62    2.16
   3   3   2   36.89    5.44
  -3  -3  -2   36.31    5.44
  -3   3  -2   33.57    4.81
  -3  -3  -2   37.13    5.04
  -3  -3  -2   30.75    4.58
   3   3   2   27.52    4.49
   3  -3   2   33.98    4.24
   3  -3   2   35.15    4.26
   3  -3   2   30.55    4.06
   3   3   2   34.63    4.46
  -3   3  -2   33.68    4.88
   3  -3   2   26.89    5.21
   3  -3   2   35.37    4.21
   3   3   2   48.78    5.69
   3  -3   3    8.86    3.76
   3   3   3    4.57    2.24
   3  -3   3    7.15    2.29
   3  -3   3   12.21    2.91
   3  -3   3    6.78    2.43
   3  -3   3    8.68    2.25
  -3  -3  -3    5.88    3.12
  -3   3  -3    8.11    2.94
  -3  -3  -3   17.94    3.73
  -3  -3  -3    9.02    2.93
   3   3   3    6.92    2.94
   3   3   3   11.22    3.64
  -3   3  -3   13.01    3.20
   3   3   4  326.07   20.42
  -3  -3  -4  321.70   21.20
   3  -3   4  325.23   18.87
   3  -3   4  318.53   19.50
   3   3   4  354.13   21.37
   3  -3   4  338.97   19.07
   3  -3   4  361.17   22.90
  -3  -3  -4  370.34   20.58
  -3  -3  -4  344.26   19.15
  -3   3  -4  340.04   19.74
   3   3   5   91.21   10.33
   3  -3   5  117.01   10.36
   3  -3   5  120.88   11.18
  -3  -3  -5  120.19   12.00
   3   3   5  130.71   12.36
   3  -3   5  109.66   10.00
   3  -3   5  116.50   12.51
  -3  -3  -5  109.91   10.41
  -3   3  -5  115.80   10.55
   3  -3   6 2143.73   92.80
  -3   3  -6 2205.51   93.96
  -3  -3  -6 2482.26   97.43
   3  -3   6 2130.06   92.70
   3  -3   6 2251.03   95.50
   3   3   6 2443.13   97.04
   3   3   6 2146.12   94.88
  -3  -3  -6 2127.82   92.98
   3   3   7  308.14   22.71
  -3   3  -7  317.05   21.62
  -3  -3  -7  241.35   19.21
  -3  -3  -7  277.96   20.47
   3  -3   7  307.88   21.12
  -3  -3  -7  375.35   24.18
   3  -3   7  282.65   22.01
   3  -3   7  282.19   22.93
   3   3   7  264.57   21.08
   3   3   7  305.46   22.48
  -3   3  -7  333.35   22.07
   3   3   8  100.99   13.47
  -3   3  -8  144.04   14.61
  -3  -3  -8  162.31   15.31
   3   3   8  142.49   15.14
  -3  -3  -8  175.27   15.78
   3  -3   8  126.16   13.79
  -3  -3  -8  153.36   15.37
   3  -3   8  151.46   16.29
   3   3   8  137.62   15.28
  -3   3  -8  129.89   14.24
   3  -3   8  160.90   17.10
   3   3   9   -1.73    3.57
   3   3   9    1.77    3.27
   3  -3   9    3.12    3.53
  -3  -3  -9   10.00    4.61
  -3   3  -9    1.57    2.90
   3   3   9   -1.70    3.52
  -3  -3  -9    4.64    3.78
   3  -3   9   -1.89    3.03
  -3  -3  -9   -1.55    2.03
  -3   3  -9   10.04    5.35
   3   3   9   -1.75    3.22
  -3   3 -10    5.62    4.24
  -3   3 -10    8.66    4.23
  -3  -3 -10   18.60    6.04
   3   3  10   11.69    5.39
   3  -3  10    5.23    4.26
   3  -3  10    3.85    3.56
  -3  -3 -10   14.16    6.47
  -3  -3 -10   14.47    6.02
   3  -3  10   -2.00    5.54
   3   3  10   15.06    5.76
   3   3  10    9.52    5.56
  -3  -3 -10    6.95    4.81
  -3  -3 -11    2.04    5.33
   3  -3  11   -1.98    3.65
   3   3  11    1.93    3.97
   3  -3  11    6.00    4.52
  -3   3 -11   -1.87    3.86
  -3  -3 -11    5.20    4.53
  -3   3 -11   -1.81    3.34
  -3  -3 -11    1.76    3.24
   3  -3  12  141.23   17.14
  -3   3 -12  152.09   17.14
  -3  -3 -12  183.61   18.27
  -3  -3 -12  197.51   18.48
  -3   3 -12  200.29   19.27
  -3  -3 -12  178.30   18.96
   3   3  12  183.88   19.07
   3  -3  12  162.73   18.33
   3  -3  13    1.57    3.24
   3  -3  13    4.81    4.19
  -3  -3 -13    1.59    3.28
  -3   3 -13    1.58    4.12
  -3  -3 -13    4.49    3.39
   3  -3  14  198.80   16.95
  -3  -3 -14  203.17   17.03
  -3   3 -14  238.92   18.62
  -3   4  14   69.57    9.82
   3  -4 -13    4.49    4.14
  -3   4  13    1.64    3.03
   3  -4 -12   89.37   12.95
  -3   4  12   60.69   10.98
   3  -4 -11   69.16   11.74
   3  -4 -11   63.10   10.78
   3  -4 -10  114.82   14.36
  -3   4  10  112.91   15.60
  -3  -4  10  118.35   15.96
   3  -4 -10  114.91   14.74
   3   4 -10   78.07   11.72
   3  -4 -10  150.85   17.28
   3  -4 -10  109.00   13.86
   3  -4  -9  153.16   15.96
  -3  -4   9  141.25   16.58
  -3   4   9  108.80   15.27
   3  -4  -9  119.55   14.47
   3   4  -9  145.30   14.79
   3  -4  -9  100.68   14.14
   3  -4  -9  114.23   13.75
   3  -4  -8   70.76   10.39
   3  -4  -8   47.87    8.70
   3  -4  -8   69.30   10.36
  -3   4   8   48.62    9.75
  -3  -4   8   93.13   12.76
   3   4  -8   51.60    8.30
   3  -4  -8   60.62   10.28
   3  -4  -8   77.60   10.48
   3  -4  -7  296.11   22.29
   3  -4  -7  304.78   21.98
   3  -4  -7  299.21   21.47
  -3  -4   7  260.61   20.80
  -3   4   7  301.94   22.93
  -3   4   7  271.59   22.44
  -3  -4   7  346.93   24.09
   3   4  -7  278.37   20.18
   3  -4  -7  302.83   23.09
   3  -4  -7  317.02   21.97
   3   4  -6  242.88   17.12
   3  -4  -6  243.35   17.86
   3  -4  -6  223.28   17.33
  -3  -4   6  220.32   17.78
  -3   4   6  242.44   19.27
  -3   4   6  235.19   18.87
  -3  -4   6  213.64   17.74
   3  -4  -6  257.17   19.21
   3  -4  -6  225.36   18.66
   3   4  -5   12.93    3.75
   3  -4  -5   12.02    3.94
   3  -4  -5   10.25    3.35
   3  -4  -5   10.38    3.81
   3  -4  -5    8.85    3.97
  -3  -4   5   11.07    4.06
   3   4  -5    6.29    2.93
  -3   4   5    7.09    3.64
  -3   4   5   13.38    4.26
  -3  -4   5   13.09    3.91
   3   4  -4  991.35   43.39
   3  -4  -4  916.69   44.45
  -3   4   4 1005.62   46.35
  -3   4   4 1011.74   45.52
  -3  -4   4  889.66   44.36
   3  -4  -4  896.20   43.15
   3  -4  -4  915.40   44.76
   3   4  -4  995.43   44.87
  -3  -4   4  851.90   43.45
   3  -4  -3  861.53   39.89
  -3  -4   3  724.99   38.95
  -3  -4   3  831.91   39.58
  -3   4   3  824.70   40.32
  -3   4   3  879.82   39.51
  -3  -4   3  796.72   38.89
   3   4  -3  809.32   38.63
   3  -4  -3  856.98   39.52
   3  -4  -2  373.42   20.65
  -3  -4   2  364.21   21.21
  -3  -4   2  309.07   19.45
  -3   4   2  341.65   20.84
  -3  -4   2  349.09   18.38
  -3  -4   2  310.38   19.36
   3  -4  -2  364.82   19.68
   3   4  -2  340.93   19.16
   3   4  -2  348.28   20.10
   3   4  -1  110.45    9.10
   3  -4  -1  125.54   10.19
   3   4  -1  115.85    9.67
  -3  -4   1  125.28    9.32
  -3  -4   1  124.19   10.06
  -3   4   1  130.07   10.95
  -3  -4   1  105.76   10.24
  -3   4   1  112.58   10.41
   3   4  -1  126.20    9.32
   3   4  -1  121.01   10.08
  -3  -4   0  502.96   25.41
  -3  -4   0  501.90   26.72
  -3   4   0  527.61   26.76
  -3  -4   0  484.96   25.12
   3  -4   0  500.00   26.80
   3   4   0  494.96   25.17
   3  -4   0  512.35   25.44
   3   4   0  511.70   25.79
  -3  -4   0  513.03   25.77
   3  -4   0  506.46   24.02
  -3   4   0  526.86   27.09
   3   4   0  479.44   25.47
  -3  -4  -1  168.92   11.89
  -3  -4  -1  163.32   12.19
   3   4   1  150.20   11.92
  -3  -4  -1  150.47   11.61
   3  -4   1  166.93   13.23
   3   4   1  137.25   10.85
   3  -4   1  158.69   11.03
   3   4   1  137.12   11.06
   3  -4   1  161.86   10.21
  -3  -4  -1  161.57   11.57
  -3   4  -1  144.89   11.80
   3   4   1  156.85   11.73
   3  -4   2    2.07    2.34
   3   4   2    6.98    3.12
   3  -4   2    1.15    1.50
  -3  -4  -2    4.27    2.62
   3   4   2    3.80    2.33
  -3  -4  -2    2.28    1.99
  -3   4  -2    1.47    2.25
  -3  -4  -2    3.78    1.98
   3   4   2    2.21    2.72
  -3   4  -2    0.79    2.41
   3   4   2    1.73    2.53
   3   4   3   54.26    7.13
   3   4   3   52.98    7.69
  -3  -4  -3   59.61    7.78
  -3  -4  -3   55.16    7.05
  -3  -4  -3   55.85    6.86
   3  -4   3   53.52    8.36
  -3   4  -3   63.18    7.45
  -3   4  -3   54.02    6.94
   3   4   3   49.78    6.80
   3   4   4  857.00   42.00
  -3  -4  -4  880.59   43.88
  -3  -4  -4  830.95   41.33
   3   4   4  850.86   42.07
   3  -4   4  860.85   40.25
   3  -4   4  910.85   45.79
  -3   4  -4  825.74   40.84
   3   4   4  949.67   44.56
   3   4   5 1702.73   78.27
   3  -4   5 1674.16   76.21
   3   4   5 1896.90   81.29
  -3  -4  -5 1867.12   81.20
  -3  -4  -5 1824.06   78.10
  -3   4  -5 1881.55   78.12
   3  -4   5 1880.83   83.18
   3   4   6  522.20   30.44
  -3   4  -6  503.30   28.55
  -3   4  -6  491.40   28.46
   3   4   6  436.27   28.13
   3  -4   6  426.52   26.58
  -3  -4  -6  505.24   30.67
  -3  -4  -6  403.00   26.62
   3  -4   6  452.08   28.86
   3  -4   6  451.07   30.02
   3   4   6  527.96   31.29
   3  -4   6  527.80   32.94
   3   4   6  461.42   29.22
   3   4   7  100.06   12.26
   3  -4   7  113.24   12.23
  -3  -4  -7  121.53   13.75
  -3  -4  -7   97.39   11.42
   3   4   7  131.83   14.25
  -3   4  -7  100.18   11.99
   3   4   7  110.57   13.35
  -3   4  -7  109.52   12.36
   3  -4   7  109.68   13.04
   3  -4   7  127.46   14.90
   3   4   8  212.33   19.19
  -3  -4  -8  199.88   18.63
   3  -4   8  188.84   17.54
  -3  -4  -8  224.04   19.85
   3   4   8  246.65   20.68
  -3   4  -8  203.32   18.55
   3  -4   8  233.59   21.47
  -3   4  -8  199.77   18.36
   3   4   8  207.28   19.66
   3   4   9    3.50    3.25
  -3  -4  -9   13.09    5.73
  -3  -4  -9   10.01    5.12
  -3   4  -9   23.21    6.13
   3   4   9   10.44    5.34
  -3  -4  -9    8.01    4.20
  -3   4  -9   11.98    5.01
   3  -4   9   25.83    8.00
   3   4   9    9.23    4.83
  -3  -4  -9    4.82    3.94
   3  -4   9    4.81    3.33
  -3  -4  -9   15.54    6.71
   3   4   9   25.51    7.53
   3  -4  10   14.43    6.35
   3   4  10   20.94    7.06
  -3  -4 -10   25.83    7.37
  -3   4 -10   15.98    5.48
  -3  -4 -10   23.84    6.70
   3   4  10   19.91    6.51
   3   4  11   31.96    7.75
  -3   4 -11   34.27    8.04
  -3  -4 -11   20.56    6.40
  -3  -4 -11   29.69    8.23
   3  -4  11   22.22    7.97
  -3  -4 -12  120.12   14.29
  -3   4 -12  107.55   14.32
  -3  -4 -12  136.07   16.13
   3  -4  12   86.28   13.09
  -3   4 -13  273.96   22.32
  -3  -4 -13  301.85   22.95
   3  -4  13  263.08   21.91
  -3   4 -14   78.00   10.20
  -3  -4 -14  111.61   11.56
   3  -4  14  115.21   11.79
   3  -5 -14  141.20   12.55
  -3   5  14  126.51   12.42
  -3   5  13  131.84   14.13
   3  -5 -13  112.08   13.25
  -3  -5  13  118.12   13.42
  -3   5  12  243.74   21.57
   3  -5 -12  221.39   20.56
  -3  -5  12  222.63   20.76
   3  -5 -11  187.85   20.21
  -3   5  11  258.22   22.63
   3  -5 -10    3.85    4.71
  -3   5  10    5.66    3.90
  -3   5   9  103.96   13.89
   3  -5  -9   96.34   13.20
   3  -5  -9   92.60   12.75
  -3  -5   9  101.96   14.60
  -3   5   9  113.53   15.56
   3   5  -9   80.94   11.38
   3  -5  -9   98.02   13.78
   3  -5  -9   89.33   12.07
   3  -5  -8    1.66    3.42
  -3   5   8    1.82    3.35
  -3  -5   8   -1.81    2.89
   3  -5  -8    4.66    3.20
   3  -5  -8   -1.67    3.77
   3  -5  -8    1.41    2.91
   3  -5  -8    1.71    2.74
   3   5  -8    6.99    4.28
   3   5  -7 1014.53   53.18
   3  -5  -7 1111.28   54.27
   3  -5  -7 1196.30   56.21
   3  -5  -7 1062.77   56.34
   3  -5  -7 1087.49   56.46
  -3  -5   7 1180.24   56.67
  -3   5   7 1176.06   58.04
  -3   5   7 1131.21   57.60
  -3  -5   7 1056.57   56.47
  -3   5   6  801.45   44.71
  -3   5   6  919.59   46.13
  -3  -5   6  830.49   44.49
   3  -5  -6  852.50   42.53
   3   5  -6  769.05   43.54
   3  -5  -6  806.34   43.89
   3   5  -6  804.61   41.75
   3  -5  -6  790.17   44.00
  -3  -5   6  885.36   44.44
   3  -5  -5  937.70   47.52
   3   5  -5  923.36   47.15
  -3   5   5  941.58   48.46
  -3  -5   5  903.45   47.16
  -3   5   5  963.81   47.94
   3  -5  -5  953.00   47.22
   3   5  -5  894.50   44.85
   3  -5  -5  969.64   47.92
  -3  -5   5 1006.63   47.51
   3  -5  -4 1315.73   61.42
  -3   5   4 1427.30   63.57
  -3  -5   4 1370.51   62.19
  -3   5   4 1440.37   62.33
   3  -5  -4 1294.44   61.67
  -3  -5   4 1395.64   62.03
   3   5  -4 1246.76   59.34
   3   5  -4 1399.36   62.08
   3  -5  -3  955.42   45.71
  -3  -5   3  900.55   45.96
  -3   5   3  941.66   46.04
   3   5  -3  962.24   44.90
   3   5  -3  911.53   44.74
   3  -5  -3  959.86   44.71
  -3   5   3  959.68   46.45
  -3  -5   3  877.76   44.53
  -3  -5   3  948.60   44.94
   3  -5  -2   -0.81    1.83
   3   5  -2    6.55    3.23
   3   5  -2    3.35    2.44
  -3   5   2   -1.06    3.09
   3  -5  -2    1.92    2.34
  -3  -5   2    6.36    3.46
  -3  -5   2    0.92    2.25
  -3  -5   2    4.37    3.64
   3   5  -2    3.54    2.45
   3   5  -1   50.99    6.74
  -3  -5   1   59.02    7.30
  -3  -5   1   44.84    5.84
  -3   5   1   45.61    6.92
   3   5  -1   27.33    5.35
   3   5  -1   41.93    5.83
  -3   5   1   45.11    6.79
  -3  -5   1   49.66    7.80
   3  -5  -1   34.23    5.99
   3  -5   0    4.87    2.70
   3   5   0    3.18    2.32
   3  -5   0    0.80    1.97
   3   5   0    0.84    1.73
  -3  -5   0    2.64    2.57
  -3  -5   0   -0.77    1.87
  -3  -5   0    4.89    3.50
  -3  -5   0    4.15    2.65
   3   5   0    3.64    2.52
  -3   5   0    4.04    3.23
  -3   5   0    2.85    2.48
   3  -5   1 2820.72  118.44
   3   5   1 2740.04  115.38
   3  -5   1 2752.57  114.59
   3   5   1 3009.78  116.49
  -3  -5  -1 2734.08  115.75
  -3  -5  -1 2899.06  116.73
  -3   5  -1 2945.99  118.08
   3   5   1 2976.18  117.26
   3   5   1 2826.47  116.91
  -3  -5  -1 2928.94  116.39
  -3  -5  -1 3053.67  117.69
   3   5   2  417.30   23.16
   3  -5   2  387.19   21.24
   3   5   2  401.02   24.39
  -3  -5  -2  382.05   23.57
   3  -5   2  415.19   25.80
   3   5   2  391.25   22.88
  -3  -5  -2  386.45   22.96
  -3  -5  -2  406.41   23.39
  -3   5  -2  354.55   23.19
  -3   5  -2  368.96   22.37
   3   5   2  367.75   23.10
   3   5   3  764.92   38.52
  -3  -5  -3  759.10   40.13
  -3  -5  -3  757.77   38.65
  -3  -5  -3  831.45   38.74
   3   5   3  739.61   38.34
   3  -5   3  759.23   41.76
  -3   5  -3  870.68   39.90
  -3   5  -3  697.38   37.53
   3   5   3  811.11   40.93
   3   5   4 1957.12   85.97
   3   5   4 1936.43   85.98
   3   5   4 2133.93   89.50
  -3  -5  -4 2049.27   86.45
   3  -5   4 2156.15   91.60
  -3   5  -4 1878.31   84.79
  -3   5  -4 2067.95   85.63
  -3  -5  -4 1986.38   88.66
   3  -5   5  484.47   30.44
   3   5   5  491.46   29.93
  -3  -5  -5  537.01   32.66
   3   5   5  558.07   32.06
  -3   5  -5  524.68   29.83
  -3  -5  -5  476.90   29.32
   3  -5   5  517.02   33.91
   3   5   5  537.66   31.51
   3   5   5  570.68   33.58
   3   5   6   19.08    6.76
   3   5   6   12.79    4.77
  -3  -5  -6   18.58    6.10
  -3   5  -6   11.12    4.01
  -3  -5  -6   17.44    4.79
   3  -5   6   26.50    6.62
   3  -5   6   25.53    7.17
   3   5   6   20.10    5.96
   3  -5   6   21.31    5.90
   3   5   6   26.43    6.37
   3  -5   7   59.39    9.96
   3   5   7   72.24   10.33
   3   5   7   68.95   11.12
  -3  -5  -7   51.93    9.14
   3   5   7   55.71    9.62
  -3   5  -7   69.76   10.19
  -3   5  -7   51.69    8.74
  -3  -5  -7   62.20    9.35
   3   5   7   65.73   10.38
   3  -5   7   61.03   11.27
  -3  -5  -7   46.30    9.16
   3  -5   7   63.24   10.73
   3  -5   8    3.86    3.99
   3   5   8    1.62    2.12
  -3  -5  -8    3.25    3.35
  -3  -5  -8    1.67    4.36
   3   5   8    1.67    3.44
  -3   5  -8   -1.61    3.64
  -3   5  -8    1.57    2.51
  -3  -5  -8    1.74    3.58
  -3  -5  -8    1.87    4.24
   3   5   8   -1.76    3.62
  -3   5  -9  464.09   33.63
   3   5   9  461.86   33.62
  -3  -5  -9  515.44   34.24
   3   5   9  478.42   34.51
  -3  -5  -9  577.64   37.99
   3  -5   9  480.72   35.75
  -3  -5  -9  599.37   36.73
  -3  -5  -9  562.08   36.23
   3   5   9  574.22   36.19
  -3   5  -9  619.97   36.85
   3   5  10   13.16    5.77
  -3  -5 -10    5.70    4.65
   3   5  10   14.32    6.19
  -3   5 -10   10.80    5.52
   3  -5  10   14.61    6.40
  -3  -5 -11  150.10   17.40
   3   5  11  167.87   17.58
  -3   5 -11  194.29   18.85
   3  -5  11  147.60   17.83
  -3  -5 -12  256.11   21.91
   3   5  12  250.40   20.85
  -3   5 -12  243.65   21.27
   3  -5  12  231.24   21.67
  -3  -5 -13   -1.35    3.04
   3   5  13    2.37    2.90
  -3   5 -13    2.70    3.30
   3  -5  13    1.42    2.28
  -3  -5 -14   11.47    3.87
  -3   5 -14   11.04    3.85
   3  -5  14   17.25    4.42
   3  -6 -14   64.79    7.85
  -3   6  14   82.05    8.56
   3  -6 -13   37.87    7.23
  -3   6  13   46.39    7.74
  -3  -6  13   32.53    7.32
   3  -6 -12  146.03   15.86
  -3   6  12  137.06   15.18
  -3  -6  12  135.04   15.95
   3  -6 -11   53.88   10.39
  -3   6  11   49.10    9.69
   3  -6 -10   24.41    7.20
  -3   6  10   23.08    6.61
   3  -6  -9   18.54    6.21
   3  -6  -9   23.57    7.14
   3  -6  -8   14.46    5.54
   3  -6  -8   12.17    5.08
   3   6  -8    9.02    4.17
   3  -6  -8   14.09    5.64
  -3   6   8    1.88    3.47
  -3   6   7  572.51   36.08
  -3   6   7  597.99   36.64
  -3  -6   7  525.01   35.19
   3   6  -7  510.82   32.30
   3  -6  -7  529.49   34.37
  -3  -6   7  588.21   35.54
   3  -6  -7  508.83   34.13
   3   6  -6 1292.76   64.80
  -3   6   6 1297.69   64.35
   3  -6  -6 1314.50   64.63
  -3  -6   6 1330.86   65.27
  -3   6   6 1431.01   67.00
  -3   6   6 1252.74   64.31
   3   6  -6 1305.22   62.41
  -3  -6   6 1364.32   64.48
   3  -6  -6 1302.87   64.37
  -3  -6   6 1386.18   65.11
  -3  -6   5  305.56   21.42
   3  -6  -5  250.57   19.41
   3   6  -5  244.10   18.52
   3  -6  -5  219.14   19.12
  -3   6   5  277.79   21.63
  -3  -6   5  206.29   18.87
  -3   6   5  292.15   21.29
   3  -6  -5  200.85   18.61
  -3  -6   5  264.32   20.69
  -3   6   5  272.52   20.77
   3   6  -5  254.94   20.42
   3  -6  -5  238.39   19.51
   3  -6  -4  616.68   34.12
  -3  -6   4  603.79   33.91
  -3   6   4  596.87   34.29
   3   6  -4  568.40   33.58
   3  -6  -4  571.55   33.38
  -3  -6   4  615.50   35.02
   3   6  -4  617.14   32.83
   3  -6  -4  595.58   34.44
  -3  -6   4  584.33   34.76
   3  -6  -4  539.59   32.56
  -3   6   4  587.68   35.13
  -3  -6   3   44.95    7.86
   3  -6  -3   29.49    6.59
   3  -6  -3   34.16    6.33
  -3   6   3   53.74    8.37
   3   6  -3   43.38    7.41
   3   6  -3   37.41    6.79
  -3   6   3   49.91    8.36
  -3  -6   3   52.22    8.82
   3  -6  -3   39.44    7.05
  -3  -6   3   36.04    7.19
   3   6  -3   44.29    7.11
   3  -6  -2  135.14   12.92
  -3  -6   2  130.98   13.98
   3   6  -2   99.57   11.02
  -3  -6   2  103.51   11.32
  -3   6   2  158.80   14.39
  -3   6   2  124.90   12.84
   3   6  -2  123.79   11.80
   3   6  -2  134.28   12.85
  -3   6   1   44.55    7.57
   3   6  -1   35.99    6.70
  -3   6   1   31.90    6.54
   3   6  -1   31.23    5.84
  -3  -6   1   34.32    7.26
  -3  -6   1   37.32    7.00
   3  -6  -1   42.40    6.77
  -3  -6   0   58.99    8.75
   3  -6   0   67.57    8.31
  -3   6   0   69.55    9.90
  -3   6   0   90.72   10.70
   3   6   0   85.44    9.89
   3  -6   0   52.80    8.17
   3   6   0   49.05    7.38
   3   6   0   86.57    9.44
  -3  -6   0   68.67    8.76
  -3  -6   0   69.89    9.15
  -3  -6  -1 1316.46   59.74
   3  -6   1 1243.68   60.37
   3  -6   1 1269.04   56.99
   3   6   1 1248.83   57.87
  -3  -6  -1 1213.37   57.64
  -3   6  -1 1233.56   60.19
   3   6   1 1334.39   60.02
   3   6   1 1268.20   57.96
  -3  -6  -1 1286.25   58.60
  -3  -6  -1 1333.78   59.99
   3   6   2 2333.64   98.16
   3   6   2 2407.30  101.25
  -3  -6  -2 2403.16   99.94
   3   6   2 2384.43   98.66
  -3   6  -2 2198.86   99.84
  -3   6  -2 2202.80   97.94
   3   6   2 2431.90  100.52
   3  -6   2 2341.19  102.02
  -3  -6  -2 2304.85   98.70
  -3  -6  -2 2429.94   99.60
   3   6   3  103.33   11.59
   3  -6   3  119.63   14.00
   3   6   3  108.28   11.26
   3  -6   3   97.08   11.14
   3   6   3  125.09   12.18
  -3   6  -3  136.23   13.30
  -3   6  -3  109.50   11.64
   3   6   3  118.20   12.48
   3   6   3   99.66   12.25
  -3  -6  -3  106.86   12.34
  -3  -6  -3  134.35   12.75
  -3  -6  -3  131.32   12.43
  -3  -6  -4  382.40   25.21
   3   6   4  437.97   28.65
  -3   6  -4  377.42   24.79
  -3   6  -4  394.66   25.28
   3   6   4  381.38   25.96
   3  -6   4  412.15   26.14
   3   6   4  351.08   24.37
   3  -6   4  381.00   25.11
   3   6   4  428.88   26.01
  -3  -6  -4  440.19   28.07
   3  -6   4  439.36   29.66
   3   6   4  350.08   25.05
   3   6   5    1.28    2.05
   3  -6   5   -1.30    2.40
   3   6   5    1.63    3.37
   3   6   5    5.69    3.94
   3   6   5    1.41    2.91
   3  -6   5   -1.85    3.41
   3  -6   5    1.41    2.90
  -3   6  -5    1.24    2.29
  -3  -6  -5    2.60    3.39
  -3  -6  -5    1.58    3.25
  -3  -6  -6   54.10    9.93
   3   6   6   29.76    7.81
   3   6   6   56.46    9.43
   3   6   6   50.60    8.52
   3  -6   6   56.47    9.46
  -3  -6  -6   48.68    9.13
   3  -6   6   74.80   12.38
   3   6   6   49.67    8.92
  -3   6  -6   55.77    8.90
  -3  -6  -6   59.72    9.26
  -3  -6  -7    5.35    4.03
   3   6   7    5.58    3.84
  -3   6  -7    1.60    2.95
   3   6   7   -1.63    3.36
   3  -6   7   -1.74    2.77
   3   6   7    1.53    3.16
   3  -6   7    1.83    3.78
   3  -6   7   -2.17    4.00
   3   6   7    3.39    3.83
  -3  -6  -7    1.75    3.95
  -3  -6  -7    1.48    2.36
  -3   6  -8   32.67    7.58
   3   6   8   39.34    8.47
   3   6   8   31.07    8.71
   3  -6   8   33.83    8.34
  -3  -6  -8   39.37    8.68
   3   6   8   46.04    8.96
   3  -6   8   48.97    9.63
  -3  -6  -8   45.50    9.85
   3   6   8   45.19    9.25
  -3  -6  -8   34.94    8.43
  -3  -6  -9  568.15   35.92
   3   6   9  502.90   35.50
   3   6   9  504.02   34.70
  -3   6  -9  574.33   36.47
   3  -6   9  550.34   38.02
  -3  -6 -10  241.25   22.23
   3   6  10  202.10   20.90
   3   6  10  312.97   24.38
  -3   6 -10  268.87   23.22
   3  -6  10  294.26   25.55
  -3   6 -11   23.65    6.81
   3   6  11   22.43    6.46
  -3  -6 -11    6.66    4.10
   3  -6  11   11.45    5.86
   3   6  12    1.37    2.82
  -3   6 -12    1.48    3.35
  -3  -6 -12    1.45    2.99
   3  -6  12   11.45    5.01
  -3   6 -13   -1.19    2.19
   3   6  13    1.04    2.34
  -3  -6 -13   -1.14    2.77
   3  -6  13   -1.27    2.88
   3  -7 -13  142.02   13.32
  -3  -7  13  179.04   15.56
   3  -7 -12   85.99   11.38
  -3  -7  12   90.60   12.35
   3  -7 -11   41.78    8.40
   3  -7 -10   73.45   11.63
   3  -7 -10   61.15   10.49
   3  -7  -9   11.14    5.43
   3  -7  -9   10.74    5.49
   3  -7  -8  136.41   16.29
   3  -7  -8   86.12   12.63
  -3   7   7  317.90   26.61
   3  -7  -7  354.31   26.61
  -3   7   7  375.87   27.88
  -3  -7   7  397.70   27.96
   3  -7  -7  335.54   25.96
   3   7  -7  293.19   23.78
   3   7  -6    4.30    3.50
   3   7  -6    3.47    3.21
  -3   7   6    3.53    3.65
   3  -7  -6    6.31    4.12
  -3   7   6    6.51    3.98
  -3  -7   6   16.57    5.92
  -3  -7   6   10.10    5.15
   3  -7  -6    4.72    4.11
   3  -7  -6    1.60    3.31
   3  -7  -5 1133.51   60.13
   3  -7  -5 1198.86   59.71
  -3  -7   5 1204.48   60.65
  -3   7   5 1262.57   61.34
  -3   7   5 1348.98   63.63
   3   7  -5 1247.35   61.62
   3   7  -5 1121.62   57.96
   3  -7  -5 1229.86   59.99
  -3  -7   5 1230.78   62.00
  -3  -7   4   97.50   13.42
   3  -7  -4  102.67   12.71
   3   7  -4   90.14   11.83
  -3   7   4  135.10   14.42
  -3   7   4  116.10   14.04
   3   7  -4  128.07   13.91
   3   7  -4  133.78   13.47
  -3  -7   4  140.19   15.64
   3  -7  -4  119.11   13.00
   3  -7  -4  144.14   14.56
  -3  -7   4   96.40   12.79
   3  -7  -3  152.89   15.29
  -3  -7   3  136.06   15.56
  -3   7   3  166.98   16.03
  -3   7   3  186.90   17.43
   3   7  -3  146.89   14.72
   3   7  -3  136.41   14.57
  -3  -7   3  174.74   17.45
   3   7  -3  149.79   14.89
   3  -7  -3  158.94   15.46
  -3  -7   3  154.32   15.38
   3  -7  -2    9.38    4.47
  -3  -7   2   17.27    5.43
   3   7  -2    4.59    3.69
  -3   7   2   11.75    4.90
   3   7  -2   12.34    4.39
  -3   7   2    4.34    3.00
   3   7  -2    6.24    4.17
   3   7  -2    7.79    3.61
   3  -7  -2   10.76    4.49
  -3  -7   2    9.46    4.33
   3  -7  -2   13.27    4.72
  -3  -7   2    9.46    4.83
   3  -7  -1   17.60    5.20
   3  -7  -1    8.71    4.26
   3   7  -1   10.02    3.68
  -3   7   1   14.33    5.31
   3   7  -1   20.59    5.68
  -3   7   1    8.80    4.30
  -3  -7   1   12.07    5.04
  -3  -7   1   14.81    4.98
   3  -7  -1   10.46    4.53
   3   7  -1    6.91    3.21
  -3  -7   1   10.70    4.48
  -3  -7   0  573.49   34.46
   3  -7   0  542.77   32.43
  -3  -7   0  508.99   32.70
   3  -7   0  543.20   31.67
   3  -7   0  650.79   35.69
   3   7   0  622.41   33.30
  -3  -7   0  532.68   33.84
   3   7   0  478.78   30.65
  -3   7   0  600.12   35.29
  -3   7   0  620.00   34.92
   3   7   0  566.66   33.55
   3  -7   1  382.75   26.90
   3   7   1  371.06   25.34
   3   7   1  397.76   25.21
   3  -7   1  428.56   26.92
   3  -7   1  375.22   26.43
   3   7   1  405.97   25.56
  -3  -7  -1  359.26   25.74
  -3  -7  -1  360.29   25.86
   3   7   1  380.34   25.12
  -3   7  -1  376.49   27.05
   3   7   1  451.44   28.22
   3   7   2   75.23   10.18
   3   7   2   77.22    9.90
   3  -7   2   67.65    9.65
   3   7   2   67.21    9.29
   3   7   2   77.90   10.88
  -3   7  -2   76.88   10.88
   3  -7   2   65.09   10.45
   3   7   2   57.78    9.25
   3   7   2   84.76   11.32
  -3  -7  -2   62.70    9.54
  -3   7  -2   53.44    8.59
  -3  -7  -2   62.54    9.26
   3   7   3 1294.73   60.28
   3   7   3 1328.43   62.60
  -3   7  -3 1054.84   56.91
  -3   7  -3 1283.78   60.98
   3   7   3 1220.17   59.31
   3  -7   3 1315.21   63.59
   3   7   3 1181.81   57.69
   3  -7   3 1160.57   58.65
   3   7   3 1154.95   57.69
  -3  -7  -3 1260.40   60.09
  -3  -7  -3 1219.99   59.22
   3  -7   4    9.31    5.17
   3   7   4   18.90    5.54
   3   7   4   10.44    4.36
   3  -7   4   15.40    5.18
   3   7   4   14.63    4.61
  -3  -7  -4    6.23    4.56
  -3   7  -4    7.99    3.91
  -3  -7  -4    9.86    5.05
  -3   7  -4   11.65    4.67
   3   7   4   11.68    4.49
   3   7   4    8.47    5.20
   3  -7   5  190.86   18.29
   3   7   5  194.52   17.47
   3  -7   5  217.63   18.48
  -3  -7  -5  211.17   19.46
  -3  -7  -5  211.29   18.50
   3   7   5  203.54   18.45
   3   7   5  163.27   18.49
   3  -7   5  175.97   19.57
  -3  -7  -5  153.55   16.40
   3   7   5  181.83   17.66
   3   7   6   20.76    5.68
   3  -7   6   12.61    4.86
   3   7   6   15.10    6.54
  -3  -7  -6   13.90    5.18
   3  -7   6   13.79    5.54
   3   7   6   19.42    6.01
  -3  -7  -6   11.31    5.20
   3  -7   6   19.66    7.01
   3   7   6   28.31    7.39
  -3  -7  -6   24.94    7.19
   3  -7   7   20.03    6.59
   3   7   7   23.48    7.49
  -3   7  -7   27.79    7.04
   3   7   7   23.55    6.64
  -3  -7  -7   20.79    6.14
   3  -7   7   16.75    6.48
   3   7   7   18.92    5.70
  -3  -7  -7   33.35    8.24
  -3  -7  -7   21.06    6.33
   3  -7   7   18.53    6.81
   3   7   7   33.58    7.87
   3   7   8  457.06   30.65
  -3   7  -8  448.13   31.19
   3  -7   8  402.09   30.78
   3   7   8  379.38   29.50
   3  -7   8  379.61   28.79
   3   7   9   25.22    7.32
  -3  -7  -9   33.87    8.35
   3   7   9   18.75    6.37
  -3   7  -9   39.95    8.76
   3  -7   9   22.16    7.03
   3  -7   9   38.25    8.99
   3   7  10  109.89   13.89
  -3   7 -10  149.41   16.23
  -3  -7 -10  120.72   14.42
   3   7  10  130.80   15.17
   3  -7  10  129.86   16.18
  -3  -7 -11  152.59   15.75
   3   7  11  162.69   16.27
  -3   7 -11  169.02   17.11
   3  -7  12    5.72    4.37
  -3  -7 -12    3.57    3.29
  -3   7 -12    7.86    4.01
   3   7  12    1.18    2.67
   3  -7  13    8.40    3.52
  -3  -7 -13   11.47    3.66
  -3   7 -13    9.91    3.79
   3   7  13   15.26    4.01
   3  -8 -12    4.32    3.31
  -3  -8  12    1.39    3.14
   3  -8 -11   80.48   10.78
  -3  -8  11   81.97   12.27
   3  -8 -10  120.82   14.21
   3  -8 -10  153.56   16.26
   3  -8  -9    3.28    3.38
   3  -8  -9    3.60    3.71
   3  -8  -8  310.04   25.93
   3  -8  -8  273.02   23.50
  -3  -8   8  334.74   26.50
   3  -8  -7    3.78    3.90
  -3  -8   7   -1.91    3.05
   3  -8  -7    1.66    3.06
  -3  -8   6    1.91    3.53
   3   8  -6    1.71    2.74
  -3   8   6    1.90    3.51
   3   8  -6   -1.90    3.50
   3  -8  -6   -1.72    3.90
   3   8  -6    4.76    3.87
  -3  -8   6    4.03    3.72
   3  -8  -6   -1.62    4.22
  -3  -8   6   -1.84    4.49
  -3  -8   5   26.71    7.10
   3  -8  -5   18.66    5.93
  -3  -8   5   22.97    7.17
   3  -8  -5   38.26    8.11
  -3   8   5   40.68    9.55
   3   8  -5   26.93    7.28
   3   8  -5   21.43    6.39
  -3  -8   5   29.09    7.74
   3   8  -5   21.57    6.38
   3   8  -4    1.48    3.06
  -3  -8   4    3.79    4.63
   3   8  -4    8.04    3.93
  -3   8   4    3.58    4.37
  -3   8   4    3.35    4.88
   3   8  -4   -1.69    3.48
  -3  -8   4    1.69    3.83
   3  -8  -4   -1.58    3.27
  -3  -8   4    1.86    3.43
   3  -8  -4    3.30    3.73
   3   8  -3  198.19   18.70
   3   8  -3  205.24   19.10
  -3   8   3  261.61   21.68
  -3   8   3  185.94   19.29
   3   8  -3  224.60   19.88
   3  -8  -3  195.85   18.96
   3  -8  -3  216.17   19.30
  -3  -8   3  232.98   20.35
  -3  -8   3  224.82   21.26
  -3  -8   3  238.74   22.12
  -3  -8   2  364.92   28.09
   3   8  -2  373.22   26.42
  -3   8   2  356.04   27.19
  -3   8   2  445.08   29.70
   3   8  -2  359.43   26.80
   3  -8  -2  354.70   26.08
   3  -8  -2  330.07   25.37
  -3  -8   2  354.66   26.71
  -3  -8   2  405.79   29.54
   3  -8  -2  392.37   28.31
  -3  -8   1  210.99   20.06
   3  -8  -1  187.79   17.57
   3   8  -1  196.65   18.00
  -3   8   1  205.27   19.87
  -3   8   1  237.02   20.82
   3   8  -1  203.94   19.15
   3  -8  -1  181.63   17.67
  -3  -8   1  202.98   19.12
   3  -8  -1  254.29   21.33
  -3  -8   1  178.11   18.80
  -3  -8   0  954.59   53.08
   3   8   0 1061.13   52.40
   3  -8   0  928.02   49.78
   3  -8   0  979.82   53.15
   3   8   0  996.06   51.15
  -3  -8   0 1020.31   53.50
   3  -8   0  970.72   50.78
  -3  -8   0 1064.15   53.92
   3   8   0  947.02   49.84
  -3   8   0  907.15   52.95
  -3   8   0 1014.25   53.33
   3   8   0 1039.83   53.68
   3   8   1   39.39    7.82
   3   8   1   30.29    7.43
  -3   8  -1   44.17    9.19
   3   8   1   39.41    7.60
  -3  -8  -1   34.76    7.92
  -3  -8  -1   34.60    7.89
   3   8   1   41.97    8.31
   3  -8   1   54.86    9.69
  -3  -8  -1   47.91    9.08
  -3  -8  -2    6.15    3.75
   3   8   2    2.77    2.86
   3  -8   2    1.65    2.64
   3  -8   2    3.16    3.57
   3   8   2   -1.40    2.25
  -3  -8  -2    1.61    2.57
   3   8   2    5.84    4.04
   3   8   2    6.83    4.17
  -3   8  -2   -1.75    3.96
   3  -8   2    3.49    3.22
  -3  -8  -2    3.23    4.22
   3   8   3  391.57   28.20
   3  -8   3  404.08   30.36
   3   8   3  388.65   26.80
   3  -8   3  401.25   28.31
   3   8   3  437.41   30.43
   3   8   3  376.22   26.80
   3   8   3  422.28   28.54
  -3  -8  -3  426.58   29.83
  -3   8  -3  451.15   30.73
   3  -8   4    1.62    2.99
   3   8   4    1.84    3.79
  -3  -8  -4    1.59    2.94
   3   8   4    2.88    2.97
   3   8   4    3.25    3.68
   3  -8   4    2.00    3.70
  -3  -8  -4    1.70    4.45
  -3   8  -4    5.10    4.96
   3   8   4    4.73    3.57
   3  -8   5   63.41   10.47
   3   8   5   65.00   11.53
   3   8   5   66.86   10.99
  -3  -8  -5   50.77    9.47
   3   8   5   56.73    9.52
   3   8   5   71.27   11.31
   3  -8   5   64.30   11.76
   3  -8   5   66.14   10.90
   3  -8   6  262.21   23.39
   3  -8   6  235.98   22.08
   3   8   6  279.98   24.89
   3  -8   6  302.72   27.11
   3   8   6  236.00   21.95
  -3  -8  -6  242.31   21.87
  -3  -8  -6  299.50   24.15
   3   8   6  235.50   20.74
   3   8   6  264.23   22.37
   3   8   7  290.34   23.22
  -3   8  -7  264.07   23.55
   3  -8   7  249.61   23.52
   3   8   7  250.36   22.58
   3  -8   7  235.66   21.91
   3   8   8  358.16   27.04
  -3   8  -8  381.91   28.77
   3  -8   8  347.61   28.40
   3   8   8  350.32   27.48
   3  -8   8  372.95   28.05
   3   8   9   30.36    7.58
   3   8   9   34.93    7.86
  -3   8  -9   44.28    9.05
   3   8  10   19.41    5.89
  -3   8 -10   24.26    6.55
   3   8  10   18.75    5.70
   3   8  11  146.07   14.39
  -3   8 -11  155.19   15.33
   3  -8  11  177.78   16.98
  -3   8 -12    2.19    3.03
   3  -8  12    2.24    3.10
   3   8  12    1.90    2.32
  -3  -9  12    5.29    3.24
   3  -9 -11    1.06    2.77
  -3  -9  11    5.63    3.67
   3  -9 -11    2.04    1.88
   3  -9 -10   58.00    9.43
  -3  -9  10   45.19    9.17
   3  -9 -10   40.71    7.40
   3  -9  -9  661.33   39.02
  -3  -9   9  655.42   39.72
   3  -9  -9  581.52   35.65
  -3  -9   8   22.73    6.82
   3  -9  -8   24.65    7.49
  -3  -9   7   42.01    9.68
   3  -9  -7   30.92    7.80
  -3  -9   6   55.69   10.97
   3  -9  -6   59.02   10.47
   3  -9  -6   56.11   10.24
  -3  -9   5  129.77   16.74
   3  -9  -5  128.16   15.43
   3  -9  -5  132.16   15.59
   3   9  -4   38.30    8.62
  -3  -9   4   59.09   11.00
   3  -9  -4   49.41    9.74
   3   9  -4   65.11   10.81
   3  -9  -4   65.10   10.81
  -3   9   4   41.06    9.89
  -3   9   4   65.57   11.55
   3  -9  -4   41.82    8.93
  -3  -9   4   41.99   10.24
   3  -9  -3  113.98   14.75
  -3   9   3  162.39   17.89
  -3   9   3  158.10   18.37
   3   9  -3  149.48   17.23
   3   9  -3  133.20   15.77
  -3  -9   3  155.09   18.48
  -3  -9   3  141.73   17.56
   3  -9  -3  129.80   15.18
  -3  -9   3  149.54   17.17
   3  -9  -2  106.16   14.00
  -3   9   2  106.32   14.82
   3   9  -2  111.56   14.84
  -3   9   2  101.34   14.77
   3   9  -2   98.23   13.45
   3  -9  -2  125.86   14.76
  -3  -9   2  125.38   15.00
  -3  -9   2  116.77   15.19
  -3  -9   2  128.80   16.53
  -3  -9   2  110.36   15.23
   3  -9  -1 1763.46   90.79
   3   9  -1 1976.90   92.70
  -3   9   1 1996.14   95.50
  -3   9   1 2105.45   96.25
   3   9  -1 2187.32   96.43
   3  -9  -1 2141.14   96.72
   3  -9  -1 1987.40   92.58
  -3  -9   1 2167.84   94.89
  -3  -9   1 2068.82   95.64
  -3  -9   1 1964.87   95.77
  -3  -9   1 2230.81   97.61
   3   9   0  129.76   15.45
   3  -9   0  134.51   16.35
   3   9   0  129.05   15.01
  -3   9   0  142.00   17.12
   3   9   0  169.77   18.13
   3  -9   0  133.06   15.04
  -3  -9   0  119.07   15.71
  -3  -9   0  167.78   17.54
  -3  -9   0  133.88   16.49
  -3  -9   0  135.44   16.20
  -3  -9  -1   38.56    8.67
   3   9   1   26.50    7.74
  -3   9  -1   54.58   10.58
   3   9   1   37.98    7.99
   3  -9   1   30.11    8.08
   3   9   1   27.85    6.84
  -3  -9  -1   49.66   10.14
   3   9   1   57.66    9.87
  -3  -9  -1   41.69    9.17
   3  -9   2    3.74    4.56
   3   9   2    6.86    3.88
  -3  -9  -2    7.07    4.62
  -3  -9  -2    1.77    3.66
   3   9   2    4.74    3.86
   3   9   2    3.78    4.27
  -3   9  -2    3.87    4.00
  -3   9  -3   24.91    7.96
  -3  -9  -3   22.33    6.79
   3   9   3   22.62    6.90
   3  -9   3   27.98    7.94
   3   9   3   29.19    7.15
   3   9   3   29.54    7.75
  -3  -9  -3   23.31    6.89
  -3   9  -4   60.51   10.99
   3  -9   4   57.80   10.39
   3  -9   4   51.50   10.65
   3   9   4   56.61   10.44
  -3  -9  -4   69.61   11.28
   3   9   4   68.09   10.44
   3   9   4   65.64   10.73
   3  -9   5   68.96   11.66
   3   9   5   77.21   12.12
   3   9   5   69.59   11.02
   3  -9   6   23.54    6.78
   3   9   6   34.71    8.15
   3   9   6   25.25    7.52
   3  -9   6   44.19    9.61
   3   9   7  746.39   43.12
  -3   9  -7  807.65   46.48
   3  -9   7  741.40   45.71
   3  -9   7  697.41   43.51
   3   9   7  761.58   45.14
   3   9   8   23.45    6.78
   3  -9   8   17.22    6.17
  -3   9  -8   28.70    7.98
   3   9   8   19.91    6.05
  -3   9  -9    1.64    3.71
   3   9   9    9.01    4.38
   3   9   9    4.20    3.17
  -3   9 -10   15.62    5.42
   3   9  10    8.79    4.35
   3   9  10   10.89    4.20
   3   9  11   14.61    4.42
  -3   9 -11    8.02    4.12
   3 -10 -10  192.90   15.84
  -3 -10  10  226.15   18.16
   3 -10  -9    9.25    4.05
  -3 -10   9    4.64    4.52
   3 -10  -8  150.03   16.02
  -3 -10   8  180.59   18.59
   3 -10  -7    1.61    3.93
  -3 -10   7    3.87    5.05
   3 -10  -6    1.65    2.65
   3 -10  -6    6.32    3.86
  -3 -10   6    2.05    3.79
   3 -10  -5   11.56    4.84
  -3 -10   5   12.74    5.90
   3 -10  -5   15.09    5.60
  -3 -10   4   10.78    5.98
   3 -10  -4   10.30    4.77
  -3 -10   3    2.16    3.98
   3 -10  -3    5.16    4.20
  -3  10   2 1072.91   56.20
  -3 -10   2  927.15   56.29
   3 -10  -2  943.80   53.20
  -3 -10   2 1105.90   56.06
  -3 -10   1   22.78    7.73
   3 -10  -1   28.03    8.35
  -3 -10   1   35.73    8.80
   3 -10  -1   46.74    9.19
  -3 -10   0  250.01   23.26
   3 -10   0  232.88   22.51
   3  10   0  218.64   20.90
   3 -10   0  194.82   19.13
  -3 -10   0  232.59   21.59
  -3 -10  -1    1.92    3.54
   3  10   1   -1.81    3.34
  -3 -10  -1    1.81    3.34
   3 -10   1   -2.00    4.52
  -3 -10  -2   -1.84    3.39
   3  10   2    1.82    3.36
  -3 -10  -2   -3.63    4.10
   3 -10   2    1.99    3.18
   3  10   3   24.26    6.75
   3 -10   3   23.65    7.57
  -3 -10  -3   28.80    7.50
   3  10   3   40.18    8.98
   3  10   4   40.22    8.34
   3 -10   4   33.15    8.52
   3  10   4   25.51    7.60
  -3 -10  -4   27.92    7.29
   3  10   5   23.79    6.59
   3 -10   5   15.35    6.67
   3  10   5   26.97    7.82
   3 -10   6  585.64   38.36
   3 -10   6  578.41   38.05
   3  10   6  568.55   37.13
   3  10   6  620.06   36.75
   3 -10   7  133.68   16.06
   3 -10   7  131.29   15.54
   3  10   7  112.77   14.12
  -3  10  -7  115.79   14.98
   3  10   7  142.89   14.73
   3  10   8    6.57    3.84
   3 -10   8    3.26    3.37
   3  10   8    5.88    4.07
  -3  10  -8    8.10    4.23
   3  10   9    1.14    2.11
   3 -10   9   -1.43    2.96
   3  10   9    1.25    2.30
  -3  10  -9    1.40    3.66
   3  10  10    8.41    3.37
  -3  10 -10   13.70    4.37
   3 -10  10   22.50    5.80
   3  10  10   12.59    3.92
   3 -11  -9   80.04    9.15
  -3 -11   9   88.40   10.77
   3 -11  -8   22.85    5.44
  -3 -11   8   22.26    6.62
   3 -11  -7   28.15    6.57
  -3 -11   7   37.08    8.74
   3 -11  -6   45.06    8.23
  -3 -11   6   44.10    9.28
   3 -11  -6   44.05    8.00
  -3 -11   5  151.55   17.93
   3 -11  -5  183.97   17.32
  -3 -11   4  210.37   21.00
   3 -11  -4  153.54   16.42
  -3 -11   3    2.03    4.58
   3 -11  -3    9.69    4.72
  -3 -11   2   94.64   14.43
  -3  11   2   70.58   11.63
  -3 -11   2   76.81   11.97
   3 -11  -2   72.90   11.54
  -3  11   1  126.89   15.56
  -3 -11   1   87.63   12.56
  -3 -11   1   88.81   13.58
   3 -11  -1   83.08   11.93
  -3 -11   0  192.91   20.28
   3 -11   0  204.84   20.96
   3  11   0  221.82   20.54
  -3 -11   0  232.82   21.19
   3 -11   0  226.23   19.82
  -3 -11  -1   53.06   10.45
   3 -11   1   44.85    9.72
   3  11   1   58.48   10.65
  -3 -11  -1   57.21   10.30
   3 -11   2    3.87    3.99
   3  11   2    1.78    3.67
  -3 -11  -2    1.71    4.47
   3 -11   3  193.92   20.42
   3  11   3  213.24   20.21
  -3 -11  -3  205.62   19.73
   3 -11   4  223.95   21.90
   3  11   4  237.83   21.42
  -3 -11  -4  249.95   20.99
   3  11   5    1.39    2.86
   3 -11   5    1.78    2.84
   3  11   5    3.30    3.73
   3  11   6    1.30    2.93
   3 -11   6    3.33    3.44
   3  11   6   -1.54    2.84
  -3  11  -6    5.08    4.42
   3  11   7   45.85    7.66
   3 -11   7   45.53    8.60
   3  11   7   45.63    8.56
  -3  11  -7   65.76   10.24
   3 -11   8  119.04   12.90
   3  11   8   99.92   11.29
   3  11   8  100.04   10.71
  -3  11  -8   97.59   11.78
   3  11   9   41.72    6.28
  -3  11  -9   56.62    7.91
   3 -11   9   50.86    7.69
   3  11   9   50.87    7.17
   3 -12  -8   -1.48    1.80
  -3 -12   8    1.07    2.20
  -3 -12   7   19.25    5.45
   3 -12  -7    9.68    3.48
  -3 -12   6  340.65   24.32
   3 -12  -6  283.17   20.03
  -3 -12   5   29.87    7.29
   3 -12  -5   16.89    5.40
  -3 -12   4  155.36   16.53
   3 -12  -4  130.59   13.77
  -3 -12   3   15.25    5.43
   3 -12  -3    8.19    4.20
  -3 -12   2   10.20    4.98
   3 -12  -2   11.10    4.64
  -3  12   2   20.01    5.88
  -3  12   1   -1.62    3.35
  -3 -12   1   -1.67    3.09
   3 -12  -1   -2.76    3.61
  -3 -12   1   -1.47    3.83
  -3 -12   0    6.49    4.49
  -3  12   0    6.71    4.10
   3  12   0   -1.52    2.81
  -3 -12   0    4.50    3.91
   3 -12   0    4.03    3.28
   3  12   1    1.55    2.48
  -3 -12  -1   10.43    4.96
   3 -12   2  555.26   35.91
   3  12   2  565.82   35.20
  -3 -12  -2  576.29   34.66
   3 -12   3   65.04   10.67
   3  12   3   51.72    9.20
  -3 -12  -3   86.64   11.11
   3 -12   4  105.53   13.31
   3  12   4  125.28   13.99
  -3 -12  -4   93.01   11.32
   3  12   5    6.79    4.15
   3 -12   5   -1.45    3.27
  -3  12  -6   21.38    6.19
   3  12   6   15.82    4.67
   3 -12   6   14.33    5.14
  -3  12  -7   28.56    5.87
   3  12   7   27.90    5.57
   3 -12   7   27.99    5.84
  -3 -13   6   43.44    6.85
  -3 -13   5  354.13   22.67
   3 -13  -5  330.93   20.24
  -3 -13   4   17.71    5.13
   3 -13  -4   10.37    3.72
  -3 -13   3   14.79    4.88
   3 -13  -3   23.31    5.08
  -3 -13   2   -1.25    2.58
   3 -13  -2   -1.05    2.73
  -3  13   2    2.35    3.06
  -3 -13   1   17.29    5.05
  -3  13   1   26.30    5.97
   3 -13  -1   35.59    6.18
  -3 -13   1   25.17    5.70
   3  13   0   18.52    5.04
  -3  13   0   11.72    4.37
  -3 -13   0   19.30    5.17
   3  13   1   21.31    5.61
  -3  13  -1   10.56    4.60
  -3 -13  -1   22.64    5.46
   3  13   2   29.49    6.32
  -3  13  -2   46.84    7.91
  -3 -13  -2   45.66    7.24
  -3  13  -3  385.42   23.97
   3  13   3  332.07   22.01
   3  13   4   11.75    4.10
  -3 -13  -4   10.67    3.61
  -3  13  -4   22.89    5.30
  -3  13  -5    8.32    4.10
   3  13   5   16.28    4.17
  -3  14   1   16.90    3.98
  -3  14   0    1.69    2.21
  -3 -14   0    5.01    2.65
  -3  14  -1   15.40    4.05
  -3 -14  -1    9.40    2.86
  -4   0  15   -1.12    3.11
   4   0 -15   -0.98    2.03
   4   0 -15   -0.98    2.21
  -4   0  15   -1.10    2.87
  -4   0  14   25.03    7.10
   4   0 -14   12.49    4.84
   4   0 -14   19.24    5.57
   4   0 -13    1.71    3.87
   4   0 -13   -1.69    4.13
   4   0 -12   45.08    9.64
   4   0 -11   -1.92    3.95
   4   0 -10   54.97   10.39
   4   0 -10   73.02   11.71
   4   0 -10   57.98   10.20
   4   0  -9    1.67    2.67
   4   0  -9   -1.59    2.93
  -4   0   9    3.47    3.20
   4   0  -9    3.01    3.41
   4   0  -9    1.75    3.60
   4   0  -8    1.48    2.73
   4   0  -8    1.40    2.24
  -4   0   8   -1.47    3.04
  -4   0   8    2.53    2.61
   4   0  -8    1.29    2.38
   4   0  -8    3.08    3.17
  -4   0   7   -1.16    2.38
  -4   0   7   -1.22    2.76
   4   0  -7    2.16    2.23
   4   0  -7    5.28    3.22
   4   0  -7    1.28    2.63
   4   0  -7    7.22    3.51
   4   0  -7   -0.88    1.63
  -4   0   7    1.09    2.46
  -4   0   6  943.83   45.75
   4   0  -6  915.54   46.05
  -4   0   6 1015.95   46.61
   4   0  -6  964.92   43.81
   4   0  -6 1009.93   47.90
   4   0  -6 1009.89   45.81
   4   0  -5    0.58    1.19
  -4   0   5   -0.80    1.81
   4   0  -5    3.68    2.04
   4   0  -5    4.57    2.92
   4   0  -5    0.83    2.16
   4   0  -4  925.67   40.35
   4   0  -4  867.36   39.29
   4   0  -4  876.97   37.77
   4   0  -4  905.61   41.01
  -4   0   4  872.09   39.87
   4   0  -3    0.49    1.11
   4   0  -3    0.61    1.49
  -4   0   3    2.23    1.78
   4   0  -2   12.00    2.35
   4   0  -2    8.01    2.33
   4   0  -1    0.46    1.69
   4   0  -1    2.87    1.76
   4   0  -1    1.84    1.56
   4   0  -1    0.93    1.49
   4   0   0  155.28    9.94
  -4   0   0  154.63    9.05
   4   0   0  149.96    9.97
   4   0   0  148.17    9.73
   4   0   0  161.87    9.55
  -4   0  -1    0.85    1.52
   4   0   1    1.53    1.82
   4   0   1    1.05    1.60
   4   0   1   -0.51    1.68
  -4   0  -1    1.27    1.35
  -4   0  -1   -0.34    0.90
  -4   0  -2 4974.35  186.97
  -4   0  -2 4977.93  185.92
  -4   0  -2 5049.81  187.21
   4   0   2 4641.47  188.10
   4   0   2 4870.85  188.14
   4   0   2 4860.40  185.31
  -4   0  -3    0.58    1.32
  -4   0  -3    0.49    1.21
   4   0   3   -0.76    1.71
   4   0   3    3.59    2.65
   4   0   3   -0.47    1.51
  -4   0  -4  423.26   22.12
  -4   0  -4  438.10   22.91
   4   0   4  466.96   25.58
   4   0   4  436.80   24.47
   4   0   4  422.95   22.10
  -4   0  -5    3.02    2.21
  -4   0  -5    0.79    1.93
   4   0   5    1.03    2.52
   4   0   5    1.15    2.60
   4   0   5    0.76    1.73
  -4   0  -6   75.55    8.64
   4   0   6   86.86   11.17
   4   0   6   70.72    8.60
   4   0   7   -1.22    2.25
   4   0   7    1.15    2.37
   4   0   7    1.31    2.42
   4   0   7    1.66    4.05
  -4   0  -7   -1.05    1.94
   4   0   7    1.58    2.53
   4   0   8   40.14    7.83
  -4   0  -8   27.45    6.35
   4   0   8   36.94    7.71
   4   0   8   31.64    6.85
   4   0   8   43.68    9.30
  -4   0  -9   -1.62    2.11
   4   0   9    3.27    3.69
   4   0   9    2.12    3.92
   4   0   9    5.80    4.72
   4   0   9    2.02    3.73
   4   0   9   -1.61    2.58
   4   0  10 1086.44   61.76
  -4   0 -10 1093.40   61.81
   4   0  10 1374.70   68.41
   4   0  10 1341.44   67.67
   4   0  10 1400.76   69.99
   4   0  10 1150.68   61.84
  -4   0 -11    3.91    5.10
   4   0  11   -2.16    4.89
   4   0  11    1.77    2.82
  -4   0 -12  142.35   16.65
   4   0  12  159.20   18.30
   4   0  13   -1.71    5.00
  -4   0 -13   -1.56    3.81
   4   0  14    2.62    3.63
  -4   0 -14    2.41    4.00
   4   0  15   -0.87    1.96
  -4   0 -15    0.80    2.09
  -4  -1  15    4.52    3.13
  -4   1  15   -1.06    2.60
   4  -1 -15    0.95    2.32
   4   1 -15   -0.96    2.17
   4   1 -15   -0.96    2.17
   4  -1 -15    0.94    2.30
  -4   1  15    1.08    2.44
   4  -1 -14  256.95   20.34
   4   1 -14  255.75   20.48
   4  -1 -14  255.45   20.24
   4   1 -14  249.23   20.42
  -4  -1  14  288.75   22.89
  -4   1  14  269.76   21.76
   4  -1 -13  166.27   17.39
   4   1 -13  185.37   18.28
   4  -1 -13  133.82   15.85
   4   1 -13  185.55   18.65
   4   1 -12   62.18   11.37
   4  -1 -12   62.14   11.29
   4  -1 -11  106.19   14.27
   4   1 -11   81.26   13.08
   4  -1 -10  640.34   38.60
   4  -1 -10  581.74   37.40
   4   1 -10  583.49   38.14
  -4  -1  10  636.76   39.44
  -4   1  10  627.49   40.34
   4   1 -10  577.19   38.52
   4  -1 -10  611.99   38.83
   4   1 -10  499.88   34.68
   4  -1 -10  526.77   36.04
   4  -1  -9   13.00    5.21
   4   1  -9    3.41    3.53
   4  -1  -9    6.51    3.70
  -4  -1   9   13.38    5.36
  -4  -1   9   19.79    5.90
  -4   1   9    7.32    4.79
   4   1  -9   16.02    5.04
   4  -1  -9   17.24    5.61
   4   1  -9   12.38    5.17
   4  -1  -9   20.39    6.28
   4   1  -9    3.88    2.69
  -4  -1   8    4.32    3.25
  -4  -1   8    4.20    2.89
  -4   1   8   -1.57    2.89
  -4  -1   8    2.53    2.61
  -4   1   8    2.67    3.02
   4   1  -8    4.51    3.92
   4  -1  -8    1.44    2.97
   4  -1  -8    2.87    3.51
   4   1  -8    2.50    2.83
   4  -1  -8   -1.35    2.49
   4  -1  -8    3.00    3.09
   4   1  -8    3.11    2.49
   4   1  -8    6.57    3.20
  -4  -1   7   32.94    6.65
  -4   1   7   26.19    6.02
  -4  -1   7   31.35    6.08
   4  -1  -7   32.33    6.48
   4   1  -7   23.28    6.06
   4  -1  -7   24.91    6.07
   4   1  -7   26.41    5.22
   4   1  -7   33.81    6.02
   4  -1  -7   43.10    7.02
   4   1  -7   34.67    6.71
   4  -1  -7   19.37    5.30
   4   1  -6 2348.56   94.98
   4  -1  -6 2377.46   95.57
  -4   1   6 2211.96   96.58
  -4  -1   6 2407.50   96.95
  -4  -1   6 2291.01   95.02
   4  -1  -6 2257.83   96.29
   4   1  -6 2291.58   97.16
   4  -1  -6 2252.11   96.69
   4   1  -6 2199.19   92.74
   4   1  -5 1883.98   79.49
   4  -1  -5 2039.86   80.44
  -4  -1   5 1897.76   81.02
  -4  -1   5 1875.97   79.99
   4   1  -5 1923.10   79.89
   4  -1  -5 1966.20   81.53
   4   1  -5 1940.40   81.68
   4  -1  -5 2022.49   82.02
   4   1  -5 1869.21   78.04
   4   1  -4  491.69   24.32
   4  -1  -4  482.55   24.04
  -4  -1   4  465.59   25.00
   4   1  -4  498.03   23.09
   4   1  -4  442.36   23.66
   4  -1  -4  512.96   25.55
   4  -1  -4  496.04   25.44
   4   1  -4  451.10   24.79
  -4  -1   4  485.01   24.56
   4  -1  -3   39.56    5.15
   4   1  -3   54.80    5.47
   4  -1  -3   36.86    4.37
   4   1  -3   41.85    5.15
  -4  -1   3   43.97    5.58
   4   1  -3   34.39    3.92
  -4  -1   3   39.91    4.91
   4  -1  -3   36.46    4.09
   4  -1  -2 2205.04   85.21
   4   1  -2 2223.96   85.90
   4  -1  -2 2171.26   84.52
   4   1  -2 2188.60   86.29
   4  -1  -2 2156.13   86.35
  -4  -1   2 2060.24   86.01
   4   1  -2 2102.72   86.47
   4  -1  -2 2213.00   86.56
  -4  -1   2 2247.98   85.93
   4   1  -2 2159.47   83.81
   4   1  -1    1.39    1.48
   4  -1  -1    0.48    1.33
  -4  -1   1    3.59    1.95
   4  -1  -1    0.41    1.08
   4   1  -1    1.69    1.56
   4  -1  -1    2.00    1.46
   4  -1  -1    1.42    1.38
   4   1  -1    1.96    1.57
  -4  -1   1    3.09    1.38
   4   1  -1    3.07    1.42
   4   1   0    2.10    1.11
  -4  -1   0    6.18    2.28
   4   1   0    0.41    1.20
   4  -1   0    2.88    1.53
   4   1   0    0.91    1.34
  -4  -1   0    1.56    1.59
  -4  -1   0    2.92    1.35
   4   1   0    2.53    1.56
   4   1   0    3.86    1.94
   4  -1   0    1.47    1.51
   4  -1   0    1.28    1.31
   4  -1   0    0.94    1.63
  -4  -1   0    3.85    1.29
   4  -1   1  308.57   16.16
   4   1   1  320.57   16.43
  -4   1  -1  317.49   15.37
  -4  -1  -1  303.10   16.57
   4   1   1  316.36   16.49
   4  -1   1  283.07   16.39
   4  -1   1  319.78   16.95
   4   1   1  306.69   16.83
  -4   1  -1  342.42   16.51
   4   1   1  309.83   15.65
  -4  -1  -1  313.10   16.95
  -4  -1  -1  318.56   16.16
   4  -1   2 2380.66   92.09
  -4  -1  -2 2394.96   94.60
   4   1   2 2382.60   94.79
   4  -1   2 2381.02   93.64
   4   1   2 2350.05   95.03
   4  -1   2 2236.61   94.93
   4  -1   2 2328.67   94.95
  -4   1  -2 2491.52   94.10
   4   1   2 2405.82   94.45
  -4  -1  -2 2431.43   94.27
   4  -1   3 3193.97  126.18
  -4  -1  -3 3354.07  128.73
   4  -1   3 3208.65  129.09
   4   1   3 3390.69  129.88
   4  -1   3 3220.80  129.29
   4   1   3 3343.52  129.33
  -4   1  -3 3279.22  127.52
   4   1   3 3153.44  128.42
  -4  -1  -3 3310.29  127.79
  -4  -1  -4  734.69   35.79
  -4   1  -4  752.09   34.85
  -4  -1  -4  713.64   33.55
  -4  -1  -4  713.55   34.69
  -4   1  -4  745.45   34.97
   4  -1   4  720.71   33.81
   4  -1   4  764.17   37.29
   4   1   4  797.89   37.28
   4  -1   4  746.02   36.24
   4   1   4  775.88   37.63
  -4  -1  -5    0.81    1.84
  -4   1  -5    0.81    1.98
  -4   1  -5    0.81    2.11
  -4  -1  -5    1.48    1.93
  -4  -1  -5    1.48    1.81
   4  -1   5    1.52    1.98
   4  -1   5    2.25    2.74
   4  -1   5    1.98    2.42
   4   1   5    1.17    2.64
  -4  -1  -6  437.63   25.81
  -4   1  -6  452.93   26.58
  -4   1  -6  449.44   26.09
  -4  -1  -6  468.43   26.46
   4  -1   6  462.13   26.35
   4   1   6  452.85   26.73
   4  -1   6  498.25   30.33
   4   1   6  551.12   31.66
   4  -1   6  526.45   29.43
   4  -1   7    1.13    2.95
   4   1   7   -1.21    1.93
   4   1   7    1.27    2.34
   4  -1   7    1.44    3.25
   4   1   7    4.83    3.15
   4  -1   7    1.62    3.33
   4   1   7   -1.66    3.76
   4  -1   7    1.39    2.22
  -4   1  -7    3.17    2.39
  -4  -1  -7    3.25    2.83
  -4  -1  -7   -1.13    2.08
  -4   1  -7    3.53    2.66
   4  -1   7   -1.54    3.47
   4   1   7    3.21    3.92
   4  -1   8    2.70    3.05
   4   1   8    2.87    2.65
   4  -1   8   -1.86    3.43
   4   1   8   -1.91    3.94
   4  -1   8    8.09    3.95
   4   1   8    1.49    3.36
   4  -1   8    1.61    2.58
   4   1   8    1.36    2.80
   4   1   8    5.51    4.48
   4  -1   8    1.77    3.65
  -4  -1  -8    1.36    2.17
  -4   1  -8   -1.41    2.90
   4   1   9  112.23   15.66
   4  -1   9  114.20   14.68
   4  -1   9  145.96   17.57
  -4  -1  -9  102.36   13.15
  -4   1  -9  115.43   14.28
   4   1   9   92.10   13.00
   4  -1   9  104.43   13.27
   4   1   9   78.36   12.13
   4   1   9  154.27   18.03
   4  -1   9  122.88   16.03
   4  -1   9  113.56   14.56
   4  -1  10  111.36   15.80
   4   1  10   62.57   12.73
   4   1  10   90.69   14.40
   4  -1  10   92.92   14.02
   4  -1  10  105.99   15.07
   4   1  10   57.89   12.08
   4  -1  10   65.85   11.38
  -4   1 -10   74.72   12.07
  -4  -1 -10   97.46   13.35
   4   1  10   83.14   12.81
   4   1  10   79.06   12.52
   4  -1  10   86.11   12.96
   4  -1  11  528.14   38.12
   4   1  11  549.40   38.52
   4  -1  11  479.62   34.97
  -4  -1 -11  581.63   38.00
  -4   1 -11  612.45   39.09
  -4   1 -12   76.98   12.26
  -4  -1 -12   91.77   13.26
   4   1  12   83.02   13.39
   4  -1  12   69.89   12.20
  -4  -1 -12   83.81   12.59
  -4   1 -12   95.10   13.64
   4  -1  12   89.44   12.60
  -4   1 -13   -1.56    2.89
   4   1  13   -1.67    3.44
   4  -1  13    1.70    3.84
  -4   1 -13   -1.56    4.07
  -4  -1 -13    4.55    4.42
   4  -1  14   10.39    4.95
   4   1  14    8.87    4.38
  -4   1 -14    8.41    4.16
  -4  -1 -14    5.80    3.40
  -4   1 -15   14.25    3.83
   4  -2 -15  108.66   10.17
   4   2 -15  103.18   10.08
  -4  -2  15  104.28   11.18
  -4   2  15   99.82   10.24
   4   2 -15   86.46    9.28
   4  -2 -15  100.07    9.88
  -4   2  15  118.60   11.50
   4  -2 -14  137.05   13.52
   4   2 -14   96.62   12.10
  -4  -2  14  134.51   15.04
  -4   2  14  134.54   14.34
   4  -2 -14  121.71   12.91
   4   2 -14  121.06   13.05
  -4   2  14  127.14   14.18
   4  -2 -13   61.83    9.99
   4   2 -13   69.89   11.11
   4  -2 -13   59.79   10.16
   4   2 -13   40.80    8.63
   4  -2 -12    3.46    3.57
   4   2 -12    3.68    4.16
   4   2 -11    1.91    3.52
   4  -2 -11    1.77    4.01
   4   2 -10  242.40   22.36
   4  -2 -10  210.15   20.42
   4   2 -10  215.89   19.71
   4  -2 -10  246.17   21.99
  -4  -2  10  247.66   22.69
  -4   2  10  271.03   24.68
   4   2 -10  166.26   17.66
   4  -2 -10  282.11   23.26
   4   2 -10  199.58   20.56
   4  -2 -10  223.18   20.59
   4   2  -9  369.34   27.91
   4  -2  -9  373.70   27.37
   4   2  -9  371.97   25.98
   4  -2  -9  377.40   27.26
  -4  -2   9  421.35   29.33
  -4   2   9  369.69   29.03
   4   2  -9  339.36   24.44
   4  -2  -9  382.57   27.50
   4  -2  -9  355.47   26.34
   4   2  -9  359.46   27.33
  -4  -2   8   22.70    5.96
  -4  -2   8   37.89    8.07
  -4   2   8   28.34    7.58
   4   2  -8   24.95    5.69
   4  -2  -8   18.50    5.31
   4   2  -8   26.31    6.43
   4  -2  -8   14.50    5.07
   4   2  -8   26.58    5.70
   4  -2  -8   15.25    5.17
   4   2  -8   22.50    6.24
   4  -2  -8   13.21    5.12
   4  -2  -7  875.66   46.51
   4  -2  -7  940.10   46.80
   4   2  -7  864.23   46.67
  -4   2   7  896.08   48.04
  -4  -2   7  990.84   48.12
   4   2  -7  938.43   45.40
   4  -2  -7  934.86   46.69
   4  -2  -7  887.97   47.40
  -4  -2   7  991.08   46.72
   4   2  -7  875.80   44.00
   4   2  -7  922.63   47.48
   4  -2  -7  978.36   47.61
   4   2  -6  546.42   30.22
   4  -2  -6  509.00   29.47
   4   2  -6  514.28   28.35
   4  -2  -6  528.07   29.28
  -4   2   6  544.98   31.04
  -4  -2   6  577.66   31.01
   4   2  -6  508.92   27.43
  -4  -2   6  528.68   28.99
   4  -2  -6  507.46   29.78
   4  -2  -6  505.34   29.09
   4  -2  -5   48.90    6.72
   4  -2  -5   53.96    7.21
  -4  -2   5   54.92    7.52
  -4   2   5   56.15    7.61
  -4  -2   5   55.16    7.05
   4  -2  -5   44.79    6.72
   4   2  -5   72.23    8.14
   4   2  -5   55.36    6.37
   4   2  -4   56.56    6.58
   4  -2  -4   64.80    6.59
  -4   2   4   58.58    7.00
  -4  -2   4   60.99    7.23
   4   2  -4   54.95    5.88
   4  -2  -4   54.08    6.86
   4   2  -4   61.66    6.95
   4  -2  -4   70.47    7.42
  -4  -2   4   53.75    6.61
   4  -2  -3  298.95   17.53
   4   2  -3  356.95   18.87
   4  -2  -3  331.61   17.50
  -4   2   3  346.77   18.98
  -4  -2   3  320.67   19.21
   4   2  -3  363.41   17.75
   4  -2  -3  335.64   18.61
   4   2  -3  356.50   18.72
  -4  -2   3  344.91   18.72
   4   2  -2 1704.67   70.67
  -4  -2   2 1844.10   71.43
   4  -2  -2 1811.49   71.40
   4   2  -2 1710.13   70.79
  -4  -2   2 1771.39   72.40
   4  -2  -2 1750.34   70.98
   4   2  -2 1749.47   71.52
   4  -2  -2 1744.39   70.99
   4   2  -1  623.53   28.68
   4  -2  -1  623.18   28.37
   4   2  -1  643.04   28.92
   4  -2  -1  619.88   29.14
  -4  -2   1  584.99   29.48
   4  -2  -1  632.64   28.71
   4   2  -1  637.96   28.34
  -4  -2   1  647.05   28.59
   4  -2  -1  641.92   28.88
  -4  -2   0  181.60   10.85
  -4  -2   0  193.88   11.18
  -4  -2   0  182.73   12.13
  -4  -2   0  169.33   11.52
   4   2   0  185.73   11.67
   4   2   0  180.14   10.68
   4  -2   0  191.30   11.56
   4   2   0  187.30   11.18
   4  -2   0  187.57   11.56
   4  -2   0  178.25   11.03
   4   2   0  183.05   11.34
   4  -2   0  165.38   11.22
   4   2   1  982.96   43.21
   4   2   1 1026.88   44.29
  -4  -2  -1 1024.16   44.72
  -4  -2  -1 1081.26   43.79
   4  -2   1 1034.19   43.51
   4  -2   1  965.50   43.28
   4   2   1 1003.98   42.89
   4  -2   1 1012.34   43.98
   4   2   1 1008.97   43.67
  -4  -2  -1 1082.60   44.76
   4   2   2  862.59   39.00
   4  -2   2  899.26   38.18
   4   2   2  912.37   39.74
   4  -2   2  879.71   36.74
  -4  -2  -2  932.84   39.12
  -4  -2  -2  851.61   39.06
  -4   2  -2  859.34   38.68
  -4  -2  -2  850.69   39.45
   4   2   2  916.49   39.29
   4  -2   2  807.94   38.49
   4   2   2  829.63   38.23
   4  -2   2  840.73   38.80
   4  -2   3   38.95    6.30
   4   2   3   52.37    6.62
   4  -2   3   41.44    5.03
   4   2   3   45.25    5.77
  -4   2  -3   58.36    6.45
   4  -2   3   48.78    6.11
   4   2   3   54.04    6.51
   4   2   3   51.83    6.30
   4  -2   3   53.77    6.27
  -4  -2  -3   38.53    5.88
  -4  -2  -3   41.03    5.47
  -4  -2  -3   45.56    5.85
   4  -2   3   46.27    5.16
   4  -2   4  412.27   21.54
  -4   2  -4  418.01   22.62
   4  -2   4  385.91   23.18
   4   2   4  464.04   24.97
   4  -2   4  431.82   23.48
   4  -2   4  409.67   24.46
  -4  -2  -4  391.52   23.52
   4   2   4  361.02   22.89
  -4  -2  -4  389.90   22.06
  -4  -2  -4  416.02   23.07
   4  -2   5   35.57    5.65
   4   2   5   54.30    8.11
   4  -2   5   40.05    7.15
   4  -2   5   49.81    7.13
  -4   2  -5   62.01    7.53
  -4  -2  -5   45.75    7.30
   4   2   5   53.72    7.66
  -4   2  -5   62.29    7.41
  -4  -2  -5   46.91    6.58
  -4  -2  -6 1456.13   64.87
   4  -2   6 1488.50   64.35
   4  -2   6 1432.73   65.96
   4   2   6 1482.80   67.27
  -4  -2  -6 1306.97   61.92
  -4   2  -6 1366.32   62.14
  -4   2  -6 1352.81   62.57
   4  -2   6 1344.08   61.72
   4   2   7    1.64    3.02
   4  -2   7    4.63    3.77
   4  -2   7    1.31    2.97
   4  -2   7   -1.47    3.03
   4   2   7   -1.59    3.60
   4   2   7   -1.36    2.81
   4  -2   7    1.57    2.51
   4   2   7    5.23    3.62
   4  -2   7    4.62    3.02
  -4  -2  -7    2.32    2.39
  -4   2  -7    1.11    1.77
  -4   2  -7    1.24    2.80
   4  -2   8   10.74    4.98
   4   2   8   13.09    5.75
   4  -2   8   15.24    5.47
   4   2   8   21.69    7.10
   4  -2   8   16.99    5.89
   4   2   8   22.04    6.19
   4  -2   8   14.02    5.63
  -4  -2  -8   13.14    4.57
  -4   2  -8   29.17    6.75
  -4  -2  -8    9.57    4.22
   4   2   8   22.95    6.49
   4  -2   8    8.20    4.58
  -4   2  -9  175.59   18.19
   4  -2   9  169.56   17.29
   4   2   9  154.22   17.27
   4  -2   9  201.42   20.43
   4  -2   9  188.86   18.94
   4   2   9  176.10   19.77
   4  -2   9  181.01   19.29
   4   2   9  166.38   17.87
   4   2   9  195.50   19.30
   4  -2   9  209.50   20.60
   4   2   9  190.28   20.14
  -4   2 -10  161.11   17.16
  -4   2 -10  160.61   18.29
   4  -2  10  189.42   20.05
   4  -2  10  147.51   17.18
   4   2  10  168.71   18.72
   4   2  10  176.65   20.50
   4  -2  10  176.94   20.40
   4  -2  10  189.96   19.43
   4   2  10  211.44   21.90
   4   2  10  183.49   19.48
   4   2  10  135.88   17.03
   4  -2  10  183.94   19.88
   4   2  10  172.53   19.73
  -4  -2 -11  190.38   19.50
  -4   2 -11  178.80   19.49
   4  -2  11  226.50   22.11
   4   2  11  217.30   21.45
  -4  -2 -11  200.01   20.94
   4   2  11  166.69   19.25
  -4   2 -11  195.34   19.25
   4  -2  11  155.89   18.54
  -4  -2 -12   27.94    8.30
   4   2  12   18.78    7.00
   4  -2  12   26.89    7.58
   4  -2  12   25.34    7.34
  -4   2 -12   32.81    8.03
  -4  -2 -12   32.15    8.32
  -4   2 -12   25.04    7.80
   4   2  13   -1.57    3.23
   4  -2  13   -1.62    3.00
  -4  -2 -13   -1.53    2.83
   4  -2  13   -1.50    2.78
  -4   2 -13    1.52    2.81
  -4  -2 -13    1.42    3.20
  -4   2 -13    1.51    3.68
   4   2  14  196.00   16.49
   4  -2  14  203.19   16.93
   4  -2  14  192.53   15.97
  -4  -2 -14  186.10   15.60
  -4   2 -14  211.64   16.80
   4   3 -15   57.17    7.25
  -4   3  15   62.91    7.91
  -4   3  14    5.39    3.74
  -4   3  13    3.46    3.57
   4  -3 -13    5.50    4.02
   4  -3 -13    5.62    3.43
   4  -3 -12   18.86    5.83
   4   3 -12   15.51    5.98
   4  -3 -12   16.11    5.98
   4  -3 -11    3.28    3.71
   4   3 -11    5.45    4.10
   4  -3 -10    6.38    4.43
   4  -3 -10   12.51    5.22
   4  -3 -10    7.43    4.21
  -4   3  10   15.01    6.26
  -4  -3  10   10.08    5.27
   4   3 -10    9.45    4.37
   4   3 -10   12.71    4.87
   4  -3 -10    1.83    3.39
   4  -3  -9 2137.93   95.07
  -4  -3   9 2251.81   97.63
  -4   3   9 2044.48   97.65
   4  -3  -9 2130.92   96.20
   4   3  -9 1973.26   91.47
   4   3  -9 1991.81   91.77
   4  -3  -9 2028.58   94.35
   4   3  -8  377.81   26.61
   4  -3  -8  437.43   29.30
   4  -3  -8  478.06   30.11
  -4  -3   8  452.26   29.52
  -4   3   8  466.48   32.02
  -4   3   8  394.31   29.80
  -4  -3   8  480.76   31.20
   4  -3  -8  483.82   31.34
   4  -3  -8  454.89   29.12
   4   3  -8  450.52   27.93
   4   3  -7  427.84   26.90
   4   3  -7  442.17   27.51
   4  -3  -7  483.49   29.41
   4  -3  -7  528.19   30.68
  -4  -3   7  492.91   29.72
  -4   3   7  480.41   31.11
  -4  -3   7  482.02   30.40
   4  -3  -7  422.03   28.60
   4  -3  -7  529.00   29.80
   4  -3  -7  495.16   31.05
   4   3  -6  106.93   10.55
   4   3  -6  128.85   11.82
   4  -3  -6  125.52   11.95
   4  -3  -6  116.64   12.05
  -4  -3   6  128.73   12.38
  -4   3   6  125.19   13.08
  -4  -3   6  123.50   12.73
   4  -3  -6  102.07   11.65
   4  -3  -6  130.48   11.95
   4  -3  -6  111.87   12.49
   4   3  -5  153.71   12.27
   4  -3  -5  150.02   12.35
   4  -3  -5  124.51   11.53
   4  -3  -5  150.11   13.10
  -4   3   5  145.24   13.27
  -4  -3   5  140.68   12.98
   4  -3  -5  146.23   12.93
   4   3  -5  151.57   11.88
  -4  -3   5  158.97   13.32
   4  -3  -4   40.78    5.66
   4   3  -4   44.10    5.73
  -4  -3   4   36.80    5.97
  -4  -3   4   25.69    5.50
  -4   3   4   26.20    5.10
   4  -3  -4   42.25    5.76
   4  -3  -3   37.31    5.30
  -4  -3   3   29.42    5.15
   4   3  -3   44.37    5.32
  -4  -3   3   24.76    4.89
  -4   3   3   38.71    5.51
   4  -3  -3   34.79    4.89
   4  -3  -2   31.93    4.74
   4   3  -2   25.00    4.28
   4   3  -2   28.27    4.22
   4  -3  -2   46.14    5.11
  -4  -3   2   38.31    5.22
  -4  -3   2   37.66    5.65
  -4  -3   1 6384.12  249.49
   4  -3  -1 6635.58  248.83
  -4  -3   1 6595.54  249.90
  -4   3   1 6322.73  250.85
   4   3  -1 6399.22  248.62
   4  -3  -1 6762.69  250.10
   4   3  -1 6745.40  250.07
   4  -3  -1 6559.05  248.08
   4  -3  -1 6655.22  249.83
  -4  -3   1 6585.96  251.49
  -4  -3   0  489.80   24.56
  -4   3   0  518.83   26.39
   4   3   0  472.24   24.38
  -4  -3   0  510.87   25.49
   4   3   0  504.06   24.55
   4  -3   0  520.44   25.28
   4   3   0  534.50   25.81
  -4  -3   0  519.90   24.95
  -4  -3   0  505.88   26.26
  -4   3   0  510.24   25.71
   4  -3   0  519.20   24.53
   4  -3   0  490.42   23.58
   4  -3   0  515.81   24.88
   4   3   1  360.09   19.30
   4  -3   1  358.19   19.00
   4   3   1  372.99   20.10
  -4  -3  -1  360.45   20.03
  -4   3  -1  337.77   19.42
   4   3   1  311.01   17.95
   4  -3   1  351.17   18.16
   4  -3   1  370.00   19.16
  -4  -3  -1  374.64   19.53
  -4  -3  -1  330.90   19.78
   4  -3   2  252.03   17.04
   4   3   2  204.16   14.17
   4  -3   2  224.25   13.70
   4  -3   2  227.87   12.85
   4   3   2  213.71   14.66
  -4  -3  -2  229.49   15.25
   4   3   2  213.40   14.74
  -4   3  -2  230.04   14.72
   4  -3   2  208.35   13.63
   4  -3   2  193.25   13.01
  -4  -3  -2  218.38   14.38
  -4  -3  -2  213.61   14.63
   4  -3   3  789.01   39.44
   4   3   3  753.06   36.86
   4  -3   3  735.81   34.42
   4   3   3  768.43   37.21
   4  -3   3  743.75   34.29
   4  -3   3  694.94   35.10
   4  -3   3  752.24   35.57
  -4  -3  -3  793.94   38.26
  -4  -3  -3  810.71   37.00
  -4  -3  -3  760.63   36.29
   4   3   3  770.57   37.05
  -4   3  -3  768.76   36.39
   4   3   4   -0.98    2.39
   4  -3   4    4.25    2.36
   4  -3   4   -0.86    1.95
   4  -3   4   -0.81    1.98
   4  -3   4    3.67    4.06
  -4  -3  -4    0.88    2.00
  -4   3  -4    0.86    1.95
  -4  -3  -4   -0.82    1.86
   4   3   4    0.97    2.38
  -4  -3  -4   -1.07    2.78
   4  -3   5  392.25   24.36
  -4  -3  -5  399.22   25.74
   4  -3   5  401.74   23.71
  -4   3  -5  414.59   24.20
  -4  -3  -5  367.76   23.51
   4  -3   5  385.74   22.77
   4   3   5  394.15   24.83
   4  -3   5  470.56   28.00
   4  -3   6   81.02   11.22
   4  -3   6   72.61    8.74
   4  -3   6   63.02    9.12
   4  -3   6   51.57    7.76
   4   3   6   58.06    8.78
  -4  -3  -6   79.75    9.55
  -4   3  -6   59.83    8.32
  -4   3  -6   45.38    7.34
   4   3   6   55.61    8.74
  -4  -3  -6   79.87   10.31
   4   3   7 2938.95  133.31
   4  -3   7 3464.02  136.13
  -4  -3  -7 3498.12  135.89
   4  -3   7 3291.25  132.76
  -4   3  -7 3267.02  133.50
   4  -3   7 2998.37  131.42
   4  -3   7 3272.83  137.97
   4   3   7 3386.75  136.05
  -4  -3  -7 3102.89  132.53
  -4   3  -7 3016.42  131.15
   4   3   8  152.59   16.59
   4  -3   8  190.50   18.38
  -4  -3  -8  163.23   16.04
   4   3   8  184.52   18.23
   4  -3   8  172.39   18.66
  -4   3  -8  157.78   16.11
   4  -3   8  182.91   16.77
   4   3   8  178.32   17.77
   4  -3   9  100.59   14.66
  -4   3  -9   82.89   12.40
   4   3   9   99.99   13.99
   4   3   9  106.25   14.15
   4  -3   9   97.83   12.67
   4   3   9   76.61   12.23
   4  -3  10    2.07    3.82
  -4   3 -10    5.19    4.52
   4  -3  10    1.92    4.33
  -4  -3 -10    6.13    4.62
   4   3  10   -1.96    3.62
  -4  -3 -11   12.01    5.53
  -4   3 -11   24.29    7.35
   4  -3  11   18.13    6.99
  -4   3 -11   21.24    6.57
  -4  -3 -11   14.12    6.75
   4   3  11   32.13    8.57
   4  -3  11   23.00    7.33
   4   3  11   17.63    7.04
  -4   3 -12   67.19   11.08
  -4  -3 -12   70.69   10.95
  -4   3 -12   99.41   13.38
   4  -3  12   54.44   10.54
  -4  -3 -12   58.47   11.00
   4   3  12   79.96   12.16
   4  -3  12  118.28   14.73
   4  -3  13   93.70   12.44
  -4  -3 -13  111.90   13.50
  -4   3 -13  116.11   13.43
   4  -3  14   10.78    4.11
  -4  -3 -14    6.42    3.84
  -4   4  14   79.64   10.04
  -4   4  13    1.55    2.86
  -4   4  12   23.72    7.35
   4  -4 -12    8.52    5.00
   4  -4 -11   52.74   10.32
   4  -4 -10  232.32   22.16
   4  -4  -9    5.14    4.47
   4   4  -9    7.48    3.66
  -4   4   9    2.03    4.19
  -4  -4   9    3.89    3.59
   4  -4  -9    5.55    4.18
   4  -4  -9    6.55    3.71
   4  -4  -8  200.64   18.80
   4   4  -8  205.69   17.59
  -4   4   8  181.04   19.26
  -4   4   8  198.52   20.24
  -4  -4   8  199.01   19.56
   4  -4  -8  226.57   19.42
  -4  -4   8  190.84   19.03
   4  -4  -8  197.29   18.10
   4  -4  -8  221.55   20.30
   4   4  -7   13.11    4.44
   4  -4  -7   16.37    5.52
  -4   4   7   18.19    5.94
  -4   4   7   21.06    6.37
  -4  -4   7   15.46    5.73
   4  -4  -7   14.68    5.10
   4  -4  -7   21.44    6.09
   4  -4  -7   12.48    4.81
  -4  -4   7   15.76    5.32
   4   4  -6  163.29   13.95
   4  -4  -6  158.54   15.49
   4  -4  -6  175.96   15.33
  -4   4   6  214.55   18.24
  -4   4   6  148.81   15.19
  -4  -4   6  151.15   15.19
  -4  -4   6  170.23   15.62
   4  -4  -6  171.74   16.13
   4  -4  -6  161.77   15.44
   4  -4  -5   20.03    5.10
  -4  -4   5   31.50    6.49
  -4   4   5   33.27    6.92
  -4  -4   5   24.38    5.84
  -4   4   5   43.20    7.26
   4   4  -5   31.43    5.37
   4  -4  -4  100.41   10.50
   4   4  -4   92.73   10.05
  -4  -4   4  134.02   12.14
  -4   4   4   97.42   11.06
  -4   4   4  120.53   11.32
  -4  -4   4  104.52   11.11
   4   4  -4  102.94    9.69
   4   4  -3  675.78   32.49
  -4  -4   3  602.20   30.58
  -4  -4   3  616.90   32.35
  -4   4   3  645.31   34.24
  -4  -4   3  629.49   33.64
  -4  -4   3  667.98   34.01
   4  -4  -3  616.12   32.55
   4  -4  -2 1849.33   76.89
   4   4  -2 1850.96   76.34
  -4  -4   2 1842.05   75.07
  -4  -4   2 1782.43   76.17
  -4   4   2 1865.09   78.27
  -4  -4   2 1808.41   77.86
   4   4  -2 1723.48   74.85
   4  -4  -1  110.41    9.93
   4   4  -1  102.23    9.52
  -4  -4   1   94.37    9.01
  -4  -4   1  101.85    9.50
  -4   4   1  107.28   10.49
   4   4  -1   97.55    9.39
  -4  -4   1  105.30   10.55
   4   4   0  673.69   34.27
   4  -4   0  732.51   35.10
   4   4   0  780.23   36.00
  -4  -4   0  761.76   35.18
   4  -4   0  707.59   33.84
  -4   4   0  764.03   36.90
   4   4   0  730.74   35.12
  -4  -4   0  781.03   35.35
  -4  -4   0  752.48   36.75
  -4  -4   0  717.27   35.17
   4   4   1   24.25    4.40
   4  -4   1   15.81    3.41
   4  -4   1   28.84    4.58
   4   4   1   19.56    4.14
   4  -4   1   24.86    5.72
   4   4   1   23.25    4.53
  -4   4  -1   24.34    4.96
  -4  -4  -1   27.56    5.24
  -4  -4  -1   32.62    5.47
  -4  -4  -1   27.01    4.80
   4   4   2   71.54    8.48
  -4  -4  -2   62.35    7.90
  -4   4  -2   63.51    7.93
  -4   4  -2   63.14    7.62
   4  -4   2   59.18    6.73
   4  -4   2   54.93    6.36
   4   4   2   73.45    7.98
   4   4   2   61.46    7.66
  -4  -4  -2   66.90    7.72
  -4  -4  -2   60.03    7.56
   4  -4   2   69.39    9.29
   4  -4   3    9.04    4.13
   4   4   3    1.94    2.19
   4  -4   3   13.68    3.26
   4   4   3    4.75    2.78
  -4   4  -3    2.73    2.23
  -4  -4  -3    9.02    3.23
  -4  -4  -3    1.84    2.68
  -4  -4  -3    1.08    2.82
   4   4   3    2.10    2.74
   4   4   4  132.46   12.41
   4  -4   4  115.65   10.48
   4   4   4  122.72   12.68
  -4  -4  -4  121.76   12.84
  -4  -4  -4  139.66   12.54
  -4  -4  -4  119.78   11.33
  -4   4  -4  124.13   11.70
   4  -4   4  160.87   15.31
   4   4   5  617.06   35.10
  -4   4  -5  631.55   33.81
   4   4   5  642.15   34.87
   4  -4   5  556.54   31.61
  -4  -4  -5  667.12   36.73
  -4  -4  -5  596.68   33.53
   4  -4   5  634.72   35.21
   4   4   5  646.04   36.00
   4  -4   5  652.09   38.44
   4   4   5  608.82   34.86
   4   4   6 1833.96   85.95
   4  -4   6 1828.73   83.44
  -4  -4  -6 2145.49   89.62
  -4  -4  -6 1893.92   85.21
  -4   4  -6 1905.58   85.18
   4   4   6 2008.80   87.85
   4  -4   6 2094.52   91.49
   4   4   6 1895.92   87.22
   4  -4   6 1968.61   87.60
   4  -4   6 2023.72   89.99
   4   4   7   53.46    9.03
   4  -4   7   70.33    9.60
  -4  -4  -7   71.49   10.88
   4   4   7   38.51    8.44
   4  -4   7   59.33   10.71
  -4   4  -7   65.66    9.62
  -4  -4  -7   51.60    8.67
   4   4   7   64.03   10.66
   4   4   8  480.42   33.26
   4  -4   8  505.93   32.61
  -4  -4  -8  560.75   34.95
   4   4   8  563.81   35.32
  -4   4  -8  577.07   34.80
   4   4   8  514.20   35.00
   4  -4   8  608.46   38.42
  -4  -4  -8  505.32   32.88
  -4   4  -9    8.80    4.88
   4   4   9    5.34    3.68
   4  -4   9   20.85    7.20
   4   4   9    1.89    3.90
   4  -4   9    3.25    3.68
  -4  -4  -9   12.01    6.13
   4   4   9    5.72    4.66
   4   4   9   21.09    6.88
  -4   4  -9    6.69    4.37
  -4   4 -10   24.60    7.10
  -4  -4 -10   33.73    8.61
   4   4  10   11.77    5.76
   4  -4  10   12.65    6.77
  -4   4 -11   41.87    9.10
  -4  -4 -11   55.99   10.66
   4   4  11   35.92    8.86
   4  -4  11   42.14    9.75
  -4   4 -12   27.27    6.72
  -4  -4 -12   29.29    7.55
   4   4  12   41.73    8.79
   4  -4  12   31.85    8.08
  -4   4 -13   53.84    9.14
  -4  -4 -13   51.39    8.98
   4  -4  13   45.44    8.59
  -4  -4 -14  162.92   13.69
   4  -4  14  164.36   13.90
  -4   5  14   45.92    6.93
   4  -5 -13  152.09   14.69
  -4   5  13  144.44   14.67
  -4   5  12   76.15   11.69
   4  -5 -12   69.11   11.27
  -4  -5  12   71.63   11.35
  -4   5  11  207.27   20.81
   4  -5 -11  240.99   21.92
   4  -5 -10  665.55   42.26
   4   5  -9    9.40    4.34
   4  -5  -9    3.79    3.92
  -4   5   9   14.39    6.30
  -4  -5   9    6.21    4.68
   4  -5  -8    5.17    3.90
  -4   5   8    7.60    4.64
  -4  -5   8   -1.90    3.50
  -4   5   8    1.89    4.28
   4  -5  -8    5.11    3.85
   4  -5  -8    3.58    4.05
   4   5  -8   -1.45    2.99
   4  -5  -7  123.95   14.83
   4   5  -7  113.26   12.56
  -4  -5   7   91.49   12.71
  -4   5   7  115.93   14.51
  -4   5   7  115.00   14.56
  -4  -5   7  135.38   15.49
   4  -5  -7  120.75   14.07
   4  -5  -7  104.14   13.43
   4  -5  -6  400.63   27.90
  -4   5   6  405.41   27.87
  -4   5   6  402.49   28.59
  -4  -5   6  381.49   27.43
   4   5  -6  354.86   24.51
  -4  -5   6  408.05   27.29
   4  -5  -6  448.50   29.03
   4  -5  -6  394.91   27.17
   4  -5  -5  948.85   48.36
   4   5  -5  956.48   46.20
   4  -5  -5  965.77   49.71
   4   5  -5  928.65   47.94
   4  -5  -5  942.34   47.72
   4  -5  -5  939.42   48.69
  -4  -5   5  912.27   48.60
  -4   5   5 1016.61   50.63
  -4   5   5  984.41   48.83
   4  -5  -5  874.46   46.38
  -4  -5   5  951.66   48.16
   4   5  -4  274.10   18.56
   4  -5  -4  274.47   19.94
  -4  -5   4  262.84   19.57
   4   5  -4  309.25   20.44
  -4  -5   4  246.18   19.72
  -4   5   4  305.44   21.74
   4  -5  -4  260.03   20.29
   4  -5  -4  243.26   19.44
   4  -5  -3 1494.41   66.61
   4   5  -3 1391.02   65.11
  -4  -5   3 1538.96   66.41
  -4  -5   3 1400.37   66.56
  -4   5   3 1634.02   68.84
   4   5  -3 1575.19   66.01
  -4  -5   3 1300.75   66.41
   4  -5  -2 1701.82   75.05
  -4   5   2 1767.58   76.74
   4   5  -2 1754.15   75.44
  -4  -5   2 1689.11   72.50
  -4  -5   2 1884.75   75.65
  -4   5   2 1789.02   76.82
  -4  -5   2 1581.19   74.97
   4   5  -2 1731.62   74.66
  -4  -5   2 1665.47   76.49
   4   5  -1   35.04    5.91
  -4  -5   1   33.63    5.83
  -4  -5   1   24.49    4.73
  -4   5   1   34.37    6.57
   4   5  -1   30.33    5.54
  -4   5   1   28.68    6.07
   4  -5  -1   35.43    5.97
  -4  -5   1   33.55    6.79
   4  -5   0  197.64   14.85
   4   5   0  213.57   15.48
  -4   5   0  245.69   17.62
   4   5   0  215.33   15.68
   4   5   0  189.87   14.44
  -4  -5   0  181.10   14.33
  -4  -5   0  209.66   16.33
  -4  -5   0  209.64   15.45
   4  -5   1 1014.28   48.18
   4   5   1  948.82   45.24
   4   5   1  908.59   44.28
  -4   5  -1  984.90   46.72
   4   5   1  934.93   44.85
   4  -5   1  960.95   44.12
  -4  -5  -1  995.14   45.25
  -4  -5  -1  898.18   45.40
  -4  -5  -1  879.98   44.65
   4  -5   2  345.46   24.52
   4  -5   2  371.09   21.25
  -4  -5  -2  344.92   22.98
   4   5   2  363.13   22.77
  -4  -5  -2  337.62   22.01
  -4  -5  -2  399.16   23.58
   4   5   2  412.85   23.38
  -4   5  -2  327.31   22.47
  -4   5  -2  374.68   22.86
   4   5   3 1008.53   48.10
   4   5   3 1057.72   48.81
   4   5   3 1002.43   49.93
  -4  -5  -3  962.17   49.26
   4  -5   3 1024.04   52.12
  -4  -5  -3 1011.86   48.18
  -4  -5  -3 1026.72   48.11
  -4   5  -3  879.06   46.72
   4   5   4  188.74   15.46
   4   5   4  176.89   15.29
   4   5   4  175.85   16.49
   4   5   4  167.26   15.42
  -4  -5  -4  147.58   14.06
  -4  -5  -4  171.12   14.36
   4  -5   4  157.01   16.78
   4   5   4  170.90   15.16
  -4   5  -4  154.02   14.09
  -4  -5  -4  168.26   16.04
   4  -5   5  709.56   39.63
  -4  -5  -5  760.46   41.84
   4   5   5  739.04   41.45
   4   5   5  721.24   40.18
  -4  -5  -5  658.45   37.98
   4   5   5  704.91   38.88
   4  -5   5  758.40   43.88
   4   5   5  720.78   39.73
  -4   5  -5  674.79   37.80
   4  -5   6  301.27   23.98
   4   5   6  337.45   23.86
  -4  -5  -6  337.86   25.61
   4   5   6  347.18   26.06
   4   5   6  332.58   24.52
   4  -5   6  343.14   27.53
   4   5   6  279.89   23.26
  -4   5  -6  307.25   22.75
  -4  -5  -6  319.96   23.19
  -4  -5  -7   39.61    7.99
  -4   5  -7   52.31    9.12
  -4   5  -7   53.79    9.43
   4   5   7   60.23   10.24
  -4  -5  -7   60.72   10.41
   4   5   7   44.67    8.37
   4   5   7   49.31    9.72
   4  -5   7   46.74    9.63
   4  -5   8   64.88   12.48
  -4  -5  -8   89.10   13.28
  -4   5  -8   81.62   11.75
   4   5   8   89.65   12.87
  -4  -5  -8  100.18   13.83
   4   5   8   76.56   11.57
   4   5   8   82.77   12.71
  -4   5  -8   75.78   11.46
  -4  -5  -8   73.13   10.87
  -4  -5  -9   78.99   12.78
   4   5   9   84.62   12.98
   4  -5   9   69.76   13.22
   4   5   9  120.74   14.85
  -4   5  -9  107.36   13.87
  -4  -5 -10    1.87    4.88
   4   5  10    5.73    4.99
   4  -5  10    2.09    5.47
  -4   5 -10    8.80    4.30
   4   5  10   -1.75    3.23
  -4  -5 -11  147.65   16.45
   4   5  11  102.83   14.31
   4  -5  11  145.85   17.04
   4   5  11  128.94   14.88
  -4   5 -11   99.44   13.67
  -4  -5 -12    1.56    3.52
   4   5  12    3.00    3.67
   4  -5  12    1.67    2.67
  -4   5 -12    5.99    4.14
  -4  -5 -13   51.54    8.26
   4  -5  13   48.28    8.43
  -4   5 -13   39.94    7.35
   4  -5  14    8.02    2.98
  -4  -5 -14   10.88    3.55
  -4  -6  13   35.04    6.92
   4  -6 -13   26.77    6.08
  -4  -6  12   25.62    7.57
   4  -6 -12   16.56    5.94
   4  -6 -11  320.98   25.66
   4  -6 -10   31.75    7.98
   4  -6  -9   35.81    8.50
   4  -6  -9   58.28   10.62
   4  -6  -8   40.19    9.17
   4  -6  -8   36.83    8.60
  -4   6   8   52.43   10.38
  -4  -6   8   42.89   10.06
   4   6  -8   24.84    6.70
  -4   6   8   33.48    8.82
   4  -6  -7    1.73    3.90
   4  -6  -7   -1.79    3.30
  -4   6   7   -1.78    4.03
  -4  -6   7    3.76    4.25
  -4  -6   7    1.72    4.48
   4   6  -7    4.33    2.98
  -4   6   7   -1.77    3.66
  -4   6   7   -1.88    4.26
   4  -6  -6  125.05   15.01
   4  -6  -6  201.71   18.72
  -4   6   6  199.24   18.99
  -4  -6   6  160.77   17.39
  -4   6   6  159.87   16.56
  -4  -6   6  146.26   16.41
   4   6  -6  147.01   14.61
  -4   6   6  134.49   15.77
   4  -6  -5  303.23   23.46
   4   6  -5  334.61   24.40
  -4   6   5  344.02   25.10
   4  -6  -5  351.56   25.81
   4  -6  -5  311.19   23.88
   4  -6  -5  349.53   23.99
  -4  -6   5  340.32   24.68
  -4   6   5  362.47   26.32
  -4  -6   5  356.69   26.00
   4   6  -5  277.92   21.50
  -4   6   4  176.50   16.95
  -4  -6   4  162.43   16.17
   4  -6  -4  180.76   16.99
  -4  -6   4  215.93   17.63
   4  -6  -4  177.42   16.08
  -4  -6   4  194.02   17.46
   4   6  -4  152.79   14.25
   4  -6  -4  171.89   16.23
  -4   6   4  177.13   16.72
   4   6  -4  200.00   16.87
   4  -6  -4  157.43   15.54
   4   6  -4  149.64   14.94
  -4  -6   3 1072.66   54.47
   4   6  -3  988.59   51.82
   4  -6  -3 1022.46   52.63
  -4   6   3 1160.64   54.72
   4   6  -3 1095.58   52.25
   4  -6  -3 1103.94   53.52
   4   6  -3 1064.48   51.46
  -4  -6   3 1112.89   53.07
   4  -6  -3 1045.72   52.81
  -4  -6   3 1080.54   55.14
  -4   6   3 1190.33   55.34
  -4  -6   3 1004.91   52.93
  -4  -6   2   -1.42    2.62
   4   6  -2    1.09    2.00
  -4  -6   2    2.53    2.61
   4   6  -2    2.37    3.10
   4  -6  -2   -1.34    2.46
  -4   6   2    2.65    2.45
   4   6  -2   -1.23    2.53
  -4   6   2    2.63    2.97
  -4  -6   2    1.18    2.66
   4  -6  -2    1.22    2.52
  -4  -6   2    5.72    4.17
   4  -6  -2    1.22    2.52
  -4  -6   1  155.49   15.63
  -4  -6   1  172.61   15.00
  -4   6   1  165.92   15.62
  -4   6   1  182.57   15.83
   4   6  -1  178.37   15.55
   4  -6  -1  191.85   15.61
   4   6  -1  180.67   15.30
  -4  -6   1  162.15   15.97
   4   6  -1  162.03   14.26
   4   6   0    6.62    3.24
   4   6   0   15.05    4.22
   4   6   0   16.52    4.76
  -4   6   0    5.31    3.69
   4  -6   0   13.83    4.06
   4   6   0    7.84    3.60
  -4  -6   0   17.02    5.03
  -4  -6   0   10.29    4.61
  -4  -6   0    8.09    3.12
   4   6   1   79.44   10.14
   4  -6   1  110.01   11.52
   4   6   1   86.79   10.10
   4  -6   1   85.65    9.62
   4   6   1  110.26   11.36
  -4   6  -1   84.25   11.01
   4   6   1  101.89   11.29
  -4  -6  -1   85.34   10.18
  -4  -6  -1  100.56   11.50
  -4  -6  -1   88.40   10.37
   4  -6   1   90.27   11.60
   4   6   2  718.54   37.45
   4  -6   2  672.50   39.40
   4   6   2  654.27   36.12
   4  -6   2  667.88   36.60
   4   6   2  719.18   37.20
  -4   6  -2  669.98   37.98
  -4   6  -2  619.03   36.19
  -4  -6  -2  669.51   37.27
   4   6   2  701.43   37.56
  -4  -6  -2  679.80   36.61
  -4  -6  -2  714.01   37.76
   4   6   3  348.64   23.85
   4   6   3  329.75   24.23
  -4   6  -3  353.94   23.75
  -4   6  -3  304.31   22.06
   4   6   3  320.90   22.34
   4  -6   3  351.79   23.15
   4   6   3  323.34   22.50
   4   6   3  297.10   22.31
   4  -6   3  331.91   25.62
  -4  -6  -3  297.83   22.96
  -4  -6  -3  326.26   22.46
  -4  -6  -3  307.90   22.24
   4   6   4   65.98    9.74
   4  -6   4   41.90    9.01
   4   6   4   52.56    8.48
   4  -6   4   52.90    8.54
   4   6   4   71.94    9.68
  -4   6  -4   59.85    9.09
  -4  -6  -4   53.71    8.74
  -4  -6  -4   66.85   10.48
   4   6   4   86.67   11.96
   4   6   4   62.51    9.53
   4   6   5  222.16   19.07
  -4   6  -5  191.72   17.27
   4  -6   5  198.12   18.30
   4   6   5  180.46   16.93
   4  -6   5  181.01   17.08
   4   6   5  195.93   19.69
  -4  -6  -5  177.98   17.32
   4  -6   5  227.78   21.83
   4   6   5  207.51   18.47
  -4  -6  -5  200.29   19.25
   4   6   6    7.41    4.88
  -4   6  -6   13.32    4.77
  -4  -6  -6   19.40    5.55
   4  -6   6   21.27    7.63
   4   6   6   19.74    6.10
   4   6   6   22.65    6.37
  -4  -6  -6   25.08    6.85
   4  -6   6   25.17    6.60
   4   6   6   16.31    5.51
   4   6   7   11.64    5.38
   4   6   7    6.80    4.15
  -4   6  -7   12.98    4.97
  -4   6  -7   12.79    5.12
  -4  -6  -7    9.44    4.60
  -4  -6  -7    7.24    4.73
   4   6   7    3.55    3.29
   4  -6   7    2.23    4.61
  -4  -6  -7    1.85    3.83
   4  -6   7    5.51    4.16
   4   6   7    9.51    4.39
  -4  -6  -8   14.91    5.95
  -4  -6  -8   30.01    7.76
   4  -6   8   28.40    7.96
  -4   6  -8   20.65    6.58
   4   6   8   17.53    5.86
   4   6   8   16.76    5.82
  -4  -6  -8    9.68    5.09
   4   6   8   18.69    6.25
  -4   6  -8   20.56    6.55
  -4  -6  -8    9.75    4.54
   4  -6   9  234.72   23.56
   4   6   9  203.45   20.27
  -4   6  -9  241.90   21.64
   4   6   9  213.59   21.08
  -4  -6  -9  248.50   21.82
  -4  -6 -10  216.38   20.32
   4  -6  10  194.87   20.52
   4   6  10  248.06   20.97
  -4   6 -10  170.91   18.26
   4   6  10  193.44   19.77
   4  -6  10  216.99   20.49
  -4  -6 -11   23.58    6.59
   4  -6  11   36.27    8.93
  -4   6 -11   42.87    8.87
   4   6  11   43.47    8.38
   4   6  11   20.90    6.57
   4  -6  11   34.23    7.90
   4   6  12   41.58    7.48
  -4   6 -12   36.57    7.55
  -4  -6 -12   46.67    8.21
   4  -6  12   40.77    8.03
   4  -6  12   45.99    8.28
   4  -6  13   14.75    4.82
  -4   6 -13   13.55    4.10
  -4  -6 -13    8.12    3.77
   4  -7 -13   14.23    4.03
  -4  -7  13    5.58    3.73
   4  -7 -12  327.06   24.11
  -4  -7  12  453.21   28.75
   4  -7 -11    3.10    3.20
   4  -7 -10    9.96    4.85
   4  -7 -10   -1.72    3.55
   4  -7  -9    5.50    4.49
   4  -7  -9   12.61    5.26
   4  -7  -8    1.90    3.92
   4  -7  -8   -1.80    4.08
  -4   7   7   53.21   10.38
   4  -7  -7   63.09   10.85
  -4  -7   7   63.06   11.19
   4   7  -7   65.77   10.37
   4  -7  -7   65.83   11.21
   4   7  -6  429.49   30.07
  -4   7   6  442.94   32.18
   4  -7  -6  493.42   33.60
  -4   7   6  555.56   35.92
  -4  -7   6  440.51   31.78
  -4  -7   6  552.11   34.66
   4  -7  -6  512.48   32.97
   4   7  -6  449.43   31.44
   4  -7  -5  280.80   22.70
  -4  -7   5  312.03   24.32
   4  -7  -5  286.07   22.59
   4  -7  -5  248.26   21.87
   4   7  -5  284.01   23.16
  -4   7   5  264.44   22.79
   4  -7  -5  268.96   23.25
   4   7  -5  262.76   21.18
  -4  -7   5  295.89   24.34
   4   7  -5  294.60   23.11
  -4   7   5  339.50   25.91
  -4  -7   4 1800.51   83.87
   4  -7  -4 1801.07   83.08
   4   7  -4 1740.28   81.22
   4  -7  -4 1827.93   84.01
  -4   7   4 1923.06   86.31
   4  -7  -4 1739.08   83.57
  -4  -7   4 1915.85   86.33
   4   7  -4 1735.41   82.71
  -4   7   4 1929.72   85.29
   4   7  -4 1812.44   83.75
   4   7  -3  173.42   16.62
   4  -7  -3  185.14   17.41
  -4  -7   3  181.66   17.07
   4  -7  -3  154.63   16.12
  -4   7   3  199.89   18.32
  -4   7   3  224.20   19.29
   4  -7  -3  151.77   16.12
  -4  -7   3  187.08   18.68
  -4  -7   3  162.79   18.14
   4  -7  -2  158.53   16.08
   4  -7  -2  137.33   14.55
   4   7  -2  131.37   13.50
   4  -7  -2  120.90   13.68
  -4  -7   2  135.11   14.41
  -4  -7   2  133.69   15.56
   4   7  -2  134.69   14.08
  -4   7   2  137.31   15.24
  -4   7   2  138.03   15.01
   4   7  -2  160.52   15.83
  -4  -7   2  132.17   15.44
  -4  -7   1    7.99    4.91
  -4  -7   1   13.80    4.95
   4  -7  -1   10.87    4.18
   4  -7  -1   18.71    6.12
  -4   7   1   20.49    5.75
   4   7  -1   28.81    6.92
  -4   7   1   10.85    4.98
   4   7  -1    5.43    3.34
  -4  -7   1   18.21    5.93
   4   7  -1   16.61    5.02
   4  -7  -1    9.35    3.92
  -4  -7   0   30.58    7.26
  -4  -7   0   19.37    5.35
   4  -7   0   33.84    6.86
   4   7   0   21.21    5.95
   4  -7   0   21.66    6.13
   4  -7   0   32.55    6.40
   4   7   0   24.36    6.68
  -4   7   0   25.19    7.18
  -4  -7   0   40.17    8.57
   4   7   0   27.37    6.32
   4   7   1  698.48   37.06
   4  -7   1  548.80   33.75
   4   7   1  657.15   36.54
  -4   7  -1  595.29   37.89
   4   7   1  686.87   38.08
  -4  -7  -1  610.73   35.84
  -4  -7  -1  628.52   37.41
   4  -7   1  636.47   38.17
   4   7   1  637.63   36.55
   4  -7   1  662.00   38.40
   4  -7   1  685.67   37.96
   4   7   2  604.13   35.66
   4  -7   2  611.93   35.72
   4   7   2  582.25   34.50
  -4   7  -2  663.84   37.91
  -4   7  -2  576.56   35.09
   4   7   2  564.94   34.11
   4   7   2  583.73   34.67
   4  -7   2  613.06   37.87
  -4  -7  -2  661.04   36.09
  -4  -7  -2  551.04   34.88
  -4  -7  -2  583.25   34.84
   4   7   3  881.31   46.72
   4   7   3  846.33   44.79
   4  -7   3  829.35   45.39
   4   7   3  856.58   45.25
  -4   7  -3  829.73   45.53
  -4   7  -3  838.14   46.25
   4   7   3  806.07   45.08
   4  -7   3  897.78   49.74
  -4  -7  -3  802.83   45.79
  -4  -7  -3  897.57   46.24
  -4  -7  -3  854.27   45.53
   4   7   4 1176.88   59.69
   4   7   4 1189.55   62.03
   4   7   4 1135.02   57.72
   4  -7   4 1191.28   59.05
   4   7   4 1068.83   57.34
  -4  -7  -4 1250.63   59.74
  -4   7  -4 1115.51   58.10
  -4  -7  -4 1228.37   61.18
   4  -7   4 1305.29   64.75
   4   7   4 1181.69   59.38
   4  -7   5  304.81   26.70
   4   7   5  279.53   22.99
  -4  -7  -5  249.63   21.47
   4   7   5  293.09   22.47
   4  -7   5  286.90   22.94
  -4  -7  -5  284.85   24.09
   4   7   5  304.91   23.68
  -4  -7  -5  231.92   21.07
   4   7   5  299.00   25.04
  -4   7  -5  279.46   22.33
   4  -7   6   84.61   12.03
   4   7   6   82.86   13.08
   4   7   6   83.23   12.40
  -4  -7  -6   76.37   12.27
  -4  -7  -6   82.10   12.04
   4  -7   6   88.22   14.46
   4   7   6   76.62   11.74
   4  -7   6   99.16   13.74
   4   7   6   80.88   11.33
  -4   7  -6   64.34   10.60
  -4  -7  -6   81.13   11.59
   4  -7   7   67.89   11.06
   4   7   7   46.35   10.53
  -4  -7  -7   46.69    9.42
   4   7   7   62.08   10.95
   4  -7   7   63.29   12.38
   4  -7   7   40.42    9.42
  -4   7  -7   62.60   10.57
   4   7   7   45.15    9.40
  -4  -7  -7   46.65    9.03
  -4  -7  -7   49.53   10.12
   4   7   8  120.70   15.13
  -4   7  -8  106.82   13.98
   4   7   8   85.10   12.78
   4  -7   8  107.15   14.21
   4   7   9  148.10   16.74
   4   7   9  122.56   15.12
  -4   7  -9  108.72   14.33
   4  -7   9  137.70   15.99
  -4  -7 -10   69.89   10.72
   4   7  10   56.25    9.95
   4   7  10   66.47   10.36
  -4   7 -10   72.32   11.19
   4  -7  10   63.87   11.42
   4  -7  10   61.39   10.43
  -4  -7 -11  176.45   16.27
   4   7  11  200.75   17.70
   4  -7  11  175.23   17.64
   4   7  11  153.12   15.52
  -4   7 -11  169.04   16.67
   4  -7  11  204.79   18.04
   4  -7  12   80.07   10.49
   4   7  12   97.00   10.47
  -4   7 -12   84.48   10.34
  -4  -7 -12   75.84    9.50
   4  -8 -12   -1.01    2.46
  -4  -8  12    2.60    3.17
  -4  -8  11   57.18    9.89
   4  -8 -11   33.33    6.97
   4  -8 -11   45.02    7.69
   4  -8 -10   10.43    4.36
   4  -8 -10    6.11    4.00
   4  -8  -9   56.92   10.33
   4  -8  -9   69.79   11.61
   4  -8  -8   15.24    6.08
   4  -8  -8   18.61    6.22
  -4  -8   7  638.03   40.28
   4  -8  -7  617.74   40.04
   4  -8  -7  611.55   38.32
   4  -8  -6  357.42   26.63
  -4  -8   6  323.66   27.36
   4  -8  -6  330.84   25.47
   4  -8  -6  374.32   28.00
  -4  -8   6  356.29   28.51
   4  -8  -6  312.19   25.70
  -4  -8   5   -1.84    4.80
   4  -8  -5    4.93    3.72
   4   8  -5    1.75    3.22
   4  -8  -5    5.22    4.25
   4   8  -5    7.93    4.14
  -4   8   5    5.80    4.37
  -4   8   5    3.64    3.36
   4   8  -5    3.66    3.38
   4  -8  -5    7.10    5.44
  -4  -8   5    9.84    5.74
   4   8  -4  166.47   16.77
   4  -8  -4  160.57   17.50
   4   8  -4  168.60   17.45
  -4   8   4  167.81   18.19
  -4   8   4  187.55   19.22
   4  -8  -4  175.65   17.73
  -4  -8   4  169.34   18.14
   4  -8  -4  174.87   17.64
  -4  -8   4  186.73   19.66
  -4  -8   3   65.44   11.57
  -4   8   3   78.62   12.38
  -4   8   3   82.89   12.34
   4   8  -3   87.84   11.83
  -4  -8   3   76.35   11.79
   4  -8  -3   62.75   10.49
   4  -8  -3   49.77    9.66
  -4  -8   3   65.88   11.87
   4  -8  -2   16.00    5.74
   4  -8  -2   16.17    5.76
   4   8  -2    6.45    3.67
  -4  -8   2   16.55    5.73
   4  -8  -2   15.68    5.44
  -4  -8   2   15.07    6.29
  -4  -8   2   21.50    7.87
   4   8  -2   20.51    6.21
  -4   8   2   13.82    5.98
   4   8  -2   10.21    4.74
  -4   8   2   10.58    5.42
  -4   8   1  300.38   25.15
  -4   8   1  370.56   26.67
   4   8  -1  359.10   26.19
   4  -8  -1  262.65   22.51
   4   8  -1  304.42   24.00
  -4  -8   1  324.86   26.10
   4  -8  -1  316.66   23.82
  -4  -8   1  307.08   24.58
   4   8  -1  309.49   23.44
   4  -8  -1  285.67   24.75
  -4  -8   1  306.13   26.01
  -4   8   0  309.10   25.66
   4   8   0  309.94   24.98
   4  -8   0  302.96   23.22
   4   8   0  341.93   25.00
   4   8   0  308.59   23.73
   4  -8   0  335.33   24.28
  -4  -8   0  324.04   25.21
  -4  -8   0  325.14   26.42
  -4  -8   0  341.02   26.17
   4  -8   0  320.45   26.04
   4  -8   1 1102.75   57.64
  -4   8  -1 1145.42   58.89
  -4   8  -1  991.74   55.09
   4   8   1 1169.01   57.74
  -4  -8  -1 1013.33   55.75
   4   8   1 1067.04   54.94
  -4  -8  -1 1056.53   57.15
   4   8   1 1064.69   54.99
   4   8   1 1060.25   55.11
   4  -8   2  461.90   31.53
   4  -8   2  421.95   29.84
  -4   8  -2  455.09   31.68
  -4   8  -2  382.74   28.53
  -4  -8  -2  410.91   29.23
   4   8   2  451.92   29.39
   4   8   2  423.13   29.18
   4  -8   2  394.76   30.39
   4   8   2  381.59   28.21
   4   8   2  479.69   29.92
   4   8   3   51.23    9.54
   4  -8   3   77.94   11.50
  -4   8  -3   60.10   10.47
  -4  -8  -3   63.90   10.29
  -4   8  -3   69.96   10.99
   4  -8   3   68.92   12.02
  -4  -8  -3   76.55   11.68
   4   8   3   74.33   11.22
   4   8   3   81.29   11.23
   4   8   3   50.69    9.85
   4   8   4  495.15   32.18
   4  -8   4  466.86   34.97
   4   8   4  475.52   32.49
   4  -8   4  456.59   32.22
   4   8   4  554.90   34.27
   4   8   4  505.01   32.14
  -4  -8  -4  479.43   32.52
   4   8   5   97.40   12.58
  -4  -8  -5  112.89   14.50
   4   8   5   96.08   13.28
   4  -8   5  115.13   16.11
   4   8   5   98.01   13.52
   4  -8   5  112.99   14.27
  -4  -8  -5   76.27   12.06
   4  -8   6    1.89    3.90
   4  -8   6    7.13    4.35
   4   8   6    1.81    2.89
   4   8   6   -1.73    3.57
   4  -8   7  156.95   17.42
   4   8   7  126.21   15.94
   4  -8   7  162.62   18.41
   4   8   7  150.82   16.72
  -4   8  -7  177.76   18.13
   4  -8   8  127.79   15.69
   4   8   8  103.60   14.53
  -4   8  -8  110.49   14.50
   4   8   8  122.41   14.78
   4  -8   9  251.30   21.70
   4   8   9  242.57   21.22
   4   8   9  221.43   19.85
  -4   8  -9  208.06   20.12
   4  -8  10   67.43   10.31
   4   8  10   65.25   10.17
   4   8  10   55.68    9.05
  -4   8 -10   56.97    9.55
   4   8  11   39.60    6.96
   4   8  11   45.87    7.52
  -4   8 -11   36.29    7.09
   4   8  12   86.73    8.95
  -4   8 -12   99.60   10.14
  -4  -9  11    2.66    3.01
   4  -9 -11    0.98    2.21
   4  -9 -11   -0.96    2.17
   4  -9 -10    7.78    4.32
   4  -9 -10    4.74    3.47
   4  -9  -9  152.42   16.35
   4  -9  -9  150.91   15.10
  -4  -9   8  939.24   50.69
   4  -9  -8  947.00   50.03
  -4  -9   7  121.06   15.65
   4  -9  -7  108.62   14.38
   4  -9  -6   48.46   10.03
  -4  -9   6   59.63   11.26
   4  -9  -6   66.08   10.66
   4  -9  -5    7.04    4.01
  -4  -9   5   29.75    8.33
   4  -9  -5   20.56    6.54
   4  -9  -4   89.53   12.43
   4  -9  -4   96.77   13.18
  -4  -9   4   84.39   13.80
  -4  -9   3   10.84    6.33
  -4   9   3   13.63    6.73
  -4   9   3   19.24    6.88
   4   9  -3    3.61    2.89
  -4  -9   3   17.17    6.10
   4  -9  -3    5.14    3.88
   4  -9  -3   10.65    4.64
  -4  -9   3    2.07    3.83
   4   9  -2   83.49   11.93
  -4  -9   2   70.66   12.90
   4   9  -2   65.68   11.27
  -4   9   2   76.20   12.56
   4   9  -2   65.18   11.47
  -4   9   2   58.32   11.62
  -4  -9   2   71.26   12.13
   4  -9  -2   53.90   10.27
  -4  -9   2   75.26   13.24
   4  -9  -2   71.26   11.62
   4   9  -1  388.03   28.03
  -4  -9   1  327.22   27.69
   4  -9  -1  403.00   28.22
  -4  -9   1  465.40   32.25
   4  -9  -1  287.07   25.43
   4   9  -1  363.69   27.94
  -4   9   1  406.90   30.87
   4   9  -1  418.31   30.53
  -4  -9   1  435.88   32.42
   4  -9  -1  381.97   29.93
   4  -9   0 1261.10   67.12
   4   9   0 1222.26   64.18
  -4   9   0 1323.20   68.14
   4   9   0 1316.74   67.43
   4   9   0 1272.67   64.25
  -4  -9   0 1320.96   66.85
   4  -9   0 1204.53   62.97
  -4  -9   0 1406.77   68.30
  -4  -9   0 1266.79   67.42
   4   9   1  169.44   17.41
   4  -9   1  159.47   18.29
   4   9   1  161.13   17.05
  -4   9  -1  183.56   19.49
   4   9   1  135.18   16.76
   4   9   1  140.22   16.26
  -4  -9  -1  159.96   17.49
  -4  -9  -1  184.42   19.43
  -4  -9  -1  147.76   17.69
   4   9   2    4.98    3.76
  -4   9  -2   13.85    6.06
   4  -9   2    7.81    5.10
   4   9   2    6.90    4.22
  -4  -9  -2    5.39    4.39
  -4  -9  -2    3.75    4.25
   4   9   2    5.09    4.15
  -4  -9  -2   10.66    5.19
   4   9   3    1.65    2.64
  -4  -9  -3   -1.82    4.12
   4   9   3   -1.72    4.20
   4  -9   3    1.94    3.10
   4   9   3    1.62    2.99
  -4   9  -3   -1.93    3.98
   4   9   3    1.76    2.29
   4  -9   3    2.01    4.15
  -4  -9  -3    1.81    4.41
   4   9   4    3.58    3.69
  -4  -9  -4    1.78    2.85
   4  -9   4    3.70    3.82
   4  -9   4    1.93    3.08
  -4  -9  -4    1.77    2.83
   4   9   4    1.72    4.50
   4   9   5   16.30    5.82
   4  -9   5   18.54    6.65
   4   9   5   15.45    5.74
   4   9   6   68.68   11.24
   4   9   6   48.65    9.62
   4  -9   6   47.82    9.95
   4  -9   7  128.62   15.60
   4   9   7  121.20   15.20
   4   9   7  141.37   15.45
  -4   9  -7  133.55   16.10
   4  -9   8  312.01   25.18
   4   9   8  326.24   25.15
   4   9   8  362.44   25.33
  -4   9  -8  306.59   24.98
   4   9   9   42.08    8.29
  -4   9  -9   45.58    8.43
   4   9   9   37.21    7.51
   4  -9   9   42.11    8.46
  -4   9 -10   -1.28    2.05
   4   9  10    2.24    2.73
   4   9  10    7.19    3.67
  -4   9 -11    3.00    2.61
   4   9  11    1.74    1.80
   4   9  11   -0.89    1.85
   4 -10 -10   37.41    6.36
  -4 -10  10   33.48    6.84
   4 -10  -9   57.94    8.85
   4 -10  -8   14.19    5.40
  -4 -10   8    1.66    4.34
   4 -10  -7  198.82   18.72
  -4 -10   7  221.06   21.14
   4 -10  -6    1.60    3.91
  -4 -10   6    2.01    3.21
   4 -10  -6    1.56    3.22
   4 -10  -5    9.70    4.74
  -4 -10   5   16.90    6.77
   4 -10  -5   19.93    6.87
  -4 -10   4   60.92   11.72
   4 -10  -4   52.95    9.68
  -4 -10   3   19.79    7.62
   4 -10  -3   13.74    5.74
  -4 -10   2   93.71   13.26
   4 -10  -2  100.51   13.25
  -4 -10   2   93.84   14.54
  -4 -10   1  260.87   22.90
   4 -10  -1  215.03   20.35
  -4 -10   1  213.64   22.50
  -4 -10   0   95.18   14.43
  -4 -10   0  109.97   14.58
   4 -10   0   95.18   12.88
   4  10   0  134.57   15.39
   4 -10   0   98.40   14.43
  -4 -10  -1  211.18   21.22
   4  10   1  201.58   19.54
  -4 -10  -1  207.17   20.30
   4 -10   1  163.45   19.46
   4  10   1  194.81   19.15
  -4 -10  -2    1.82    3.76
   4  10   2    3.58    4.04
   4 -10   2    2.02    4.18
   4  10   2   -1.70    3.50
  -4 -10  -2   -1.91    3.95
   4  10   3   21.62    6.45
  -4 -10  -3    3.58    3.71
  -4 -10  -3   10.97    5.35
   4  10   3   13.49    5.62
   4 -10   3   13.97    6.12
  -4 -10  -4  169.98   17.74
   4  10   4  141.88   16.50
   4  10   4  162.46   17.03
  -4 -10  -4  133.40   15.64
   4 -10   4  117.56   15.82
   4 -10   5  160.35   18.43
   4  10   5  182.05   18.56
   4  10   5  163.88   17.01
   4 -10   6  124.69   15.29
   4  10   6  103.78   13.65
   4  10   6  103.48   12.96
   4  10   7   39.54    8.12
  -4  10  -7   35.08    7.98
   4  10   7   32.32    7.24
   4 -10   7   53.39    9.90
   4 -10   8   90.69   12.22
   4  10   8   92.81   11.90
   4  10   8   95.19   11.32
  -4  10  -8   97.02   12.42
   4  10   9   15.32    4.76
  -4  10  -9   13.91    4.69
   4  10   9   11.71    4.19
   4 -10   9    6.77    4.17
   4  10  10    3.61    2.21
  -4  10 -10   -0.99    2.25
   4 -10  10   -1.10    2.03
   4  10  10    0.85    2.34
   4 -11  -9   23.32    4.73
   4 -11  -8   24.23    5.50
  -4 -11   8   31.37    6.85
   4 -11  -7   83.57   10.80
  -4 -11   7   99.95   12.94
   4 -11  -6   10.63    4.44
   4 -11  -6   12.87    4.46
  -4 -11   6   10.57    5.65
  -4 -11   5    1.89    3.91
   4 -11  -5    1.46    3.02
  -4 -11   4  122.61   15.90
   4 -11  -4  118.64   13.99
  -4 -11   3  395.80   31.00
   4 -11  -3  397.49   28.23
   4 -11  -2   26.93    6.98
  -4 -11   2   40.48    9.43
  -4 -11   2   46.98    9.25
   4 -11  -1    1.56    2.50
  -4 -11   1    1.99    4.11
  -4 -11   1   -1.73    3.56
   4 -11   0   25.76    6.48
  -4 -11   0   21.33    7.44
  -4 -11   0   33.05    8.24
  -4 -11  -1  425.11   31.31
  -4 -11  -1  419.16   30.36
   4 -11   1  424.43   31.68
   4  11   1  463.14   31.19
   4  11   2    1.55    2.86
  -4 -11  -2   -1.77    3.27
   4 -11   2   -1.92    4.68
   4  11   2    1.70    3.51
  -4 -11  -2   -1.69    4.12
  -4 -11  -3   26.63    7.25
   4  11   3   18.15    5.64
   4  11   3   23.65    6.66
  -4 -11  -3   17.75    6.01
   4 -11   3   29.97    7.96
   4  11   4  133.69   15.72
   4  11   4  155.97   15.81
  -4 -11  -4  152.57   15.76
   4 -11   4  143.02   16.83
   4 -11   5  191.06   19.10
   4  11   5  183.15   17.98
   4  11   5  197.84   17.56
   4  11   6   74.71   11.03
  -4  11  -6   86.33   11.95
   4  11   6   56.75    8.93
   4 -11   6   70.39   11.05
   4  11   7   10.41    4.53
  -4  11  -7   19.52    5.78
   4  11   7   22.42    5.21
   4 -11   7   15.84    5.97
   4  11   8    1.10    2.86
  -4  11  -8    8.23    3.76
   4  11   8    5.72    3.17
   4 -11   8    3.72    2.80
   4  11   9  156.06   12.30
   4 -11   9  129.34   12.26
   4  11   9  133.29   11.05
  -4 -12   7    1.18    2.66
   4 -12  -7    0.79    2.06
  -4 -12   6   19.03    5.66
   4 -12  -6   22.82    5.07
  -4 -12   5  118.30   13.61
   4 -12  -5   98.18   11.09
  -4 -12   4   25.51    6.98
   4 -12  -4   31.03    6.56
  -4 -12   3  226.17   20.68
   4 -12  -3  241.48   19.06
  -4 -12   2    1.67    3.78
   4 -12  -2    2.64    2.73
  -4 -12   2   -1.37    3.10
  -4 -12   1   13.27    5.31
   4 -12  -1    3.94    3.44
  -4 -12   1    7.21    4.42
  -4 -12   0   29.10    7.19
  -4  12   0   17.23    5.64
  -4 -12   0   16.13    5.29
  -4 -12  -1   28.98    6.79
  -4 -12  -1   32.48    7.51
   4  12   1   35.65    7.42
  -4 -12  -2  108.69   12.71
   4  12   2   80.26   11.10
   4 -12   2   88.79   12.29
  -4 -12  -2   90.80   11.66
   4  12   3  125.37   13.97
   4 -12   3  124.93   14.42
  -4 -12  -3  122.68   13.38
   4  12   4   16.21    5.34
  -4 -12  -4   22.25    5.35
   4 -12   4   23.69    6.59
   4 -12   5   73.88   10.34
   4  12   5   58.88    9.02
  -4  12  -5   78.78   10.65
   4  12   5   70.90    8.93
   4  12   6   -1.12    2.72
  -4  12  -6   -1.20    2.71
   4  12   6   -2.77    2.56
   4 -12   6    1.22    2.25
   4  12   7   -0.94    1.93
  -4  12  -7   -1.00    2.06
   4  12   7   -0.78    2.15
   4 -12   7   -2.07    2.70
  -4 -13   5   40.52    6.70
   4 -13  -5   25.84    4.74
  -4 -13   4  351.42   22.62
   4 -13  -4  325.86   20.37
  -4 -13   3   50.52    8.09
   4 -13  -3   46.66    6.90
  -4 -13   2   19.25    5.11
   4 -13  -2   11.57    3.71
  -4 -13   1    2.40    2.71
   4 -13  -1    0.96    1.98
  -4 -13   1    4.17    2.72
  -4 -13   0    2.33    2.40
  -4 -13   0    1.08    2.44
  -4  13  -1   25.15    6.10
  -4 -13  -1   19.24    4.80
  -4  13  -2   11.88    4.54
   4  13   2   12.50    4.21
  -4 -13  -2    8.15    3.66
  -4  13  -3   34.20    6.55
   4  13   3   25.26    5.44
  -4 -13  -3   22.27    4.94
  -4  13  -4  254.96   18.10
   4  13   4  258.31   17.56
  -4  13  -4  271.59   18.51
  -4 -13  -4  203.56   15.17
   4  13   5   43.56    6.15
  -5   0  15    6.08    3.11
  -5   0  15    2.03    2.10
   5   0 -15    3.49    2.42
   5   0 -15    6.11    2.80
   5   0 -14    1.28    2.35
   5   0 -14    2.57    2.65
   5   0 -13   95.31   12.77
   5   0 -13  109.15   13.63
   5   0 -12    1.84    4.17
   5   0 -12   -5.59    5.44
   5   0 -11  868.87   50.25
   5   0 -11  850.22   50.27
   5   0 -10   -1.89    4.27
  -5   0  10    8.22    5.69
   5   0 -10    3.55    4.01
   5   0 -10   -1.98    3.17
   5   0  -9   33.45    7.54
   5   0  -9   58.89   10.46
  -5   0   9   53.67   10.10
   5   0  -9   45.78    9.34
  -5   0   9   46.37    9.19
   5   0  -8   -1.38    2.56
   5   0  -8   -1.64    2.63
  -5   0   8    1.60    2.55
  -5   0   8    1.46    2.69
   5   0  -8   -1.47    3.33
   5   0  -8   -1.58    2.53
   5   0  -7   47.08    7.80
   5   0  -7   54.31    8.98
  -5   0   7   65.60    9.39
   5   0  -7   70.42    9.45
   5   0  -7   46.94    8.31
  -5   0   6   -1.08    2.99
   5   0  -6    2.97    2.24
   5   0  -6    1.22    2.51
  -5   0   5 1087.50   49.91
   5   0  -5 1086.90   51.43
  -5   0   5 1097.55   50.34
   5   0  -5 1095.05   49.35
   5   0  -4    8.59    3.37
  -5   0   4    1.54    1.74
   5   0  -4    5.53    2.21
   5   0  -3 3289.35  127.87
  -5   0   3 3123.81  126.78
   5   0  -3 3277.80  126.11
   5   0  -2    1.34    1.75
   5   0  -2    0.46    1.34
   5   0  -2    0.65    1.46
   5   0  -1  202.05   13.07
   5   0  -1  202.22   12.93
   5   0  -1  224.44   12.57
   5   0  -1  187.41   12.68
   5   0   0    4.24    2.09
  -5   0   0    0.92    1.04
   5   0   0    0.60    1.36
   5   0   0    0.62    1.53
  -5   0  -1   87.59    7.55
  -5   0  -1   75.38    6.99
   5   0   1   86.30    7.99
  -5   0  -2   -0.60    1.56
   5   0   2    0.76    1.85
   5   0   2    1.47    1.80
  -5   0  -2    1.23    1.61
   5   0   3 1802.28   76.27
   5   0   3 1770.81   75.74
  -5   0  -3 1804.20   74.36
   5   0   4    1.05    2.56
   5   0   4    6.93    3.54
   5   0   4   -0.67    2.22
  -5   0  -4   -0.82    2.13
  -5   0  -4    0.69    2.01
   5   0   5 2735.53  105.87
   5   0   5 2601.22  104.33
  -5   0  -5 2386.32   99.70
   5   0   5 2366.45   99.57
  -5   0  -5 2301.35  100.43
  -5   0  -6    2.13    1.97
  -5   0  -6   -1.01    2.28
   5   0   6    5.95    3.88
   5   0   6    2.70    3.30
   5   0   6    1.14    2.36
   5   0   6   -1.31    3.64
   5   0   6   -1.02    1.88
   5   0   6    3.03    3.70
   5   0   6   -1.45    2.67
   5   0   7   17.51    5.43
   5   0   7    9.81    3.60
   5   0   7    8.82    4.09
   5   0   7    8.69    5.57
   5   0   7    9.43    4.37
   5   0   7   11.79    5.17
  -5   0  -7    9.72    3.57
  -5   0  -7    9.74    3.75
   5   0   8    4.70    3.82
   5   0   8   -1.62    3.67
   5   0   8   -1.98    3.65
   5   0   8    1.80    2.87
   5   0   8    1.91    5.57
  -5   0  -8    1.36    2.52
  -5   0  -8    1.44    2.67
   5   0   8   -1.45    2.68
  -5   0  -9  125.47   14.62
   5   0   9  117.19   16.02
   5   0   9  109.89   15.39
   5   0   9  119.24   16.30
   5   0   9   77.12   11.95
   5   0   9  124.62   14.94
   5   0  10    4.35    5.31
   5   0  10   -1.82    4.12
   5   0  11  688.24   43.30
   5   0  11  595.29   39.06
   5   0  12    1.91    3.95
  -5   0 -12    1.75    4.26
   5   0  12   -1.61    3.32
  -5   0 -13  151.14   15.31
   5   0  13  119.17   14.52
  -5   0 -14   -1.07    2.95
   5   0  14   -2.30    3.36
   5  -1 -15    0.84    1.73
   5   1 -15    0.85    1.56
  -5   1  15   -0.98    2.87
   5  -1 -15    0.84    2.44
   5   1 -15   -0.85    1.57
   5   1 -15    0.84    1.90
  -5  -1  15   -1.02    2.48
  -5   1  15   -0.95    2.79
   5  -1 -14   17.28    5.13
   5   1 -14   22.67    5.49
   5  -1 -14   14.94    4.78
   5   1 -14   15.13    4.84
   5  -1 -13  128.47   14.67
   5   1 -13  109.34   13.80
   5  -1 -13  112.51   13.86
   5   1 -13  121.25   14.57
   5   1 -12  491.56   34.68
   5  -1 -12  494.98   34.41
   5   1 -12  518.17   35.40
   5  -1 -12  594.60   36.86
   5  -1 -11   41.15    9.22
   5   1 -11   35.06    8.71
   5  -1 -11   24.74    7.56
   5   1 -11   45.31   10.04
   5  -1 -10    7.32    4.78
   5   1 -10   13.40    6.61
   5   1 -10   10.40    5.06
   5  -1 -10    5.45    3.75
   5   1 -10    4.01    4.54
   5  -1 -10    3.86    3.09
  -5   1  10   17.09    7.11
   5   1  -9  493.55   31.70
   5  -1  -9  462.09   31.58
   5  -1  -9  490.05   32.64
   5   1  -9  487.76   33.32
   5  -1  -9  481.36   32.45
   5  -1  -9  493.90   33.36
   5   1  -9  480.26   33.46
  -5  -1   9  444.53   31.36
  -5   1   9  431.16   31.49
  -5  -1   9  536.74   33.99
  -5  -1   9  465.06   32.52
  -5   1   9  487.79   34.15
  -5  -1   8   49.17    8.79
  -5   1   8   45.97    8.85
   5  -1  -8   35.10    7.61
   5  -1  -8   38.42    8.05
   5   1  -8   49.67    9.01
   5   1  -8   52.92    8.54
   5  -1  -8   40.11    7.75
   5   1  -8   34.91    7.83
   5  -1  -8   43.33    8.39
  -5  -1   8   42.18    8.37
  -5  -1   8   41.23    8.24
  -5   1   8   38.74    8.22
   5   1  -7  188.48   15.68
   5  -1  -7  192.60   16.14
   5  -1  -7  172.57   16.00
   5   1  -7  184.12   16.81
   5  -1  -7  180.88   16.50
  -5  -1   7  179.53   15.91
  -5   1   7  186.79   16.72
  -5   1   7  178.34   16.68
  -5  -1   7  158.89   15.46
   5  -1  -7  188.04   17.05
   5   1  -7  172.94   16.71
   5   1  -6    3.74    3.63
   5  -1  -6   -1.20    3.49
   5   1  -6   -0.99    2.05
   5  -1  -6    1.02    2.30
   5  -1  -6    2.41    2.48
   5   1  -6   -1.22    2.52
  -5  -1   6    3.38    2.55
  -5   1   6    1.19    2.19
  -5  -1   6   -2.13    2.95
   5   1  -5  540.69   29.35
   5  -1  -5  568.84   29.60
  -5  -1   5  615.53   30.88
  -5  -1   5  538.88   30.41
   5  -1  -5  621.02   31.89
   5   1  -5  563.31   31.08
   5   1  -4 4232.67  165.06
   5  -1  -4 4192.76  164.46
  -5  -1   4 4248.51  165.70
  -5  -1   4 4081.13  166.24
   5   1  -4 4320.68  166.79
   5  -1  -4 4366.14  166.84
   5  -1  -3  766.48   36.37
   5   1  -3  765.58   35.81
   5  -1  -3  767.88   35.86
   5  -1  -3  749.85   33.63
   5   1  -3  762.75   34.93
  -5  -1   3  710.97   35.57
  -5  -1   3  773.67   35.29
   5  -1  -2  188.45   11.81
   5   1  -2  196.01   12.80
   5  -1  -2  199.85   13.05
   5  -1  -2  180.45   12.63
   5   1  -2  195.04   13.21
  -5  -1   2  191.18   12.14
   5  -1  -1 1133.31   48.05
   5   1  -1 1109.54   48.69
   5  -1  -1 1148.55   49.21
   5  -1  -1 1166.55   49.28
   5   1  -1 1172.52   49.49
   5   1  -1 1183.83   48.74
   5  -1  -1 1117.49   49.23
  -5  -1   1 1095.59   49.34
  -5  -1   1 1146.52   47.67
  -5  -1   0   35.39    5.14
  -5  -1   0   38.22    4.98
   5  -1   0   39.56    5.10
   5   1   0   32.35    4.59
   5   1   0   27.11    4.16
   5  -1   0   33.97    4.82
   5  -1   0   29.19    4.43
   5   1   0   30.46    4.55
   5  -1   0   39.92    4.79
   5   1   1  730.55   32.88
  -5   1  -1  750.43   33.05
   5  -1   1  749.72   33.41
   5  -1   1  711.27   33.91
   5   1   1  708.19   34.08
   5   1   1  711.82   33.43
   5  -1   1  699.55   34.08
  -5  -1  -1  760.71   34.14
  -5  -1  -1  701.78   34.19
  -5  -1  -1  755.11   33.10
   5  -1   2   25.01    4.58
   5   1   2   22.14    4.50
   5   1   2   31.48    4.90
   5  -1   2   25.80    4.58
  -5  -1  -2   29.75    4.39
  -5   1  -2   25.67    4.08
  -5  -1  -2   25.78    4.61
  -5  -1  -2   20.69    4.18
  -5   1  -3  144.02   10.88
   5   1   3  159.73   12.48
   5  -1   3  133.75   11.96
   5   1   3  140.02   12.18
  -5  -1  -3  135.99   11.48
  -5  -1  -3  152.14   11.61
  -5   1  -3  133.73   11.16
  -5  -1  -3  141.08   11.54
  -5  -1  -4 4171.34  172.73
  -5  -1  -4 4379.53  173.00
  -5   1  -4 4212.15  172.90
  -5   1  -4 4407.40  172.39
   5   1   4 4742.97  176.78
   5   1   4 4634.76  175.79
   5  -1   4 4384.63  175.02
   5  -1   4 4667.08  176.02
   5   1   4 4486.41  174.49
   5  -1   4 4370.88  171.10
   5  -1   5  530.85   28.74
   5   1   5  564.68   29.84
  -5  -1  -5  543.76   29.65
  -5  -1  -5  551.89   30.02
  -5   1  -5  525.41   29.73
  -5   1  -5  567.57   29.84
   5   1   5  576.95   32.46
   5  -1   5  551.87   31.46
   5  -1   5  626.39   33.56
   5   1   5  638.00   34.13
   5   1   6   28.59    6.05
   5   1   6   37.30    7.09
   5  -1   6   31.89    7.55
   5   1   6   54.83    8.89
   5  -1   6   55.86    8.40
   5   1   6   40.68    8.20
   5  -1   6   27.05    6.42
   5   1   6   29.44    6.22
   5  -1   6   28.99    5.75
   5   1   6   37.71    6.56
   5   1   6   26.54    6.50
   5  -1   6   37.94    7.77
  -5   1  -6   27.33    6.01
  -5  -1  -6   29.39    5.73
  -5   1  -6   53.33    7.47
   5   1   6   26.82    6.50
   5  -1   7   67.61   11.01
   5   1   7   82.46   12.29
   5   1   7   70.56   11.02
   5  -1   7   97.61   12.28
   5   1   7   75.47   10.57
   5  -1   7   60.76   10.24
   5   1   7   69.47   10.08
   5   1   7   69.64    9.88
   5  -1   7   72.31    9.60
   5   1   7   66.71   11.13
   5  -1   7   83.25   11.86
  -5  -1  -7   63.30    9.04
  -5   1  -7   63.90    9.17
  -5   1  -7   73.34    9.84
  -5   1  -8   91.60   11.42
  -5  -1  -8  113.47   12.70
   5  -1   8  109.86   14.88
   5   1   8  101.08   13.95
   5  -1   8  113.23   13.98
   5   1   8  123.19   15.85
  -5   1  -8  111.44   12.99
   5   1   8   93.82   12.64
   5   1   8   96.53   14.36
   5  -1   8   98.34   14.05
   5   1   8   93.99   12.55
   5  -1   8   81.17   11.25
   5  -1   8   91.78   13.21
   5   1   8   67.51   10.69
   5   1   9  353.43   28.65
   5  -1   9  344.03   27.33
   5  -1   9  331.36   28.32
   5   1   9  346.67   28.92
   5   1   9  404.83   30.33
   5  -1   9  313.80   27.04
   5  -1   9  290.04   25.46
   5   1   9  335.13   25.20
  -5   1  -9  267.93   23.74
   5   1   9  331.97   26.58
   5  -1   9  269.43   23.52
   5   1   9  297.02   24.95
   5  -1  10    3.91    4.42
   5   1  10    8.41    4.66
   5   1  10   10.83    6.63
   5  -1  10    4.26    4.82
   5  -1  11    1.90    3.04
   5   1  11    2.10    4.33
   5  -1  11    2.09    4.31
   5  -1  12  509.09   33.96
  -5  -1 -12  502.20   33.81
  -5   1 -12  548.27   35.42
  -5  -1 -12  548.20   35.55
   5   1  12  461.18   34.02
   5  -1  12  528.38   35.73
  -5   1 -13   70.67   10.82
  -5  -1 -13   55.67    9.47
   5  -1  13   60.50    9.53
   5   1  13   68.63   10.97
   5  -1  13   68.15   11.14
   5   1  14    1.11    2.51
   5  -1  14    1.14    2.57
  -5  -1 -14    1.02    2.82
  -5   1 -14    1.06    2.40
  -5  -2  14    7.21    4.20
  -5   2  14    7.69    3.92
   5   2 -14   -1.18    2.88
   5  -2 -14    1.15    2.80
  -5   2  14    1.37    3.09
   5  -2 -14    5.67    3.31
   5   2 -14   -1.19    2.68
   5  -2 -13   66.61   10.24
   5   2 -13   61.64   10.05
   5  -2 -13   55.52    9.56
   5   2 -13   86.19   11.62
   5  -2 -12  100.76   13.63
   5   2 -12  113.47   14.60
   5  -2 -12   93.97   12.95
   5   2 -12  105.77   14.25
   5   2 -11   42.30    9.36
   5  -2 -11   52.32   10.25
   5  -2 -11   51.39   10.07
   5   2 -11   32.45    8.60
   5   2 -10   11.90    5.22
   5  -2 -10    9.22    4.53
   5  -2 -10   11.03    5.11
   5   2 -10   13.85    5.50
  -5  -2  10   17.74    6.05
  -5   2  10   15.32    7.01
   5  -2 -10    8.90    4.67
   5   2 -10   17.16    6.36
   5  -2 -10   13.95    5.82
   5   2 -10   17.04    7.00
   5  -2  -9   71.95   11.21
   5   2  -9   53.09   10.69
   5   2  -9   50.88    9.05
   5  -2  -9   69.18   11.01
   5   2  -9   56.98   10.69
   5  -2  -9   53.22   10.01
  -5   2   9   57.66   10.74
   5   2  -9   70.65    9.98
  -5  -2   9   95.31   13.15
  -5   2   9   42.48    9.77
   5  -2  -8  229.32   20.13
   5  -2  -8  236.62   19.90
   5   2  -8  216.06   19.79
  -5  -2   8  247.46   20.41
   5   2  -8  264.35   22.07
   5  -2  -8  281.83   21.82
   5   2  -8  214.90   18.65
   5  -2  -8  205.74   18.81
  -5   2   8  206.78   20.50
  -5  -2   8  247.57   21.00
   5   2  -8  233.59   18.15
   5  -2  -7  490.97   29.52
   5   2  -7  453.29   29.39
   5   2  -7  436.03   28.98
  -5  -2   7  477.38   29.14
   5   2  -7  452.18   29.44
   5  -2  -7  432.59   28.76
   5   2  -7  460.82   27.86
   5  -2  -7  465.61   28.64
  -5   2   7  435.10   29.95
  -5  -2   7  480.96   29.87
   5   2  -7  425.98   26.04
   5   2  -6  136.90   13.47
   5   2  -6  143.83   11.79
   5  -2  -6  114.52   12.37
   5   2  -6  128.49   13.09
   5   2  -6  141.20   12.62
   5  -2  -6  135.93   12.54
   5  -2  -6  116.13   12.40
   5   2  -6  155.68   14.03
  -5   2   6  137.97   13.79
  -5  -2   6  142.52   13.61
  -5  -2   6  148.19   13.34
   5  -2  -6  141.98   13.89
   5   2  -6  116.23   12.60
   5  -2  -6  130.61   13.05
   5   2  -5  177.88   13.50
   5   2  -5  146.02   11.57
  -5  -2   5  158.66   13.39
   5   2  -5  168.07   13.92
   5  -2  -5  158.93   13.67
  -5   2   5  176.38   14.63
  -5  -2   5  159.56   13.94
   5   2  -4  149.51   11.87
  -5  -2   4  157.26   12.37
   5   2  -4  166.76   12.76
   5  -2  -4  144.35   12.20
  -5   2   4  153.96   12.47
  -5  -2   4  142.18   12.51
   5  -2  -3  137.14   10.85
   5   2  -3  123.14   10.31
  -5  -2   3  107.23   10.40
   5  -2  -3  126.79    9.86
  -5  -2   3  133.08   10.62
  -5  -2   2   20.32    3.78
   5  -2  -2   21.15    3.80
   5  -2  -2   20.00    4.01
   5   2  -2   23.68    4.41
  -5  -2   2   23.52    4.46
   5  -2  -2   22.61    4.12
   5   2  -2   15.50    3.40
  -5  -2   1  700.23   31.00
   5  -2  -1  690.51   31.39
   5  -2  -1  659.79   31.56
   5   2  -1  682.01   31.22
   5   2  -1  680.92   31.10
  -5  -2   1  634.28   31.59
   5  -2  -1  638.36   31.00
   5   2  -1  647.09   31.43
   5  -2  -1  662.39   31.98
  -5  -2   1  674.38   32.82
   5  -2   0   56.08    6.16
   5   2   0   56.83    6.07
   5   2   0   54.36    5.92
   5  -2   0   65.54    6.79
   5  -2   0   48.49    5.68
   5  -2   0   50.82    6.14
   5   2   0   46.94    5.89
  -5  -2   0   56.13    6.76
  -5  -2   0   55.76    6.51
   5  -2   1  264.33   15.34
   5   2   1  243.20   15.18
   5  -2   1  254.32   15.37
   5   2   1  238.95   15.24
   5  -2   1  224.90   15.24
  -5  -2  -1  241.63   15.64
  -5   2  -1  230.09   14.90
  -5  -2  -1  248.34   14.94
  -5  -2  -1  236.23   15.79
   5   2   1  267.92   14.68
   5   2   2   -2.24    2.07
  -5  -2  -2    1.59    2.08
   5  -2   2    1.51    1.71
   5  -2   2    2.63    1.92
   5   2   2    0.77    2.25
   5   2   2    2.09    1.70
   5  -2   2    3.12    2.16
  -5  -2  -2   -0.81    1.84
  -5   2  -2    0.71    1.75
  -5  -2  -2    0.70    1.58
   5   2   2    5.49    2.45
   5  -2   3   88.51    9.44
   5  -2   3  120.63    9.56
   5   2   3  104.21    9.92
   5  -2   3  101.29    9.86
   5   2   3   93.33    9.75
  -5  -2  -3  121.72   10.88
  -5   2  -3  114.84    9.76
  -5  -2  -3  100.11    9.73
  -5  -2  -3  108.08    9.77
   5   2   3   95.26    9.54
   5  -2   4  111.68   11.29
   5  -2   4  143.88   12.28
   5   2   4  118.73   11.63
   5   2   4  136.89   12.51
  -5  -2  -4  134.05   12.27
  -5   2  -4  121.81   10.97
  -5  -2  -4  114.27   10.89
  -5  -2  -4  122.76   11.13
   5   2   4  130.14   11.97
   5  -2   5  134.46   11.49
  -5   2  -5  149.50   12.72
   5   2   5  157.91   14.53
   5  -2   5  118.92   12.30
  -5  -2  -5  146.96   13.68
   5  -2   5  142.50   13.76
   5   2   5  158.84   14.54
   5   2   5  146.39   13.58
  -5  -2  -5  139.55   12.36
  -5  -2  -5  145.55   12.85
  -5   2  -5  132.36   12.29
  -5   2  -6    9.25    3.73
  -5  -2  -6   17.46    4.95
  -5   2  -6   19.46    5.09
   5   2   6   13.12    4.40
   5   2   6   19.16    5.16
   5  -2   6   13.92    4.83
   5   2   6   14.88    5.16
   5   2   6   20.40    5.88
   5  -2   6   21.32    5.45
   5  -2   6   16.96    5.53
   5   2   6    9.35    3.92
   5   2   6   11.78    4.92
   5  -2   6   14.86    5.01
   5   2   6   11.79    4.10
   5  -2   6    8.18    3.31
   5   2   6   18.01    5.06
  -5   2  -7  421.88   27.27
  -5  -2  -7  390.09   26.87
   5   2   7  414.15   28.52
   5   2   7  413.18   28.34
   5  -2   7  422.12   26.93
   5   2   7  425.78   28.23
   5   2   7  494.95   32.01
   5  -2   7  462.49   29.33
   5  -2   7  491.13   31.42
   5   2   7  502.37   32.25
   5   2   7  413.84   28.68
   5   2   7  372.27   26.37
   5  -2   7  457.00   31.20
  -5   2  -7  433.32   28.01
   5   2   7  475.76   31.56
   5  -2   7  445.95   29.97
   5   2   8  113.72   15.32
   5  -2   8   86.69   12.90
   5   2   8  107.52   13.46
   5  -2   8   75.75   10.98
  -5   2  -8  129.54   14.24
  -5  -2  -8  115.56   13.29
   5  -2   8   84.64   13.26
   5   2   8  104.40   14.33
   5   2   8  148.47   17.12
   5  -2   8  132.10   14.85
   5   2   8   74.98   11.82
   5   2   8  115.49   14.27
   5  -2   8  112.04   15.04
   5  -2   9  147.47   17.60
   5   2   9  199.74   20.58
   5  -2   9  141.22   16.72
   5  -2   9  174.55   18.93
   5   2   9  158.93   18.67
  -5   2  -9  164.27   17.36
   5   2   9  138.76   17.46
   5  -2   9  141.86   17.09
   5  -2   9  137.17   15.70
   5   2   9  133.81   16.45
   5   2   9  131.83   16.25
   5   2   9  109.94   14.93
   5   2  10   33.43    8.89
   5  -2  10   32.57    8.46
   5  -2  10   26.73    8.11
   5   2  10   18.05    6.48
  -5  -2 -11    1.81    4.43
   5   2  11   12.01    6.14
   5  -2  11   21.95    7.60
  -5  -2 -11   20.02    7.63
   5  -2  11   15.75    6.31
  -5  -2 -12   41.59    8.68
  -5   2 -12   68.39   11.19
  -5  -2 -12   51.49   10.27
   5   2  12   38.91    8.68
   5  -2  12   52.14    9.85
   5  -2  12   57.48   10.33
  -5  -2 -13   59.20    9.34
  -5   2 -13   58.17    9.59
   5  -2  13   75.36   10.56
  -5  -2 -13   73.47   10.69
   5  -2  13   63.07    9.94
   5   2  13   55.39    9.28
  -5  -2 -14   11.94    3.90
  -5   2 -14    9.99    3.92
  -5  -2 -14   10.73    3.84
   5   2  14   10.11    3.86
   5  -2  14    9.51    3.79
   5   2  14    8.70    3.35
   5  -2  14    6.21    3.32
  -5   3  14   36.68    7.09
   5  -3 -13   27.48    6.21
  -5   3  13   17.71    6.00
   5  -3 -12   58.98    9.99
   5   3 -12   69.91   11.04
   5  -3 -12   78.66   11.13
   5  -3 -11    9.73    4.96
   5   3 -11    1.80    2.88
   5  -3 -11    8.28    4.59
   5  -3 -10    1.62    4.23
   5   3 -10    1.80    4.08
   5  -3 -10    1.66    2.65
   5   3  -9   68.73   10.11
   5  -3  -9   51.48    9.67
   5  -3  -9   64.51   10.44
   5  -3  -9   67.49   11.42
  -5   3   9   93.72   13.67
  -5  -3   9   60.52   11.16
  -5   3   9   64.79   11.46
   5   3  -8 2147.86   97.85
  -5  -3   8 2366.89  101.76
   5  -3  -8 2219.54  101.76
  -5   3   8 2413.15  104.84
  -5  -3   8 2343.74  102.68
   5   3  -8 2129.28   96.91
   5   3  -7  168.31   15.28
  -5  -3   7  186.00   16.98
   5  -3  -7  178.13   16.08
   5  -3  -7  145.07   15.90
  -5   3   7  172.14   17.59
  -5  -3   7  181.44   17.22
   5   3  -7  164.29   14.48
   5   3  -6   45.25    6.76
   5   3  -6   43.80    7.67
   5  -3  -6   47.61    7.46
  -5  -3   6   44.86    7.89
   5  -3  -6   44.60    8.20
   5  -3  -6   43.87    7.81
  -5  -3   6   45.95    8.16
  -5   3   6   49.24    8.58
   5  -3  -5   43.56    6.76
  -5  -3   5   44.78    7.73
  -5  -3   5   48.58    7.79
  -5   3   5   52.51    7.97
   5   3  -5   43.44    6.32
   5   3  -4  764.62   35.65
   5  -3  -4  753.27   36.91
   5  -3  -4  743.09   36.45
  -5  -3   4  732.50   37.40
  -5   3   4  741.74   37.79
  -5  -3   4  733.06   38.47
   5   3  -3    1.98    2.03
  -5  -3   3    2.02    2.95
   5  -3  -3    1.56    2.27
   5   3  -3    3.12    1.91
   5  -3  -3    1.62    1.98
  -5  -3   3    1.70    2.60
   5  -3  -2    2.31    2.01
   5  -3  -2    1.35    1.53
   5   3  -2    1.47    1.67
  -5  -3   2    1.85    2.09
   5  -3  -2    0.71    1.61
  -5  -3   2    3.82    2.99
  -5  -3   2    1.54    1.88
  -5  -3   1  302.24   18.58
   5  -3  -1  307.53   17.54
   5  -3  -1  317.96   18.69
  -5  -3   1  331.86   20.13
   5  -3  -1  329.52   18.78
  -5   3   1  293.95   18.84
   5  -3  -1  305.99   18.00
   5   3  -1  323.31   18.62
  -5  -3   1  293.80   17.94
   5   3   0 5728.78  223.76
   5  -3   0 5892.99  225.11
   5   3   0 6061.82  225.76
   5  -3   0 6046.82  225.14
  -5   3   0 5980.29  226.62
  -5  -3   0 5713.94  226.00
   5  -3   0 5820.60  223.76
   5  -3   0 5702.29  225.01
  -5  -3   0 5859.70  227.00
   5  -3   1  284.54   17.58
   5   3   1  308.10   18.52
  -5  -3  -1  317.67   18.24
  -5  -3  -1  285.53   18.82
  -5  -3  -1  311.98   19.02
   5   3   1  294.88   17.46
   5  -3   1  275.15   16.98
   5  -3   1  313.69   18.33
   5   3   2    0.87    2.13
  -5  -3  -2    3.26    2.49
  -5   3  -2    2.52    2.45
  -5  -3  -2    2.76    2.24
  -5  -3  -2    0.92    2.25
   5   3   2    4.00    2.21
   5  -3   2   -0.80    1.96
   5  -3   2   -0.75    2.07
   5  -3   2    0.73    1.50
   5   3   3   10.63    3.60
  -5  -3  -3   21.69    4.97
  -5  -3  -3   22.87    4.84
  -5   3  -3   10.80    3.56
  -5  -3  -3   11.81    3.59
   5   3   3    9.37    3.49
   5  -3   3    9.43    3.10
   5  -3   3   14.97    3.55
   5  -3   3   14.00    3.90
   5  -3   4  719.54   37.13
   5  -3   4  727.75   37.58
  -5   3  -4  778.97   37.94
  -5  -3  -4  714.91   37.43
  -5  -3  -4  753.41   37.91
   5   3   4  681.66   37.57
   5  -3   4  830.28   41.81
  -5  -3  -4  781.22   39.62
   5  -3   5   80.37   10.80
   5   3   5   46.61    7.69
   5  -3   5   45.15    6.68
  -5  -3  -5   60.49    9.24
  -5  -3  -5   57.96    8.26
  -5   3  -5   58.01    8.29
   5   3   5   61.10    8.91
   5   3   5   67.32    9.28
   5  -3   5   66.70    9.85
   5  -3   5   52.67    7.97
   5  -3   5   53.99    8.12
   5  -3   6   26.36    7.18
   5   3   6   23.22    6.11
   5   3   6   23.71    5.89
   5  -3   6   22.55    5.03
   5  -3   6   25.19    6.30
   5  -3   6   30.38    6.50
  -5   3  -6   23.81    5.85
  -5   3  -6   17.35    4.79
  -5  -3  -6   21.56    5.43
  -5  -3  -6   28.77    6.82
   5   3   6   26.72    6.42
   5  -3   7  201.85   17.17
   5  -3   7  230.98   19.46
   5  -3   7  217.12   18.55
   5  -3   7  234.36   21.46
   5   3   7  192.24   18.15
   5   3   7  209.77   19.29
  -5  -3  -7  179.95   17.13
  -5   3  -7  211.48   18.05
  -5   3  -7  194.46   17.65
  -5   3  -8 1484.49   68.18
  -5  -3  -8 1256.63   65.19
   5  -3   8 1279.30   64.69
   5   3   8 1282.02   66.81
   5  -3   8 1527.14   72.85
   5   3   8 1461.98   69.54
   5   3   8 1297.30   66.91
   5   3   9    9.36    5.19
   5  -3   9   19.54    5.83
   5  -3   9    7.25    4.74
   5   3   9   14.57    6.07
   5  -3   9   10.55    6.16
  -5   3  -9    8.92    4.37
   5   3   9    3.88    4.02
   5   3  10   12.08    6.18
   5  -3  10    4.22    5.87
   5   3  10   19.33    6.69
   5  -3  10   18.86    6.98
   5  -3  11    1.99    4.10
   5   3  11   17.61    6.76
   5   3  11    7.29    5.32
   5  -3  11    1.83    4.48
  -5  -3 -11   17.61    6.76
  -5  -3 -11    6.65    4.86
  -5   3 -11    9.17    5.36
   5  -3  12    8.63    4.82
  -5  -3 -12   25.81    7.47
   5  -3  12   22.88    6.77
  -5  -3 -12   15.81    5.66
  -5   3 -12   22.33    6.61
  -5  -3 -13   23.13    6.06
   5  -3  13   14.99    5.23
  -5  -3 -14   -1.87    2.73
  -5   4  14   68.15    8.68
   5   4 -14   59.38    8.19
  -5   4  13    1.41    2.60
  -5   4  12    1.70    3.85
   5  -4 -11    7.28    4.76
   5  -4 -10   13.42    5.62
  -5  -4   9  330.91   28.12
  -5   4   9  387.67   30.36
  -5   4   9  390.72   30.56
   5   4  -9  323.35   25.16
   5  -4  -9  360.82   28.18
  -5   4   8  196.88   20.56
  -5   4   8  215.83   21.17
  -5  -4   8  203.72   20.13
  -5  -4   8  159.96   18.03
   5   4  -8  185.10   17.03
   5  -4  -8  189.46   19.53
  -5   4   7  766.07   44.95
  -5   4   7  710.85   42.85
  -5  -4   7  715.61   42.46
   5  -4  -7  746.81   42.91
  -5  -4   7  704.36   41.47
   5   4  -7  722.87   39.02
   5  -4  -7  704.36   41.33
  -5   4   6  381.03   27.33
  -5   4   6  318.71   24.53
  -5  -4   6  373.14   25.84
  -5  -4   6  309.15   23.60
   5  -4  -6  379.54   26.12
   5   4  -6  347.05   24.07
   5   4  -6  315.46   21.82
   5  -4  -6  305.41   23.99
   5   4  -5    3.51    2.66
   5  -4  -5    8.12    3.96
   5   4  -5    6.96    3.05
  -5  -4   5    6.90    3.83
  -5   4   5    3.93    2.97
  -5   4   5   10.50    4.60
   5  -4  -5    5.41    3.54
  -5  -4   5    3.79    3.09
   5  -4  -5   10.15    3.90
   5   4  -4    6.25    2.87
   5   4  -4    3.11    2.36
   5  -4  -4   12.76    3.93
  -5  -4   4    6.36    3.72
  -5  -4   4   12.41    4.55
  -5   4   4   13.41    4.80
   5   4  -3   45.54    6.13
   5  -4  -3   33.16    6.07
   5   4  -3   29.63    5.58
  -5  -4   3   30.64    6.18
  -5  -4   3   39.93    6.12
  -5   4   3   26.40    6.09
  -5  -4   3   33.48    6.40
  -5  -4   2  144.65   12.39
   5  -4  -2  136.40   11.81
   5  -4  -2  136.13   12.01
  -5  -4   2  167.98   14.30
  -5   4   2  124.21   12.34
   5   4  -2  141.66   12.10
  -5  -4   2  145.24   11.92
   5  -4  -1 1852.02   77.44
  -5  -4   1 1802.47   78.86
   5   4  -1 1752.75   76.77
  -5   4   1 1846.05   78.29
  -5   4   1 1814.37   78.93
  -5  -4   1 1806.73   76.88
  -5  -4   1 1849.72   76.94
   5  -4   0  105.66    9.81
   5   4   0   94.09    9.65
  -5   4   0  104.58   10.64
  -5  -4   0  128.74   11.00
   5  -4   0   99.97    9.32
  -5  -4   0   90.58   10.27
   5   4   0   82.65    8.67
   5  -4   1 1620.59   70.93
   5   4   1 1659.78   72.08
   5   4   1 1727.48   71.53
  -5  -4  -1 1712.72   72.94
  -5  -4  -1 1740.25   71.89
  -5  -4  -1 1659.80   73.44
   5  -4   1 1605.67   70.41
   5  -4   2  457.40   25.57
   5   4   2  522.68   27.91
  -5   4  -2  478.37   27.25
   5   4   2  495.35   27.03
  -5  -4  -2  508.67   28.37
  -5  -4  -2  474.86   26.78
  -5  -4  -2  491.92   27.90
   5  -4   2  434.63   25.17
   5  -4   3  100.19   12.06
   5   4   3  106.61   10.87
   5  -4   3  105.66    9.71
   5   4   3   96.55   10.50
  -5  -4  -3   86.25    9.88
  -5  -4  -3   97.33   10.65
  -5   4  -3  118.83   11.39
  -5  -4  -3   99.91   11.29
   5  -4   3   82.24    9.15
   5   4   4    2.33    2.15
   5   4   4    2.25    2.54
   5  -4   4   -0.96    1.54
  -5  -4  -4   -1.10    2.28
  -5   4  -4    2.23    2.52
  -5  -4  -4    4.58    2.79
  -5  -4  -4   -1.34    3.26
   5  -4   4    1.55    3.50
   5   4   4    1.19    2.46
   5   4   4    1.24    2.56
  -5  -4  -5  103.39   12.66
  -5   4  -5  109.10   11.72
   5   4   5  121.64   12.78
  -5  -4  -5   74.36   10.34
   5  -4   5  101.00   13.32
   5   4   5  109.86   12.49
   5   4   5   93.01   11.25
   5  -4   6  430.32   26.94
  -5   4  -6  461.60   29.08
  -5  -4  -6  420.30   28.20
   5  -4   6  446.84   31.40
  -5  -4  -6  508.46   31.81
   5   4   6  448.71   30.09
   5   4   6  456.47   29.33
   5  -4   7  572.53   35.45
  -5   4  -7  641.75   37.96
  -5  -4  -7  677.63   40.06
   5  -4   7  719.72   42.73
   5   4   7  660.20   38.80
   5   4   7  692.46   40.44
  -5  -4  -7  688.41   38.78
  -5   4  -7  578.19   36.59
  -5  -4  -8   15.50    5.76
   5   4   8   20.30    6.07
   5   4   8    7.13    5.48
   5  -4   8   17.86    5.35
   5   4   8   20.50    6.68
   5  -4   8    8.30    5.10
  -5   4  -8   15.00    5.57
  -5  -4  -8   24.01    6.63
   5   4   9  315.02   27.16
   5  -4   9  369.85   29.88
   5   4  10  170.33   18.63
   5  -4  10  120.50   16.89
  -5  -4 -10  132.90   16.73
   5   4  11   -1.86    4.21
  -5  -4 -11   -1.85    3.41
   5  -4  11   -1.95    4.02
  -5  -4 -12    4.80    4.17
   5  -4  12   -1.66    3.06
  -5  -4 -13    7.49    3.82
   5  -4  13    5.12    3.35
  -5  -4 -14   59.67    7.48
   5  -5 -13    7.01    3.73
   5   5 -13    1.17    2.41
   5  -5 -12  215.40   19.47
   5  -5 -11   16.02    6.39
   5  -5 -10  128.04   16.65
   5  -5  -9  567.27   37.74
   5  -5  -8   24.28    6.91
  -5  -5   8   18.61    6.89
   5   5  -8   28.59    6.68
   5  -5  -8   10.71    5.24
  -5   5   8   20.58    7.38
  -5   5   8    1.98    5.21
  -5  -5   8   14.08    5.89
  -5  -5   7   87.76   12.96
   5   5  -7   91.51   11.38
   5  -5  -7   78.07   11.82
   5  -5  -7   94.85   13.31
  -5   5   7   86.67   13.14
  -5  -5   7  103.92   13.91
  -5   5   7  118.72   15.30
  -5  -5   6  649.64   38.67
   5   5  -6  586.51   35.05
   5  -5  -6  671.38   39.43
  -5   5   6  635.24   38.70
  -5   5   6  699.96   41.46
  -5  -5   6  673.86   39.90
   5  -5  -6  622.55   38.75
  -5   5   5   13.16    5.07
   5  -5  -5   13.30    5.14
   5  -5  -5   19.36    5.49
  -5  -5   5   14.29    5.14
   5   5  -5   24.10    5.53
   5  -5  -5   16.74    5.47
  -5  -5   5   18.93    6.03
   5   5  -5   11.96    4.46
   5   5  -4  932.46   44.38
   5  -5  -4  833.74   45.17
   5  -5  -4  877.33   45.42
  -5  -5   4  913.33   46.28
   5   5  -4  867.69   45.15
  -5   5   4  978.32   48.92
  -5  -5   4  888.72   47.37
   5  -5  -4  886.99   46.98
   5  -5  -4  861.49   46.02
  -5  -5   3   10.89    5.21
   5   5  -3   18.42    4.90
  -5  -5   3   16.49    5.26
   5  -5  -3   13.25    4.34
   5  -5  -3    8.43    3.73
   5  -5  -3   11.91    4.29
  -5  -5   3   21.19    5.46
   5  -5  -3   19.94    5.17
  -5   5   3   24.27    5.99
   5  -5  -2  876.78   45.92
  -5   5   2  992.47   48.50
  -5  -5   2  951.48   45.00
  -5   5   2 1047.26   48.72
  -5  -5   2  822.94   46.80
  -5  -5   2  934.83   48.14
  -5  -5   2  979.33   46.60
   5   5  -2  976.88   46.68
   5  -5  -1 1205.90   34.03
   5   5  -1 1283.77   34.96
  -5  -5   1 1263.26   37.74
  -5  -5   1 1273.74   34.20
  -5   5   1 1303.32   38.00
   5  -5   0   61.28    8.16
  -5  -5   0   48.03    7.26
  -5  -5   0   52.89    8.51
  -5   5   0   67.42    9.15
   5   5   0   60.00    7.98
   5   5   0   67.97    8.26
   5   5   0   59.67    7.97
   5  -5   1  453.28   26.57
  -5  -5  -1  479.46   28.12
  -5  -5  -1  475.91   28.72
  -5   5  -1  523.74   29.82
   5   5   1  470.08   27.30
   5   5   1  479.70   27.93
   5  -5   2  606.44   31.14
   5   5   2  618.03   33.05
  -5   5  -2  542.33   32.06
   5   5   2  601.33   32.42
  -5  -5  -2  527.91   31.30
  -5  -5  -2  570.49   32.83
  -5  -5  -2  588.71   33.28
   5  -5   3  154.58   16.49
   5   5   3  149.78   14.55
   5   5   3  171.21   14.90
   5   5   3  149.01   13.64
   5  -5   3  165.26   14.58
  -5  -5  -3  172.77   14.96
  -5  -5  -3  145.78   14.19
  -5  -5  -3  138.54   14.55
   5   5   3  192.47   16.09
  -5   5  -3  167.75   14.98
   5   5   3  187.89   15.52
   5   5   4  970.15   49.57
  -5  -5  -4  931.89   51.29
   5   5   4  975.20   51.26
  -5  -5  -4 1010.79   49.97
  -5  -5  -4  966.61   49.01
  -5   5  -4  947.97   49.06
   5  -5   4 1046.71   54.79
   5   5   4 1068.07   51.11
   5   5   4 1023.68   51.11
   5   5   5   10.36    5.14
  -5  -5  -5   14.79    5.90
  -5   5  -5    9.44    4.16
  -5  -5  -5   19.39    5.14
   5   5   5   23.47    5.86
   5  -5   5   26.70    7.48
   5   5   5   10.39    4.57
   5   5   5   17.63    5.94
   5  -5   6  293.28   25.10
   5   5   6  246.47   21.66
  -5   5  -6  211.61   19.19
   5   5   6  215.61   20.17
  -5  -5  -6  265.81   21.29
   5   5   6  240.54   20.39
  -5  -5  -6  297.27   23.76
  -5  -5  -7  182.92   18.74
   5   5   7  153.69   16.59
  -5  -5  -7  192.42   18.05
  -5   5  -7  169.86   17.15
   5  -5   7  185.47   19.78
   5   5   7  210.45   19.43
   5   5   7  191.56   19.27
  -5   5  -7  166.46   17.10
  -5  -5  -8   98.77   13.58
   5   5   8   96.79   13.40
   5  -5   8   95.92   14.51
   5   5   8   72.41   12.24
  -5   5  -8   91.60   13.08
  -5  -5  -8   83.04   12.22
   5   5   8   90.00   12.57
   5  -5   9  563.65   39.06
  -5  -5  -9  606.43   38.08
   5   5   9  527.34   37.20
   5  -5  10   75.83   13.17
  -5  -5 -10   74.41   12.10
   5   5  10   96.81   14.22
   5  -5  11   68.20   11.60
  -5  -5 -11   80.44   11.78
   5   5  11   72.21   11.76
  -5  -5 -12  158.82   15.92
   5  -5  12  175.85   17.22
   5  -5  12  184.58   17.28
   5   5  12  152.29   15.76
   5  -5  13    1.15    2.60
  -5  -5 -13    4.32    2.99
   5  -5  13    2.36    2.67
   5  -6 -13    7.21    3.30
   5  -6 -12   -1.39    2.56
  -5  -6  12    1.48    3.62
   5  -6 -11  210.87   20.02
   5  -6 -10  351.36   27.70
   5  -6  -9   19.98    6.97
   5  -6  -9   30.37    8.08
   5  -6  -8   52.48   10.28
   5  -6  -8   56.52   10.76
   5  -6  -7   23.58    7.14
   5  -6  -7   22.22    6.87
  -5   6   7    7.72    5.68
  -5   6   7   22.38    7.06
  -5  -6   7   30.36    7.95
   5   6  -7   15.04    5.24
  -5  -6   7   22.13    7.05
  -5  -6   6   67.08   11.13
  -5  -6   6   49.09    9.98
   5  -6  -6   47.95    9.42
   5  -6  -6   70.17   11.19
   5   6  -6   56.55    9.83
  -5   6   6   67.47   11.41
   5   6  -6   75.88   10.32
   5   6  -5  304.85   22.09
   5  -6  -5  295.60   23.19
  -5   6   5  306.34   24.61
   5  -6  -5  298.28   24.11
   5  -6  -5  289.03   22.69
  -5  -6   5  311.40   24.27
  -5   6   5  357.99   26.62
  -5  -6   5  282.03   24.37
   5   6  -5  270.74   22.39
   5  -6  -5  335.92   24.75
   5   6  -4   14.35    4.97
   5   6  -4   13.47    4.40
  -5  -6   4   13.27    5.09
   5  -6  -4   12.29    5.13
   5  -6  -4   14.68    4.90
  -5   6   4   12.72    5.10
  -5   6   4   13.11    5.47
   5  -6  -4    7.08    4.36
  -5  -6   4    5.86    4.30
   5  -6  -4   13.20    4.90
   5  -6  -3  794.24   42.53
  -5  -6   3  755.95   41.66
  -5  -6   3  713.42   43.04
   5   6  -3  804.25   42.40
   5  -6  -3  731.51   41.62
  -5   6   3  793.79   43.43
  -5  -6   3  691.63   42.33
   5  -6  -3  737.04   41.87
  -5   6   3  767.54   43.00
   5  -6  -3  752.80   41.49
   5   6  -2  306.94   23.07
  -5  -6   2  397.90   27.51
  -5   6   2  399.52   26.21
  -5  -6   2  332.32   25.31
   5  -6  -2  342.14   24.61
   5   6  -2  407.26   25.65
  -5  -6   2  390.20   25.28
   5  -6  -2  367.49   25.22
  -5  -6   2  347.69   26.25
  -5   6   2  413.80   27.13
   5  -6  -2  387.11   26.35
  -5   6   1    2.86    2.95
   5   6  -1    1.28    3.13
  -5  -6   1    3.27    2.66
   5  -6  -1    2.86    3.49
   5   6  -1   -1.25    2.58
  -5  -6   1   -1.55    4.03
   5   6  -1   -1.21    2.50
  -5  -6   1   -1.46    3.30
   5  -6  -1    1.25    3.04
  -5  -6   1   -1.22    2.51
   5  -6  -1    1.26    2.60
   5   6   0   -1.23    2.53
   5  -6   0    1.43    3.23
   5  -6   0    1.29    2.37
   5   6   0    1.23    1.97
   5   6   0    3.75    3.26
  -5   6   0    1.43    3.74
   5   6   0   -1.18    2.43
  -5  -6   0   -1.15    2.38
  -5  -6   0    5.61    3.66
   5  -6   0    2.35    2.17
   5   6   1   63.63    9.40
   5   6   1   77.31    9.75
   5  -6   1   64.15    9.77
   5  -6   1   53.44    8.47
   5   6   1   73.18    9.59
  -5   6  -1   68.64   10.24
  -5  -6  -1   65.84    9.76
   5  -6   1   55.76    8.18
  -5  -6  -1   61.32    9.10
   5  -6   2  692.45   38.64
   5   6   2  683.05   38.42
  -5   6  -2  712.48   39.45
   5   6   2  711.99   38.63
  -5  -6  -2  643.80   38.64
  -5  -6  -2  756.19   39.18
  -5  -6  -2  770.74   40.48
   5   6   2  701.06   39.31
   5  -6   3  808.94   45.93
   5   6   3  795.95   42.11
   5  -6   3  799.86   41.77
   5   6   3  721.47   40.80
  -5   6  -3  706.48   41.08
  -5  -6  -3  750.70   42.64
  -5  -6  -3  775.45   41.54
  -5  -6  -3  739.17   41.25
   5   6   3  812.78   41.99
   5   6   3  759.03   42.24
   5  -6   4    3.89    3.11
   5   6   4    7.36    4.08
   5   6   4    4.18    3.15
   5  -6   4    1.39    2.88
   5   6   4    4.27    2.94
  -5  -6  -4    1.66    3.76
   5   6   4    7.62    4.45
  -5   6  -4    4.32    3.52
  -5  -6  -4    8.53    4.15
   5  -6   5  419.53   31.94
   5   6   5  383.31   27.99
   5   6   5  401.35   27.61
   5  -6   5  376.90   27.21
  -5  -6  -5  402.33   29.69
   5   6   5  427.74   29.17
  -5  -6  -5  418.76   28.44
   5   6   5  415.73   30.16
  -5   6  -5  403.21   27.85
   5  -6   6   52.87    9.78
   5   6   6   64.86   11.67
   5   6   6   73.28   11.81
   5   6   6   71.80   10.57
   5   6   6   57.29   10.30
   5  -6   6   85.78   13.98
  -5  -6  -6   69.20   11.96
  -5   6  -6   67.27   10.73
  -5  -6  -6   69.04   10.96
   5   6   7   -1.76    3.63
   5   6   7   -1.63    3.02
   5   6   7    1.85    3.81
  -5   6  -7   -1.70    3.14
  -5  -6  -7    3.34    4.08
  -5  -6  -7   -1.91    3.94
   5   6   8   46.13    9.39
   5   6   8   39.98    8.92
   5   6   9   50.91   10.58
   5  -6   9   39.85    8.70
   5   6   9   46.48    9.29
   5  -6   9   46.46   10.36
  -5  -6  -9   55.73   10.37
   5   6  10  305.12   24.70
   5  -6  10  245.84   22.83
   5   6  10  310.24   23.94
  -5  -6 -10  293.44   23.57
   5  -6  10  304.38   25.63
  -5  -6 -11  200.00   18.14
   5   6  11  187.17   18.11
   5  -6  11  203.37   18.81
   5  -6  11  221.53   20.13
  -5  -6 -12    1.19    3.10
   5   6  12    3.65    3.17
   5  -6  12    9.37    4.28
   5  -6  12    1.32    2.72
   5  -6  13   14.36    4.08
  -5  -6 -13   12.98    3.78
  -5  -7  12  116.93   13.51
   5  -7 -12  132.83   13.07
   5  -7 -11  197.05   18.08
   5  -7 -10   36.63    8.11
   5  -7 -10   41.24    8.65
   5  -7  -9    1.79    3.30
   5  -7  -9    3.58    3.30
   5  -7  -8    1.83    2.93
   5  -7  -8   -1.89    3.49
   5  -7  -7  101.68   13.64
   5  -7  -7   68.66   11.67
  -5   7   6  399.32   30.23
   5  -7  -6  383.30   29.48
   5  -7  -6  411.49   29.49
   5   7  -6  322.57   26.97
  -5  -7   6  405.16   30.15
   5  -7  -6  418.66   28.56
  -5   7   6  427.34   31.95
   5   7  -6  406.97   27.89
   5   7  -5  507.01   31.41
   5  -7  -5  445.84   31.69
  -5   7   5  491.81   33.78
   5  -7  -5  449.99   32.20
   5  -7  -5  468.81   32.19
   5  -7  -5  488.52   32.19
  -5  -7   5  494.61   33.35
  -5   7   5  557.49   35.92
   5   7  -5  448.49   31.68
  -5   7   4  906.06   49.29
  -5  -7   4  848.67   47.02
   5  -7  -4  857.34   46.53
   5   7  -4  755.60   43.85
   5  -7  -4  768.07   45.82
  -5   7   4  936.77   49.24
   5  -7  -4  829.47   46.20
   5  -7  -4  787.77   46.16
   5   7  -4  829.68   46.76
  -5  -7   4  909.14   49.36
   5  -7  -3  802.16   44.90
   5  -7  -3  714.61   43.95
  -5  -7   3  729.71   44.08
   5  -7  -3  851.39   45.84
   5   7  -3  832.23   45.75
  -5  -7   3  852.61   48.22
  -5  -7   3  822.11   47.84
  -5   7   3  881.37   47.40
  -5   7   3  949.91   48.60
  -5   7   2  632.04   38.08
  -5   7   2  685.83   38.53
   5  -7  -2  641.19   38.06
   5  -7  -2  524.13   34.78
   5   7  -2  621.16   36.53
  -5  -7   2  607.04   38.27
  -5  -7   2  579.78   35.94
   5  -7  -2  587.56   35.75
   5   7  -2  530.44   34.09
  -5  -7   2  593.58   38.36
  -5  -7   1   59.48   10.71
   5   7  -1   53.68    8.69
   5   7  -1   68.82   10.05
  -5  -7   1   51.96    9.07
   5  -7  -1   70.52    9.97
   5   7  -1   51.79    9.12
  -5   7   1   62.96   10.68
   5  -7  -1   60.35   10.23
  -5  -7   1   28.98    7.82
   5  -7  -1   66.08    9.95
   5   7   0    1.44    2.96
  -5  -7   0    5.28    3.98
   5  -7   0    4.10    3.09
   5   7   0    1.44    2.30
   5   7   0    1.50    3.10
  -5   7   0    3.35    3.78
   5  -7   0   10.86    4.34
  -5  -7   0    1.64    3.02
   5  -7   0    6.72    4.10
   5   7   1   42.87    8.12
   5   7   1   54.93    8.87
   5  -7   1   45.23    8.39
   5  -7   1   33.46    7.74
   5   7   1   55.77    8.81
  -5   7  -1   43.82    9.08
  -5  -7  -1   41.33    8.59
  -5   7  -1   39.45    8.40
  -5  -7  -1   54.22    8.86
   5  -7   1   42.37    7.49
   5  -7   2  278.35   22.15
  -5  -7  -2  295.39   22.75
  -5  -7  -2  272.51   22.17
  -5  -7  -2  275.68   21.55
   5   7   2  266.36   21.37
   5   7   2  239.72   21.14
  -5   7  -2  299.54   23.88
  -5   7  -2  274.44   22.31
   5   7   2  285.66   21.84
   5   7   3  837.56   44.32
   5  -7   3  770.40   43.58
   5   7   3  778.06   43.57
  -5  -7  -3  817.10   44.06
  -5  -7  -3  783.42   43.96
  -5  -7  -3  696.87   43.30
   5   7   3  843.29   45.42
  -5   7  -3  749.88   43.83
   5   7   3  788.74   43.73
   5   7   4  872.66   47.67
   5  -7   4  868.56   48.25
   5   7   4  820.90   47.33
   5   7   4 1073.48   52.16
  -5  -7  -4  910.29   50.62
   5  -7   4  907.06   52.98
   5   7   4  901.20   49.14
  -5   7  -4  837.62   48.25
  -5  -7  -4  911.43   48.89
   5  -7   5  397.57   28.73
  -5   7  -5  343.41   27.06
   5   7   5  445.27   30.09
  -5  -7  -5  436.88   30.98
   5  -7   5  435.42   32.93
   5   7   5  344.63   27.49
   5   7   5  373.23   27.21
  -5  -7  -5  356.17   27.19
   5  -7   6  371.08   27.30
  -5   7  -6  311.64   25.63
   5  -7   6  326.76   29.48
   5   7   6  342.61   27.12
  -5  -7  -6  322.68   26.02
   5   7   6  345.95   26.07
  -5  -7  -6  322.89   25.95
  -5  -7  -6  389.27   29.09
   5   7   6  336.18   26.87
   5   7   7   56.78   10.59
   5   7   7   59.51   10.53
   5  -7   7   64.30   10.91
   5   7   8   -1.73    3.91
   5   7   8    1.85    3.83
   5  -7   8    3.60    4.07
   5   7   9    1.62    2.99
   5   7   9   -1.77    4.31
   5  -7   9    7.00    4.57
   5   7  10   96.38   11.92
   5   7  10   72.86   11.40
   5  -7  10   67.76   11.02
  -5  -7 -11   98.09   11.61
   5   7  11  143.17   13.61
   5   7  11  125.07   13.61
   5  -7  11  136.64   14.38
  -5  -7 -12  114.97   10.95
   5   7  12  105.48   10.89
   5  -7  12  108.00   11.39
   5  -7  12  132.21   12.62
  -5  -8  12   25.78    5.99
   5  -8 -12   22.68    4.74
   5  -8 -11    1.11    2.90
   5  -8 -11    3.57    2.91
   5  -8 -10   32.84    7.41
   5  -8 -10   25.52    6.76
   5  -8  -9   44.92    9.34
   5  -8  -9   39.60    9.03
   5  -8  -8   23.53    6.93
   5  -8  -8   20.25    6.28
   5  -8  -7    9.36    4.90
   5  -8  -7   15.59    6.20
   5  -8  -6  156.50   16.88
   5  -8  -6  141.68   16.16
   5  -8  -6  167.93   18.13
   5  -8  -5  341.78   26.89
  -5  -8   5  351.55   28.06
   5  -8  -5  362.34   26.90
   5   8  -5  344.89   27.31
  -5   8   5  350.64   28.19
  -5   8   5  405.09   30.55
  -5  -8   5  359.85   28.74
   5  -8  -5  335.03   26.84
   5   8  -5  288.94   24.39
   5   8  -4   39.73    8.37
   5  -8  -4   39.18    8.82
  -5  -8   4   36.91    8.59
   5   8  -4   26.85    7.47
   5  -8  -4   31.85    7.74
  -5  -8   4   18.59    6.96
   5  -8  -4   25.79    7.18
  -5   8   4   30.89    8.24
  -5   8   4   34.20    8.66
   5  -8  -3  144.06   16.53
  -5  -8   3  163.02   18.86
  -5   8   3  183.35   19.05
  -5   8   3  160.36   17.60
  -5  -8   3  192.78   20.26
  -5  -8   3  162.91   17.67
   5  -8  -3  144.48   16.50
   5   8  -3  113.73   14.82
   5  -8  -2  132.67   15.88
  -5  -8   2  182.88   20.00
  -5   8   2  173.13   18.68
  -5  -8   2  154.20   18.14
  -5  -8   2  197.14   19.08
   5  -8  -2  163.94   16.90
   5   8  -2  153.07   16.30
   5   8  -2  167.29   17.37
   5  -8  -1  239.42   21.75
   5  -8  -1  169.02   17.48
   5   8  -1  164.89   17.59
  -5  -8   1  198.98   20.48
  -5  -8   1  193.37   18.72
   5  -8  -1  179.34   17.95
   5   8  -1  191.18   18.43
  -5  -8   1  166.79   19.39
  -5   8   1  249.09   22.49
   5   8  -1  257.46   21.62
   5   8   0   31.43    7.63
  -5   8   0   36.08    9.16
   5  -8   0   22.87    7.33
   5   8   0   32.69    7.31
   5  -8   0   30.34    6.94
  -5  -8   0   31.51    8.09
  -5  -8   0   33.55    8.98
   5   8   0   21.18    6.29
   5  -8   0   24.50    6.71
  -5   8  -1  213.48   20.82
  -5   8  -1  183.99   18.94
  -5  -8  -1  169.41   18.35
  -5  -8  -1  156.98   18.10
   5   8   1  182.99   18.26
   5  -8   1  199.29   19.91
   5   8   1  161.65   17.11
   5  -8   2  111.08   14.83
   5  -8   2  126.04   15.20
  -5   8  -2  115.83   15.42
  -5   8  -2  112.19   14.57
   5   8   2  122.76   14.22
   5   8   2  110.37   13.62
  -5  -8  -2  101.73   14.18
   5   8   2  115.82   14.51
   5  -8   3  382.93   28.38
   5  -8   3  314.11   27.35
  -5   8  -3  399.51   29.00
   5   8   3  425.52   29.63
   5   8   3  376.79   27.44
   5   8   3  408.67   28.63
  -5  -8  -3  386.33   27.95
   5   8   3  345.19   26.76
   5   8   4   -1.63    3.35
   5   8   4    6.93    4.80
   5   8   4    1.77    3.27
  -5   8  -4    3.53    4.89
  -5  -8  -4    5.12    4.17
  -5  -8  -4   10.80    5.25
   5  -8   4   14.06    6.28
   5  -8   5  254.31   22.26
   5   8   5  215.31   20.83
   5   8   5  249.77   22.18
   5  -8   6  150.82   16.83
   5   8   6  153.61   17.18
   5   8   6  125.63   15.43
   5   8   7    3.64    3.36
   5  -8   7    3.62    4.43
   5   8   7    6.85    3.88
   5   8   8    3.49    3.94
   5  -8   8    1.75    3.97
   5   8   8   -1.61    3.32
   5   8   9   15.89    5.89
   5  -8   9   17.92    5.85
   5   8   9   13.10    5.23
   5   8  10   17.68    5.23
   5  -8  10   22.89    6.38
   5   8  10   23.56    5.99
   5   8  11    4.28    2.96
   5   8  11    7.80    3.48
   5  -8  11    1.17    2.64
  -5  -9  11   20.72    5.32
   5  -9 -11   22.71    4.61
   5  -9 -11   14.74    3.82
   5  -9 -10    1.11    2.70
   5  -9 -10   -1.18    2.67
   5  -9  -9  129.87   13.70
   5  -9  -9  136.07   14.58
   5  -9  -8  101.01   12.49
   5  -9  -8  117.63   14.58
   5  -9  -7  376.91   27.47
   5  -9  -7  426.14   29.88
   5  -9  -6  126.97   14.80
   5  -9  -6  100.33   13.75
  -5  -9   6  116.69   15.54
   5  -9  -5   43.13    9.02
   5  -9  -5   38.46    8.54
  -5  -9   5   61.65   11.72
   5  -9  -4   57.85   10.15
   5  -9  -4   45.72    9.04
  -5  -9   4   55.09   11.30
   5  -9  -3    6.99    4.56
  -5  -9   3   -2.24    4.62
  -5  -9   2    8.92    5.45
   5  -9  -2   16.07    6.18
  -5   9   2   12.07    6.70
  -5  -9   2    6.27    5.12
  -5  -9   2    9.54    4.67
   5  -9  -2   10.33    5.28
   5   9  -2   11.04    5.11
   5   9  -1  525.84   36.03
   5  -9  -1  532.65   35.49
  -5   9   1  562.77   38.27
  -5  -9   1  592.34   39.24
   5  -9  -1  507.87   34.41
  -5  -9   1  578.59   39.68
   5   9  -1  566.88   36.22
   5  -9  -1  566.91   38.47
   5  -9   0  162.42   19.25
  -5   9   0  188.34   20.35
  -5   9   0  157.95   18.43
   5   9   0  188.12   19.63
  -5  -9   0  155.22   18.70
   5  -9   0  180.16   17.87
  -5  -9   0  177.81   19.95
   5   9   0  158.86   17.71
   5   9   0  172.44   18.30
   5  -9   1  399.38   31.50
  -5   9  -1  452.74   33.31
  -5   9  -1  411.28   31.05
   5   9   1  393.16   29.52
   5   9   1  395.50   29.66
  -5  -9  -1  429.48   31.86
  -5  -9  -1  441.66   32.85
   5  -9   2   93.21   14.12
  -5  -9  -2  111.22   14.67
   5   9   2  102.35   13.98
  -5  -9  -2  102.90   14.75
   5  -9   3    2.00    4.12
  -5  -9  -3    1.92    5.01
   5   9   3    5.40    4.99
   5   9   3    5.30    3.64
  -5  -9  -3    1.81    3.74
   5  -9   4   72.83   12.53
   5  -9   4   80.68   12.47
  -5  -9  -4   81.82   12.83
   5   9   4   76.84   12.13
   5   9   4   84.28   12.61
   5  -9   5   59.96   10.90
   5  -9   5   46.57    9.93
   5   9   5   59.39   10.39
   5   9   5   54.12   10.19
   5  -9   6   20.10    6.98
   5   9   6   16.74    6.21
   5   9   6   16.01    5.95
   5  -9   7  416.81   29.84
   5   9   7  388.45   27.96
   5   9   7  407.72   29.30
   5  -9   8   45.38    8.95
   5   9   8   29.76    6.93
   5   9   8   38.94    8.24
   5  -9   9   24.32    6.66
   5   9   9   28.20    6.05
   5   9   9   21.67    5.93
   5  -9  10   -1.18    2.44
   5   9  10   -1.10    2.68
   5   9  10    1.00    2.06
  -5 -10  10   13.18    4.42
   5 -10 -10    5.21    2.42
   5 -10  -9   85.86   10.11
   5 -10  -8    9.15    4.36
  -5 -10   7   20.77    7.15
   5 -10  -7    4.33    3.54
  -5 -10   6  329.95   26.71
   5 -10  -6  312.70   24.00
   5 -10  -6  310.95   24.00
  -5 -10   5   47.41   10.20
   5 -10  -5   37.32    8.09
   5 -10  -5   52.84    9.33
  -5 -10   4    8.64    5.28
   5 -10  -4    5.05    3.11
  -5 -10   3   81.78   13.64
   5 -10  -3  100.47   13.20
  -5 -10   2  199.31   21.89
  -5 -10   2  241.09   21.73
   5 -10  -2  184.67   18.66
  -5 -10   1  194.04   20.90
  -5 -10   1  166.54   18.53
   5 -10  -1  175.94   17.74
   5  10  -1  158.36   17.42
   5 -10   0    4.13    3.82
   5 -10   0    6.39    4.18
   5  10   0   22.88    7.27
  -5 -10   0    2.12    5.18
  -5 -10   0   25.97    7.47
   5 -10   1   45.26   10.48
   5  10   1   68.89   11.41
  -5 -10  -1   57.11   10.73
  -5 -10  -2  159.41   18.01
   5 -10   2  207.11   20.97
   5  10   2  161.62   17.76
  -5 -10  -2  160.95   18.29
   5  10   2  171.94   18.01
  -5 -10  -3  164.81   17.58
   5 -10   3  159.07   18.54
   5  10   3  160.44   17.11
  -5 -10  -3  140.56   17.07
   5  10   3  168.13   17.63
   5 -10   4    7.73    4.72
  -5 -10  -4    8.86    4.91
   5  10   4    1.67    3.78
  -5 -10  -4    3.30    3.73
   5  10   4    1.74    3.22
   5 -10   5  103.97   14.06
  -5 -10  -5   75.64   11.78
   5  10   5   82.69   11.98
   5  10   5   85.09   12.47
   5 -10   6  395.32   28.84
   5  10   6  373.36   26.77
   5  10   6  370.32   27.43
   5 -10   7   34.07    8.13
   5  10   7   30.63    6.82
   5  10   7   25.22    6.65
   5 -10   8    4.34    3.79
   5  10   8   10.41    4.15
   5  10   8   16.88    5.09
   5 -10   9   34.37    6.78
   5  10   9   22.92    5.17
   5  10   9   29.86    5.83
   5 -11  -9   45.62    6.01
   5 -11  -8    0.94    1.93
  -5 -11   7   27.34    6.59
   5 -11  -7   29.15    5.98
  -5 -11   6  219.72   19.89
   5 -11  -6  204.51   17.14
   5 -11  -6  166.36   15.52
   5 -11  -5  128.86   14.13
  -5 -11   5  143.75   16.50
   5 -11  -4    1.47    3.04
  -5 -11   4    1.91    3.52
   5 -11  -3   66.71   10.52
  -5 -11   3  110.46   14.97
  -5 -11   2  532.19   33.85
   5 -11  -2  479.27   31.87
  -5 -11   2  502.83   35.41
   5 -11  -1  200.14   18.67
  -5 -11   1  193.79   20.64
  -5 -11   0   10.29    5.28
  -5 -11   0   23.17    7.99
   5  11   0   23.76    6.57
  -5 -11  -1   55.74   10.05
   5  11   1   56.99    9.78
  -5 -11  -1   46.53    9.76
   5 -11   1   52.69   10.74
   5  11   2  409.15   27.79
   5 -11   2  362.79   28.50
  -5 -11  -2  359.56   27.75
  -5 -11  -2  344.56   26.46
  -5 -11  -3  107.73   13.30
   5  11   3  102.66   12.90
   5  11   3  100.73   12.71
  -5 -11  -3   89.68   12.70
   5 -11   3   97.04   13.66
   5  11   4   -1.54    3.17
   5 -11   4   -1.72    3.55
  -5 -11  -4   -1.52    3.45
   5  11   4    1.43    3.95
  -5 -11  -4   -1.40    3.42
   5  11   5  163.44   16.43
   5 -11   5  185.82   17.88
   5  11   5  166.24   15.68
   5 -11   6  170.31   17.09
   5  11   6  165.10   15.22
   5  11   7  118.59   12.27
   5  11   7   96.94   10.65
   5 -11   7  108.86   12.67
   5  11   8   10.21    3.35
   5  11   8   11.63    3.71
   5 -11   8    7.73    3.55
  -5 -12   7   11.25    3.91
  -5 -12   6   15.91    4.83
   5 -12  -6   18.83    4.35
  -5 -12   5   22.06    5.90
   5 -12  -5   26.12    5.69
  -5 -12   4    1.49    3.90
   5 -12  -4    1.15    2.80
  -5 -12   3   15.65    5.60
   5 -12  -3    6.02    3.86
  -5 -12   2  121.52   14.49
  -5 -12   2  126.45   13.53
   5 -12  -2  120.36   12.72
  -5 -12   1   43.12    9.11
   5 -12  -1   42.56    7.54
  -5 -12   1   47.01    8.43
  -5 -12   0    7.82    4.34
  -5 -12   0    7.01    3.89
  -5 -12  -1   22.51    6.59
  -5 -12  -1   42.75    7.93
   5  12   2  121.62   13.12
  -5 -12  -2  145.89   14.58
  -5 -12  -2  152.28   15.30
   5 -12   3   14.44    5.82
  -5 -12  -3   19.34    5.71
   5  12   3    8.13    4.02
  -5 -12  -3    9.63    4.02
   5  12   3    2.51    3.49
   5 -12   4   -1.36    2.50
   5  12   4    4.31    3.15
  -5 -12  -4    1.06    2.59
   5  12   4    3.59    3.31
   5  12   5    8.73    3.59
   5 -12   5    3.71    3.02
   5  12   5    3.31    2.88
   5  12   6   17.62    4.17
   5 -12   6   19.54    5.07
   5  12   6   31.91    5.97
   5 -13  -4    1.52    2.22
  -5 -13   4    2.00    2.44
   5 -13  -3  120.43   10.77
  -5 -13   3  130.06   12.60
   5 -13  -2   34.92    5.81
  -5 -13   2   52.32    7.83
  -5 -13   1   -0.96    2.50
  -5 -13   1    2.24    2.53
  -5 -13   0    0.99    2.04
  -5 -13   0   -1.09    2.25
  -5 -13  -1    1.95    2.38
  -5 -13  -1    1.03    2.52
  -5 -13  -2   30.20    5.74
  -5  13  -2   37.73    6.29
  -5 -13  -3   91.33    9.24
  -5  13  -3   99.89   10.35
  -5  13  -4    1.79    2.19
   6   0 -14   10.31    3.84
   6   0 -14   14.77    4.15
   6   0 -14   12.60    4.38
   6   0 -13   -1.51    3.69
   6   0 -13    1.50    3.40
   6   0 -12   12.52    5.24
   6   0 -12   12.43    5.45
   6   0 -11   -1.94    4.74
   6   0 -11   -1.92    3.97
   6   0 -10 1563.39   79.39
   6   0 -10 1658.20   80.09
   6   0  -9    3.75    4.57
   6   0  -9    3.70    4.18
   6   0  -9    3.37    3.11
   6   0  -9   -1.94    4.38
  -6   0   9   -1.98    3.65
  -6   0   9   -1.87    4.87
   6   0  -8    3.43    4.19
   6   0  -8    8.48    3.83
   6   0  -8    7.46    3.65
   6   0  -8    3.53    3.65
  -6   0   8    1.74    2.27
  -6   0   8    1.66    3.44
   6   0  -7    1.51    2.41
   6   0  -7    1.52    3.44
  -6   0   7    1.45    2.32
   6   0  -7    1.56    2.50
   6   0  -7   -1.29    2.06
   6   0  -6   85.02    9.84
   6   0  -6   92.11   11.29
   6   0  -6   70.93    9.71
   6   0  -6   80.08   10.54
  -6   0   6   62.57    9.21
   6   0  -6   63.58    9.47
  -6   0   5    2.14    2.79
   6   0  -5    0.94    1.73
   6   0  -5   -2.30    3.19
   6   0  -5   -1.17    2.15
  -6   0   4  870.21   41.13
   6   0  -4  804.74   39.38
   6   0  -4  872.40   41.90
   6   0  -3    0.88    2.30
  -6   0   3   -0.78    2.26
   6   0  -3   -0.88    1.99
   6   0  -2 3955.15  154.78
   6   0  -2 3970.54  155.06
   6   0  -2 3938.60  152.15
  -6   0   2 3877.04  152.97
   6   0  -1    0.76    2.22
   6   0  -1    0.79    1.93
   6   0  -1   -0.77    2.34
  -6   0   1    4.87    2.48
  -6   0   0  193.99   13.21
   6   0   0  169.75   13.17
   6   0   0  184.38   13.33
   6   0   0  191.14   13.64
  -6   0  -1    3.56    2.37
  -6   0  -1   -0.66    1.50
   6   0   1   -0.84    1.90
   6   0   1    0.82    1.99
  -6   0  -2   45.82    6.05
   6   0   2   38.82    6.29
   6   0   2   42.20    6.23
  -6   0  -3    0.85    1.58
   6   0   3   -1.04    2.73
   6   0   3   -1.01    2.28
  -6   0  -4  429.63   25.78
   6   0   4  468.80   27.99
   6   0   4  495.99   28.93
   6   0   5    1.18    2.44
   6   0   5    4.18    3.40
   6   0   5   -1.31    2.70
   6   0   5    1.35    3.28
   6   0   5   -1.48    3.60
   6   0   5    1.37    3.09
   6   0   5    9.70    3.72
   6   0   6  903.44   47.31
   6   0   6  945.45   48.95
  -6   0  -6  833.81   44.12
   6   0   6  837.10   46.36
   6   0   6  843.72   47.95
   6   0   6  944.43   48.61
   6   0   6  781.87   43.79
  -6   0  -7   -1.39    2.57
   6   0   7   -1.70    3.14
   6   0   7    1.64    3.39
   6   0   7    1.80    2.88
   6   0   7   -1.48    3.06
   6   0   8   12.15    5.07
   6   0   8   20.59    7.61
   6   0   8    5.71    3.94
  -6   0  -8   10.79    4.51
   6   0   8   14.01    6.67
   6   0   8    7.11    4.35
   6   0   9    3.73    3.85
   6   0   9    1.72    3.88
   6   0   9   -2.21    4.56
   6   0   9    6.18    4.66
   6   0   9   -2.14    3.42
   6   0  10   65.65   11.57
   6   0  10   95.12   15.06
   6   0  11    1.77    2.82
   6   0  11    2.04    3.76
  -6   0 -12   27.67    7.86
   6   0  12   22.96    7.35
  -6   0 -13   -1.29    3.36
   6   0  13    1.39    2.86
  -6   0 -14   15.32    4.20
   6   0  14   15.43    4.22
   6   0  14   19.54    4.58
   6  -1 -14   27.70    5.67
   6   1 -14   25.84    5.75
   6  -1 -14   26.55    5.84
   6   1 -14   22.56    5.48
   6   1 -14   21.02    5.28
   6  -1 -13   -1.45    3.29
   6   1 -13    8.97    4.58
   6  -1 -13    4.39    3.82
   6   1 -13    1.50    3.09
   6   1 -12  117.35   14.96
   6  -1 -12  123.52   15.32
   6   1 -12  103.53   14.09
   6  -1 -12  136.87   15.87
   6  -1 -11  553.08   36.29
   6   1 -11  553.62   36.89
   6  -1 -11  509.37   35.36
   6   1 -11  502.75   35.73
   6  -1 -10   88.17   13.28
   6   1 -10   84.40   13.14
   6   1 -10   71.14   12.45
   6  -1 -10   77.92   12.25
   6  -1  -9  109.21   14.11
   6   1  -9   88.82   13.08
  -6  -1   9   65.00   11.33
  -6   1   9   88.40   13.65
  -6  -1   9   96.88   13.69
  -6   1   9   78.80   12.81
   6   1  -9   96.38   12.76
   6  -1  -9   87.32   12.44
   6   1  -9   74.28   12.77
   6  -1  -9   95.96   13.93
   6  -1  -9   78.86   12.45
   6   1  -9   86.16   13.20
   6  -1  -8   41.86    8.61
   6   1  -8   36.29    7.98
  -6   1   8   30.85    8.02
  -6  -1   8   46.07    9.00
  -6   1   8   43.52    8.80
   6   1  -8   41.39    7.88
   6  -1  -8   42.60    8.11
   6   1  -8   44.51    9.43
   6  -1  -8   53.44    9.68
   6  -1  -8   59.37    9.76
   6   1  -8   56.54   10.00
   6   1  -7   -1.53    3.16
   6  -1  -7    2.99    3.65
  -6   1   7    4.69    3.82
  -6  -1   7    2.86    2.96
  -6   1   7    3.08    2.84
   6   1  -7    1.29    1.69
   6  -1  -7    6.57    3.43
   6   1  -7    1.57    3.24
   6  -1  -7    1.54    3.17
   6  -1  -7    1.48    3.61
   6   1  -7    3.03    3.70
   6   1  -6  747.39   40.83
   6   1  -6  782.40   42.19
   6  -1  -6  736.58   41.24
  -6   1   6  729.74   40.97
  -6  -1   6  754.14   40.69
   6  -1  -6  763.93   41.50
   6   1  -6  798.90   41.97
   6   1  -6  790.82   40.07
   6  -1  -6  790.37   40.20
   6  -1  -6  779.29   41.60
   6   1  -6  787.84   41.90
   6   1  -6  778.10   41.98
   6  -1  -6  778.48   41.91
  -6  -1   6  783.03   41.17
  -6   1   6  792.64   42.10
   6   1  -5   17.79    5.06
   6  -1  -5   12.51    4.74
   6   1  -5   13.21    4.24
  -6  -1   5   23.32    5.31
   6  -1  -5   29.67    5.90
   6   1  -5   11.37    3.98
   6   1  -5   21.41    4.71
   6  -1  -5   21.53    5.16
   6   1  -5   20.40    5.06
  -6  -1   5   15.49    4.50
   6  -1  -5   12.84    4.08
   6   1  -5   26.78    5.72
  -6  -1   4  387.53   24.65
   6   1  -4  439.57   25.70
   6  -1  -4  480.01   26.45
  -6  -1   4  425.33   24.72
   6   1  -4  451.68   24.54
  -6  -1   3 2354.54  102.98
  -6  -1   3 2498.69  102.10
   6   1  -3 2574.17  103.42
   6  -1  -3 2611.28  103.72
   6  -1  -3 2592.02  104.09
   6   1  -2  777.75   37.60
   6  -1  -2  806.76   38.17
   6  -1  -2  750.40   37.61
   6   1  -2  836.71   38.76
   6  -1  -2  789.48   36.20
  -6  -1   2  807.82   36.74
   6  -1  -1  119.85   10.34
   6   1  -1  112.45    9.95
  -6  -1   1  108.35   10.30
   6  -1  -1  126.17    9.72
   6  -1  -1   99.82    9.71
   6   1  -1  139.76   11.04
   6   1  -1  104.48    9.44
   6  -1  -1  129.25   10.68
   6   1   0   12.39    3.39
   6  -1   0    9.77    3.21
   6  -1   0   11.91    3.46
   6   1   0    9.70    3.10
   6  -1   0   12.30    3.42
   6  -1   0   16.74    3.98
   6   1   0    8.38    2.84
  -6  -1   0   11.37    3.54
  -6  -1   0   13.29    3.63
   6  -1   1    2.52    2.34
   6   1   1    1.70    1.93
   6  -1   1    5.04    2.31
   6   1   1    4.68    2.50
  -6  -1  -1    6.25    2.86
  -6   1  -1    8.38    2.67
  -6  -1  -1    8.83    2.74
  -6  -1  -1    8.75    3.29
   6  -1   2 1552.02   69.44
   6   1   2 1603.17   69.26
   6  -1   2 1672.82   70.33
   6   1   2 1656.27   70.35
  -6  -1  -2 1516.98   69.29
  -6  -1  -2 1681.29   68.69
  -6   1  -2 1573.37   68.27
  -6  -1  -2 1654.73   69.19
   6   1   3   17.86    4.31
   6  -1   3   15.58    4.41
   6   1   3   16.84    4.57
   6  -1   3    3.08    2.71
  -6  -1  -3   10.96    3.60
  -6   1  -3   17.81    4.13
  -6  -1  -3   13.02    3.52
  -6  -1  -3    9.72    3.38
   6   1   4  146.79   13.98
   6   1   4  173.08   14.69
   6  -1   4  156.78   14.01
   6  -1   4  161.33   14.61
  -6   1  -4  128.94   11.73
  -6  -1  -4  147.09   13.07
  -6  -1  -4  167.65   13.57
  -6   1  -4  129.21   12.20
   6   1   5 1500.42   68.57
   6   1   5 1597.84   70.48
   6   1   5 1704.70   72.69
   6  -1   5 1541.83   70.88
   6  -1   5 1634.34   72.51
   6   1   5 1699.52   73.35
  -6   1  -5 1589.42   68.29
   6  -1   5 1500.71   71.65
   6   1   5 1543.42   70.59
   6   1   5 1708.55   73.09
   6  -1   5 1596.62   71.62
   6   1   5 1500.00   71.25
   6  -1   5 1417.36   72.32
  -6  -1  -5 1365.94   67.56
  -6  -1  -5 1431.11   68.10
  -6   1  -5 1383.30   67.71
   6   1   6  917.55   48.13
   6   1   6  891.21   48.59
   6   1   6 1065.43   51.89
   6  -1   6  959.09   49.74
   6  -1   6 1038.16   51.97
   6   1   6 1038.25   52.49
  -6   1  -6  914.29   46.81
   6   1   6  839.37   49.15
   6  -1   6  921.16   52.14
   6  -1   6  992.53   51.65
   6   1   6  925.17   48.97
  -6   1  -6  887.04   47.24
  -6  -1  -6  888.48   47.18
   6   1   6 1020.83   52.03
   6  -1   6 1010.16   51.28
   6   1   7   55.17    9.38
   6   1   7   60.22   11.09
   6  -1   7   48.77    9.97
   6  -1   7   67.20   11.24
   6   1   7   61.29    9.79
  -6   1  -7   28.20    6.68
  -6  -1  -7   56.69    8.99
  -6   1  -7   67.00    9.73
   6   1   7   49.17    8.59
   6   1   7   63.36   10.71
   6  -1   7   57.46   10.67
   6   1   7   61.51   11.32
   6  -1   7   68.95   10.79
   6   1   8   12.21    6.24
   6   1   8    8.08    6.19
   6  -1   8    5.81    4.39
   6  -1   8    5.74    4.68
   6   1   8    8.24    4.31
  -6   1  -8    7.75    4.30
  -6  -1  -8    3.14    3.25
  -6   1  -8    3.15    3.25
   6   1   8    4.75    3.27
   6  -1   8    6.01    5.23
   6   1   8   18.63    6.89
   6  -1   8    7.32    4.78
   6   1   8   13.77    6.29
   6   1   9   48.12   10.00
   6   1   9   34.30    9.40
   6  -1   9   39.45   10.25
   6  -1   9   48.01    9.71
   6   1   9   32.83    8.12
[truncated: 975,659 more chars]
