# Supplementary material for: Crystal structures of three salts of the tri­phenylsulfonium ion
Source: Acta Crystallogr E Crystallogr Commun. 2025 Jan 10;81(Pt 2):114–9. doi: 10.1107/S2056989025000118 (PMC11799790; doi:10.1107/S2056989025000118)
Supplement: Supplementary file 2 [file e-81-00114-Isup2.hkl]

data_I                                                                          
_shelx_title ' I1044A_AUTO OLEX2: imported from CIF'                            
_shelx_refln_list_code          4                                               
_shelx_F_calc_maximum      503.21                                               
_exptl_crystal_F_000      1192.00                                               
_reflns_d_resolution_high  0.8292                                               
                                                                                
loop_                                                                           
 _space_group_symop_operation_xyz                                               
 'x, y, z'                                                                      
 '-x+1/2, y+1/2, -z+1/2'                                                        
 '-x, -y, -z'                                                                   
 'x-1/2, -y-1/2, z-1/2'                                                         
                                                                                
_cell_length_a    12.8971                                                       
_cell_length_b    11.9414                                                       
_cell_length_c    13.0718                                                       
_cell_angle_alpha  90.000                                                       
_cell_angle_beta   92.374                                                       
_cell_angle_gamma  90.000                                                       
                                                                                
_shelx_F_squared_multiplier     1.000                                           
                                                                                
loop_                                                                           
 _refln_index_h                                                                 
 _refln_index_k                                                                 
 _refln_index_l                                                                 
 _refln_F_squared_calc                                                          
 _refln_F_squared_meas                                                          
 _refln_F_squared_sigma                                                         
 _refln_observed_status                                                         
   2   0   0      60854.34      59991.96       924.15 o                         
   4   0   0       2661.12       2795.40        78.05 o                         
   6   0   0       2893.97       3352.12       120.69 o                         
   8   0   0      18271.65      17771.21       328.61 o                         
  10   0   0      52283.07      54005.47      1048.32 o                         
  12   0   0       6515.66       6880.01       308.09 o                         
  14   0   0         96.70         10.70        45.04 o                         
   1   1   0      10231.11       9607.42        88.74 o                         
   2   1   0      16153.74      15883.09       147.90 o                         
   3   1   0       4975.03       4729.27        62.14 o                         
   4   1   0         30.85         40.01         7.18 o                         
   5   1   0        640.45        615.60        28.27 o                         
   6   1   0        199.70        212.76        20.17 o                         
   7   1   0       9697.31       9689.29       181.05 o                         
   8   1   0      10451.41      10123.47       141.33 o                         
   9   1   0       3712.58       3324.16        83.37 o                         
  10   1   0          2.83         15.17        20.39 o                         
  11   1   0       1416.85       1475.62        79.96 o                         
  12   1   0       1808.95       1788.29       113.20 o                         
  13   1   0       1465.20       1455.26        99.61 o                         
  14   1   0         61.73         67.10        30.99 o                         
  15   1   0        589.65        562.67        69.03 o                         
   0   2   0        178.66        188.79        15.32 o                         
   1   2   0      16602.54      15078.53       121.86 o                         
   2   2   0        149.80        163.47         8.48 o                         
   3   2   0      58496.05      56347.78       558.93 o                         
   4   2   0       3242.52       3308.39        59.19 o                         
   5   2   0        972.29        985.43        37.21 o                         
   6   2   0         11.92         33.16        14.78 o                         
   7   2   0      40129.68      40187.38       601.77 o                         
   8   2   0        363.23        368.33        21.59 o                         
   9   2   0       1365.37       1167.50        44.63 o                         
  10   2   0        370.75        313.25        30.68 o                         
  11   2   0        873.84        817.14        56.05 o                         
  12   2   0       1598.37       1637.84       135.66 o                         
  13   2   0       2858.06       2881.32       127.62 o                         
  14   2   0        658.46        566.49       124.88 o                         
  15   2   0         63.20         86.60        33.66 o                         
   1   3   0       6303.10       6003.32        70.44 o                         
   2   3   0         44.15         50.01         8.68 o                         
   3   3   0      22082.88      21067.30       228.48 o                         
   4   3   0      10115.98       9308.89       127.27 o                         
   5   3   0     121096.30     121488.02      1554.60 o                         
   6   3   0      18310.90      17725.09       314.74 o                         
   7   3   0      18052.15      17574.47       272.76 o                         
   8   3   0        137.73        101.18        18.30 o                         
   9   3   0         10.63         13.94        15.68 o                         
  10   3   0        166.24        223.35        30.56 o                         
  11   3   0         77.23         59.27        29.04 o                         
  12   3   0          1.31         39.76        32.38 o                         
  13   3   0       1440.44       1660.40       155.79 o                         
  14   3   0        963.06       1110.78       124.02 o                         
  15   3   0       3045.85       3407.18       278.74 o                         
   0   4   0       3735.72       3431.18        72.45 o                         
   1   4   0       5219.50       4895.46        68.15 o                         
   2   4   0      17707.10      16846.21       208.72 o                         
   3   4   0       9335.31       9233.58       135.89 o                         
   4   4   0      13904.22      13596.54       205.17 o                         
   5   4   0       1851.33       1827.15        76.72 o                         
   6   4   0       8852.73       8370.03       198.01 o                         
   7   4   0       5081.83       4752.80       117.71 o                         
   8   4   0       2831.84       2790.70       102.50 o                         
   9   4   0        741.34        779.05        55.47 o                         
  10   4   0          0.68          6.13        25.05 o                         
  11   4   0         42.11        103.35        37.82 o                         
  12   4   0       1462.66       1622.23       136.39 o                         
  13   4   0          1.46         54.40        50.08 o                         
  14   4   0       1449.26       1568.86       314.09 o                         
   1   5   0       3351.36       3276.23        67.34 o                         
   2   5   0      26086.23      25634.72       322.02 o                         
   3   5   0         46.80         45.21        12.78 o                         
   4   5   0       3599.07       3752.57        98.80 o                         
   5   5   0       1060.48       1079.53        55.50 o                         
   6   5   0       2917.48       2725.93        83.74 o                         
   7   5   0        148.90        139.74        27.00 o                         
   8   5   0      17482.21      17389.45       349.68 o                         
   9   5   0         80.88        100.00        25.02 o                         
  10   5   0        179.34        308.49        50.46 o                         
  11   5   0         51.48         96.56        33.85 o                         
  12   5   0       1818.91       1980.83       145.77 o                         
  13   5   0        112.56        135.67        56.23 o                         
  14   5   0         58.55         52.32        37.54 o                         
   0   6   0      89030.83      92752.91      2106.40 o                         
   1   6   0      50223.00      50286.46       624.69 o                         
   2   6   0      30071.89      32128.12       466.52 o                         
   3   6   0       1180.02       1266.36        64.24 o                         
   4   6   0        182.39        196.67        24.92 o                         
   5   6   0          2.05         20.57        14.79 o                         
   6   6   0        611.74        623.00        48.22 o                         
   7   6   0        307.33        328.84        39.54 o                         
   8   6   0      12941.86      13110.61       273.43 o                         
   9   6   0       8036.41       7985.96       215.86 o                         
  10   6   0      11767.37      12128.30       376.48 o                         
  11   6   0       7945.83       8752.78       356.74 o                         
  12   6   0       1258.39       1279.35       113.57 o                         
  13   6   0         54.74         64.88        42.83 o                         
  14   6   0         16.66         37.15        54.29 o                         
   1   7   0      12343.34      12856.51       285.14 o                         
   2   7   0        765.21        701.80        41.92 o                         
   3   7   0       9750.80      10346.52       241.80 o                         
   4   7   0        440.78        501.16        37.23 o                         
   5   7   0         51.23         64.64        19.37 o                         
   6   7   0         16.71          5.65        20.87 o                         
   7   7   0       4745.37       4687.33       144.56 o                         
   8   7   0       1115.80       1100.19        69.40 o                         
   9   7   0       3473.31       3455.19       350.20 o                         
  10   7   0        147.40        120.48       241.60 o                         
  11   7   0       2108.90       2344.18       157.89 o                         
  12   7   0        219.07        193.03        48.00 o                         
  13   7   0        986.01       1181.47       163.57 o                         
   0   8   0        519.71        655.08        68.51 o                         
   1   8   0       9377.24      10076.39       198.91 o                         
   2   8   0       5827.41       5766.41       132.05 o                         
   3   8   0      18015.67      18179.67       276.57 o                         
   4   8   0       5710.32       5836.63       143.38 o                         
   5   8   0        578.11        528.42        44.78 o                         
   6   8   0       4167.02       4076.83       129.18 o                         
   7   8   0      10032.71      10541.99       344.89 o                         
   8   8   0       2100.87       2247.28       164.85 o                         
   9   8   0       1843.16       1763.56       235.73 o                         
  10   8   0        268.61        350.86       118.34 o                         
  11   8   0       1861.50       1701.60       154.73 o                         
  12   8   0         15.11         40.76        49.78 o                         
   1   9   0        157.51        173.93        34.95 o                         
   2   9   0        198.66        191.85        31.44 o                         
   3   9   0       2340.74       2521.03        92.67 o                         
   4   9   0      22853.25      23703.19       406.09 o                         
   5   9   0       3166.13       3101.76       113.63 o                         
   6   9   0      18850.20      19621.96       629.36 o                         
   7   9   0        711.71        694.20        81.89 o                         
   8   9   0        148.68        152.46        60.27 o                         
   9   9   0         71.73         63.03        53.04 o                         
  10   9   0         82.34        174.59        80.08 o                         
  11   9   0          4.67         21.24        29.11 o                         
  12   9   0          0.08        -16.95        38.05 o                         
   0  10   0       2088.20       2150.03       196.39 o                         
   1  10   0        616.74        663.21        60.18 o                         
   2  10   0       1668.53       1744.31        82.29 o                         
   3  10   0       3492.63       4068.08       172.56 o                         
   4  10   0       1721.99       1939.24       115.25 o                         
   5  10   0        209.40        187.91        84.11 o                         
   6  10   0       1850.57       2026.20       137.19 o                         
   7  10   0        961.91        981.53       135.81 o                         
   8  10   0        538.15        568.55       168.53 o                         
   9  10   0         33.81         37.63        45.00 o                         
  10  10   0        206.14        143.06        96.42 o                         
  11  10   0          0.58         16.28        27.77 o                         
   1  11   0       3399.20       3863.58       210.12 o                         
   2  11   0       1792.94       1654.12       115.51 o                         
   3  11   0       3713.49       3919.69       166.20 o                         
   4  11   0        631.65        485.98        75.84 o                         
   5  11   0        354.85        333.55        77.18 o                         
   6  11   0        958.96        909.32       215.88 o                         
   7  11   0       1416.77       1408.44       227.72 o                         
   8  11   0       1124.97       1079.31       123.76 o                         
   9  11   0       1237.42       1201.79       167.40 o                         
  10  11   0          5.36         15.09        38.14 o                         
   0  12   0         34.73         69.10        51.01 o                         
   1  12   0      10357.23      10576.13       436.81 o                         
   2  12   0        690.83        661.31        72.07 o                         
   3  12   0        100.07         64.17        28.73 o                         
   4  12   0        359.42        375.74        70.45 o                         
   5  12   0        104.15        133.34        52.25 o                         
   6  12   0        811.16        831.58       106.57 o                         
   7  12   0         18.93          0.83        36.26 o                         
   8  12   0        745.93        745.66        87.17 o                         
   1  13   0        550.34        603.41        61.35 o                         
   2  13   0       2760.17       2528.20       145.54 o                         
   3  13   0        314.71        299.46        50.20 o                         
   4  13   0          1.34         30.84        30.86 o                         
   5  13   0          1.43          0.02        27.26 o                         
   6  13   0          2.73         -7.43        29.50 o                         
   0  14   0          1.19         17.49        45.81 o                         
   1  14   0       2302.29       2087.16       112.69 o                         
   2  14   0       1996.38       1780.46       131.84 o                         
   3  14   0         41.73         57.71        30.61 o                         
 -15   0   1          5.43         22.54        55.19 o                         
 -13   0   1         55.52        189.67        57.41 o                         
 -11   0   1        351.85        317.31        51.00 o                         
  -9   0   1      46675.62      46515.73       822.14 o                         
  -7   0   1      61193.03      61543.15      1435.68 o                         
  -5   0   1       3530.19       3717.70       116.11 o                         
  -3   0   1         96.40        101.12         9.52 o                         
  -1   0   1        268.46        266.55         8.66 o                         
   1   0   1     111160.60     105911.62      2739.60 o                         
   3   0   1     253217.94     263003.69      4008.18 o                         
   5   0   1       1403.13       1499.01        78.01 o                         
   7   0   1       2724.08       2837.62       172.92 o                         
   9   0   1       1577.55       1484.09        72.47 o                         
  11   0   1      20861.50      22972.01       599.23 o                         
  13   0   1       8259.78       8715.17       349.08 o                         
  15   0   1        473.55        389.03       102.67 o                         
 -15   1   1        554.05        684.28        74.47 o                         
 -14   1   1         54.33         77.89        33.64 o                         
 -13   1   1         40.45         26.03        30.82 o                         
 -12   1   1       1450.07       1369.44       149.32 o                         
 -11   1   1       1146.78       1204.17        64.96 o                         
 -10   1   1       7781.71       7740.92       162.20 o                         
  -9   1   1        170.59        160.34        22.42 o                         
  -8   1   1        186.23        189.59        18.94 o                         
  -7   1   1      28073.23      27378.45       428.02 o                         
  -6   1   1       2323.94       2133.24        76.85 o                         
  -5   1   1      21781.39      21253.97       302.96 o                         
  -4   1   1         40.65         32.68         8.09 o                         
  -3   1   1          5.41         22.46         6.05 o                         
  -2   1   1       8063.77       7723.71        88.41 o                         
  -1   1   1       4437.52       4230.57        47.04 o                         
   0   1   1      41051.77      40296.26       462.75 o                         
   1   1   1       1907.68       1720.72        30.50 o                         
   2   1   1       1711.50       1638.85        21.82 o                         
   3   1   1     120397.46     121509.23      1145.80 o                         
   4   1   1       6076.10       5719.94        86.03 o                         
   5   1   1      14171.55      13415.92       195.65 o                         
   6   1   1         95.79         98.72        15.90 o                         
   7   1   1        490.89        454.38        61.17 o                         
   8   1   1       6808.30       6641.79       106.47 o                         
   9   1   1         40.89         36.62        14.51 o                         
  10   1   1      12251.54      12174.40       178.78 o                         
  11   1   1        106.53        171.59        39.08 o                         
  12   1   1        529.36        451.65        55.58 o                         
  13   1   1       2527.05       2689.97       137.73 o                         
  14   1   1        230.17        230.04        55.90 o                         
  15   1   1        191.72        122.41        38.82 o                         
 -15   2   1        582.36        656.81        70.52 o                         
 -14   2   1        299.54        392.75        50.71 o                         
 -13   2   1        191.89        227.49        40.90 o                         
 -12   2   1       2843.26       2948.94       129.07 o                         
 -11   2   1        656.73        558.03        54.63 o                         
 -10   2   1       3039.29       3107.26        91.49 o                         
  -9   2   1       1576.00       1505.87        52.09 o                         
  -8   2   1        116.79         97.18        14.50 o                         
  -7   2   1       3589.28       3497.35        97.49 o                         
  -6   2   1       9184.46       8437.81       162.71 o                         
  -5   2   1      12433.16      12250.69       182.73 o                         
  -4   2   1      12330.34      11571.13       176.50 o                         
  -3   2   1       6260.22       6090.47        82.39 o                         
  -2   2   1     115488.74     115603.65      1161.17 o                         
  -1   2   1        892.18        851.55        18.44 o                         
   0   2   1       3050.41       3072.23        38.44 o                         
   1   2   1       8466.46       7761.04        76.53 o                         
   2   2   1       1351.51       1322.40        23.32 o                         
   3   2   1      17742.81      16797.79       177.28 o                         
   4   2   1      20473.38      19050.14       257.93 o                         
   5   2   1       4978.49       4464.79        87.41 o                         
   6   2   1      12169.62      12077.08       248.32 o                         
   7   2   1       1461.67       1472.70        70.60 o                         
   8   2   1      14028.35      13681.39       184.21 o                         
   9   2   1         18.83         20.97        14.45 o                         
  10   2   1       4517.62       4445.43       129.87 o                         
  11   2   1        322.41        265.49        38.33 o                         
  12   2   1         24.73         -7.67        30.29 o                         
  13   2   1       1053.54        967.49       131.22 o                         
  14   2   1       1550.41       1913.79       150.42 o                         
  15   2   1        794.47        766.67        74.17 o                         
 -15   3   1        228.92        194.47        72.16 o                         
 -14   3   1       7856.03       8864.19       416.01 o                         
 -13   3   1       1937.20       2137.62       117.62 o                         
 -12   3   1      10378.90      11133.63       267.76 o                         
 -11   3   1        217.19        204.66        36.51 o                         
 -10   3   1        135.19        109.22        27.44 o                         
  -9   3   1          8.91         13.65        17.40 o                         
  -8   3   1        881.52        817.83        41.88 o                         
  -7   3   1          5.36          1.65        12.78 o                         
  -6   3   1       8881.53       8224.04       189.37 o                         
  -5   3   1       5826.46       5665.58       112.24 o                         
  -4   3   1     139703.94     140705.78      1691.84 o                         
  -3   3   1      44990.59      42747.53       511.06 o                         
  -2   3   1     114818.07     115331.36      1318.18 o                         
  -1   3   1        589.49        524.17        17.50 o                         
   0   3   1       1345.78       1236.70        22.90 o                         
   1   3   1        778.52        747.10        20.67 o                         
   2   3   1      10155.40       9529.78       119.68 o                         
   3   3   1         60.02         84.80        13.06 o                         
   4   3   1       6907.39       6431.31       110.62 o                         
   5   3   1       5698.80       5431.74       116.13 o                         
   6   3   1      76133.34      76022.51      1141.24 o                         
   7   3   1      11962.06      11273.47       195.87 o                         
   8   3   1      17490.60      17013.95       278.07 o                         
   9   3   1        311.28        350.98        37.58 o                         
  10   3   1         32.29         36.20        20.96 o                         
  11   3   1          3.60        -25.39        25.39 o                         
  12   3   1         17.98          1.88        29.60 o                         
  13   3   1        111.55         98.67        33.88 o                         
  14   3   1        618.17        657.93       120.82 o                         
  15   3   1         33.94         73.94        54.11 o                         
 -14   4   1          5.87         24.35        40.43 o                         
 -13   4   1        166.31         77.89        39.50 o                         
 -12   4   1        239.51        245.86        54.76 o                         
 -11   4   1       3929.22       4089.70       266.27 o                         
 -10   4   1        293.82        296.75        35.93 o                         
  -9   4   1        115.25        147.97        26.03 o                         
  -8   4   1        365.49        321.76        32.70 o                         
  -7   4   1       2245.63       2215.46        71.70 o                         
  -6   4   1         36.52         55.72        23.35 o                         
  -5   4   1      34188.55      34103.25       550.94 o                         
  -4   4   1       1845.44       1853.49        66.46 o                         
  -3   4   1       1933.57       2171.12        56.56 o                         
  -2   4   1      12093.48      11456.58       157.50 o                         
  -1   4   1      29853.20      28704.21       317.25 o                         
   0   4   1       6570.72       6280.97        84.40 o                         
   1   4   1         21.42         33.81         9.23 o                         
   2   4   1       3384.83       3550.43        68.71 o                         
   3   4   1       2812.63       2808.24        60.23 o                         
   4   4   1        440.24        444.93        26.13 o                         
   5   4   1      31924.71      31349.22       508.09 o                         
   6   4   1        490.11        388.79        36.79 o                         
   7   4   1        112.05        138.84        22.10 o                         
   8   4   1       4162.31       4061.41       129.55 o                         
   9   4   1       8427.04       8109.52       186.07 o                         
  10   4   1        176.05        172.85        32.43 o                         
  11   4   1          4.55         -2.12        29.88 o                         
  12   4   1         56.63         75.61        42.31 o                         
  13   4   1        769.17        770.83       111.62 o                         
  14   4   1          6.47         23.18        39.72 o                         
 -14   5   1        188.79        214.62        55.65 o                         
 -13   5   1        785.84        852.63       147.09 o                         
 -12   5   1        301.18        328.34        57.23 o                         
 -11   5   1       4675.02       4904.41       214.30 o                         
 -10   5   1        247.61        272.43        50.31 o                         
  -9   5   1        336.76        416.51        42.37 o                         
  -8   5   1       3830.24       3486.85       105.64 o                         
  -7   5   1      17360.82      16872.75       229.85 o                         
  -6   5   1       2792.05       2391.39        83.99 o                         
  -5   5   1      23186.02      23390.25       294.87 o                         
  -4   5   1        586.94        574.16        37.20 o                         
  -3   5   1        860.66        804.01        41.23 o                         
  -2   5   1       1149.66       1138.65        47.33 o                         
  -1   5   1      34068.29      35329.27       467.07 o                         
   0   5   1         55.16         56.48        14.98 o                         
   1   5   1       2875.06       2579.68        54.24 o                         
   2   5   1       6400.34       6138.42       106.77 o                         
   3   5   1      53591.13      55385.02       675.75 o                         
   4   5   1      17170.73      17433.64       278.13 o                         
   5   5   1       8829.99       8737.08       208.29 o                         
   6   5   1       1062.72       1093.06        55.78 o                         
   7   5   1         18.50         35.59        16.23 o                         
   8   5   1       2431.51       2462.95        90.54 o                         
   9   5   1       7326.89       7564.45       207.01 o                         
  10   5   1       1077.27       1063.98        85.72 o                         
  11   5   1       1398.56       1365.30        95.44 o                         
  12   5   1        816.05        860.34        97.73 o                         
  13   5   1       1726.63       1804.00       356.05 o                         
  14   5   1        219.04        241.19        57.53 o                         
 -14   6   1         26.75        104.36        43.25 o                         
 -13   6   1         11.05         24.32        42.83 o                         
 -12   6   1         23.46         20.38        33.51 o                         
 -11   6   1        229.81        237.07        50.06 o                         
 -10   6   1       3216.46       3294.41       170.11 o                         
  -9   6   1       8725.02       8934.48       251.57 o                         
  -8   6   1      24777.70      25160.40       440.76 o                         
  -7   6   1      11089.04      10802.42       247.63 o                         
  -6   6   1        853.92        845.29        53.59 o                         
  -5   6   1          5.18          9.76        15.70 o                         
  -4   6   1       3192.90       3130.06        92.86 o                         
  -3   6   1        570.62        665.98        46.04 o                         
  -2   6   1        118.65         73.62        21.88 o                         
  -1   6   1        573.66        553.39        36.45 o                         
   0   6   1      13091.97      13185.02       194.34 o                         
   1   6   1      46416.67      47597.80       597.95 o                         
   2   6   1      55946.57      55373.69       685.24 o                         
   3   6   1      23671.53      23601.73       344.69 o                         
   4   6   1       1622.37       1682.45        58.41 o                         
   5   6   1       1238.97       1170.71        55.94 o                         
   6   6   1        870.78        929.62        51.34 o                         
   7   6   1         88.13        127.02        23.25 o                         
   8   6   1        220.36        226.65        32.25 o                         
   9   6   1        373.25        348.03        54.82 o                         
  10   6   1       1494.21       1582.94       134.91 o                         
  11   6   1       7379.57       7998.83       428.35 o                         
  12   6   1       5171.27       5800.29       318.43 o                         
  13   6   1       1900.54       1742.27       217.74 o                         
  14   6   1        331.42        321.51        84.80 o                         
 -13   7   1          3.91        -20.92        47.25 o                         
 -12   7   1         45.97         56.97        40.58 o                         
 -11   7   1        385.32        425.14        88.90 o                         
 -10   7   1       6206.61       6619.23       358.10 o                         
  -9   7   1       1474.57       1058.60       134.77 o                         
  -8   7   1         13.14         31.75        27.49 o                         
  -7   7   1       1308.46       1165.52        72.95 o                         
  -6   7   1       6287.40       6263.42       168.57 o                         
  -5   7   1       1079.91       1052.97        54.22 o                         
  -4   7   1        240.26        252.52        30.36 o                         
  -3   7   1        193.96        214.94        24.07 o                         
  -2   7   1       1823.50       1942.26        78.82 o                         
  -1   7   1       5706.59       6034.21       140.82 o                         
   0   7   1      29491.21      32149.68       560.29 o                         
   1   7   1      14608.29      15930.09       300.01 o                         
   2   7   1         15.82         44.64        13.96 o                         
   3   7   1       6836.16       7094.65       143.27 o                         
   4   7   1      11147.01      11695.87       203.31 o                         
   5   7   1        825.16        828.03        47.88 o                         
   6   7   1          6.00          0.44        16.73 o                         
   7   7   1        335.02        303.73        38.88 o                         
   8   7   1       1976.29       1795.72        93.14 o                         
   9   7   1       2225.24       2316.20       129.74 o                         
  10   7   1       4387.15       4312.01       276.44 o                         
  11   7   1       3305.60       3458.18       251.30 o                         
  12   7   1         20.38         86.21        45.44 o                         
  13   7   1        345.30        320.06        93.09 o                         
 -12   8   1        431.17        360.13        90.57 o                         
 -11   8   1       1421.32       2028.56       238.74 o                         
 -10   8   1       1894.35       2330.96       272.61 o                         
  -9   8   1        461.07        457.15        87.03 o                         
  -8   8   1        424.10        360.61        68.33 o                         
  -7   8   1        167.98        174.94        55.44 o                         
  -6   8   1       5869.36       5960.06       319.82 o                         
  -5   8   1       3479.74       3634.19       172.42 o                         
  -4   8   1       5640.65       5688.45       135.23 o                         
  -3   8   1       3643.37       3722.69       109.44 o                         
  -2   8   1       3647.71       3768.65       103.12 o                         
  -1   8   1      14973.93      15976.68       274.66 o                         
   0   8   1       4955.70       5415.13       126.29 o                         
   1   8   1        479.10        527.78        58.09 o                         
   2   8   1       1242.16       1294.76        71.94 o                         
   3   8   1        532.55        737.56        49.50 o                         
   4   8   1      18851.65      19726.63       344.40 o                         
   5   8   1       3313.25       3273.00       127.73 o                         
   6   8   1       4672.76       4856.56       176.33 o                         
   7   8   1        225.67        213.70        65.66 o                         
   8   8   1       1689.23       2074.39       184.02 o                         
   9   8   1       3673.84       3657.36       212.36 o                         
  10   8   1       1253.82        907.44       162.68 o                         
  11   8   1         48.31         39.03        39.77 o                         
  12   8   1        528.83        565.16       110.61 o                         
 -11   9   1        646.60        690.38        93.66 o                         
 -10   9   1        177.48        178.21        74.68 o                         
  -9   9   1        119.04         54.70        39.26 o                         
  -8   9   1        533.79        485.16        77.22 o                         
  -7   9   1         39.71         63.54        47.06 o                         
  -6   9   1       2486.66       2382.43       148.36 o                         
  -5   9   1       9821.46      10062.68       238.55 o                         
  -4   9   1       7023.13       7037.53       231.05 o                         
  -3   9   1      36427.03      38299.95       618.38 o                         
  -2   9   1       4242.18       4537.36       121.02 o                         
  -1   9   1       2868.39       3102.69       108.66 o                         
   0   9   1         47.50         39.69        29.42 o                         
   1   9   1       2207.89       2517.16       112.26 o                         
   2   9   1       1215.73       1355.54        80.15 o                         
   3   9   1        745.80        734.86        59.06 o                         
   4   9   1       2705.63       2895.35       106.49 o                         
   5   9   1       7662.36       7570.95       214.83 o                         
   6   9   1       2439.82       2634.94       184.01 o                         
   7   9   1      16582.61      17382.82       576.74 o                         
   8   9   1        471.26        463.83        79.91 o                         
   9   9   1        828.88        898.25       121.88 o                         
  10   9   1          5.56          1.53        36.56 o                         
  11   9   1          0.51         63.48        55.19 o                         
 -11  10   1       1135.98       1171.12       102.18 o                         
 -10  10   1        233.05        345.50        65.39 o                         
  -9  10   1         15.45         50.25        40.39 o                         
  -8  10   1          0.89          8.76        33.60 o                         
  -7  10   1         35.74         18.59        71.60 o                         
  -6  10   1       2827.90       2792.67       184.16 o                         
  -5  10   1       3165.12       3130.53       167.37 o                         
  -4  10   1       4378.73       4172.31       267.42 o                         
  -3  10   1        539.63        624.40        82.45 o                         
  -2  10   1        739.73       1015.53        63.86 o                         
  -1  10   1       6783.19       7228.07       242.48 o                         
   0  10   1        228.19        226.48        40.66 o                         
   1  10   1         58.54         77.46        27.85 o                         
   2  10   1        286.84        245.22        42.57 o                         
   3  10   1         42.08          1.63        32.50 o                         
   4  10   1       3420.58       3552.65       160.93 o                         
   5  10   1       1423.35       1048.19       113.14 o                         
   6  10   1       4161.83       4235.23       202.01 o                         
   7  10   1       1542.72       1404.13       111.48 o                         
   8  10   1         92.30        103.39        88.11 o                         
   9  10   1       1683.45       1584.29       154.72 o                         
  10  10   1        129.47        126.91        35.44 o                         
  11  10   1          1.68        -15.33        34.63 o                         
 -10  11   1        581.87        540.44        66.68 o                         
  -9  11   1        449.82        471.49        77.94 o                         
  -8  11   1       1248.30       1305.70       250.99 o                         
  -7  11   1        791.46        830.15        89.56 o                         
  -6  11   1       6327.99       6124.33       336.81 o                         
  -5  11   1       3756.58       3570.67       250.54 o                         
  -4  11   1          4.63         12.14        33.03 o                         
  -3  11   1       1766.20       1738.50       156.08 o                         
  -2  11   1         60.51         89.69        36.55 o                         
  -1  11   1       1552.85       1757.47       108.64 o                         
   0  11   1       4783.74       5174.96       425.15 o                         
   1  11   1        242.66        227.41        59.56 o                         
   2  11   1       2301.50       1941.14       188.98 o                         
   3  11   1       1061.97        967.97        92.62 o                         
   4  11   1       7789.10       7872.52       282.57 o                         
   5  11   1       1003.96        961.75        90.80 o                         
   6  11   1          1.32        -11.13        36.50 o                         
   7  11   1       1221.47       1451.30       150.28 o                         
   8  11   1         27.89         48.81        45.87 o                         
   9  11   1       1256.12       1104.18       111.20 o                         
  -8  12   1       5866.65       6363.43       739.17 o                         
  -7  12   1          0.34         44.04        37.95 o                         
  -6  12   1       1089.14        913.78       124.32 o                         
  -5  12   1        871.49        798.44        86.33 o                         
  -4  12   1        165.02        134.93        43.60 o                         
  -3  12   1          8.54        -30.99        30.99 o                         
  -2  12   1         54.20         35.77        27.40 o                         
  -1  12   1        226.34        226.17        58.20 o                         
   0  12   1       7677.04       7925.99       270.40 o                         
   1  12   1        251.26        417.68        71.32 o                         
   2  12   1      15543.97      15278.72       598.58 o                         
   3  12   1         13.52         81.34        80.07 o                         
   4  12   1        515.33        584.60        75.19 o                         
   5  12   1        735.24        613.49       182.64 o                         
   6  12   1        222.24        215.46        56.20 o                         
   7  12   1          5.59         31.12        28.95 o                         
   8  12   1         52.34         29.89        50.23 o                         
  -6  13   1         95.28         80.02        74.49 o                         
  -5  13   1          4.17         11.37        32.07 o                         
  -4  13   1         83.13         42.17        24.86 o                         
  -3  13   1        437.99        484.18        53.39 o                         
  -2  13   1         36.26         37.13        24.67 o                         
  -1  13   1       2604.19       2523.06       158.73 o                         
   0  13   1        329.75        348.70        58.92 o                         
   1  13   1       4154.97       3930.13       190.57 o                         
   2  13   1         73.62         76.32        55.13 o                         
   3  13   1        350.79        332.62        63.58 o                         
   4  13   1        409.70        394.83        68.06 o                         
   5  13   1          5.98         27.11        31.21 o                         
   6  13   1         23.02        -23.84        29.25 o                         
  -3  14   1        332.76        304.91        71.81 o                         
  -2  14   1        784.92        709.18       176.18 o                         
  -1  14   1       3372.90       2827.25       208.76 o                         
   0  14   1          9.80         -5.51        25.06 o                         
   1  14   1         51.94         41.67        24.22 o                         
   2  14   1       1584.83       1533.85        93.26 o                         
   3  14   1        282.58        218.25        54.12 o                         
 -14   0   2        136.41        168.72        59.97 o                         
 -12   0   2       1138.41       1389.42       164.77 o                         
 -10   0   2        981.21        899.72        69.39 o                         
  -8   0   2      21526.22      20490.41       402.86 o                         
  -6   0   2      78253.12      77647.59      1516.58 o                         
  -4   0   2         87.98        187.34        35.98 o                         
  -2   0   2       2154.44       2160.34        42.07 o                         
   0   0   2       1024.85        968.38        25.34 o                         
   2   0   2      45867.55      43870.72       967.46 o                         
   4   0   2     103166.93     102461.77      1595.85 o                         
   6   0   2        718.82        768.34        64.48 o                         
   8   0   2       1897.08       1590.50        70.14 o                         
  10   0   2       1161.72       1138.52        74.25 o                         
  12   0   2       3034.56       3530.05       209.77 o                         
  14   0   2       3317.58       3717.25       240.64 o                         
 -15   1   2        262.55        274.43        44.56 o                         
 -14   1   2        400.12        528.60        70.87 o                         
 -13   1   2        277.34        284.59        48.52 o                         
 -12   1   2          7.43         25.73        33.74 o                         
 -11   1   2        441.31        359.55        38.95 o                         
 -10   1   2         11.66        -11.34        18.77 o                         
  -9   1   2      13327.53      12984.61       195.46 o                         
  -8   1   2       1025.22       1011.46        39.94 o                         
  -7   1   2       9700.71       9351.11       250.01 o                         
  -6   1   2      15312.58      14612.95       281.19 o                         
  -5   1   2       3617.64       3476.63        93.08 o                         
  -4   1   2      43585.43      41975.84       523.16 o                         
  -3   1   2        603.62        586.89        18.72 o                         
  -2   1   2         24.49         41.04         6.08 o                         
  -1   1   2       2067.03       1936.44        27.08 o                         
   0   1   2       2560.60       2324.22        33.29 o                         
   1   1   2      58457.13      56687.79       766.71 o                         
   2   1   2       1610.10       1495.90        25.19 o                         
   3   1   2      15193.94      14749.40       175.94 o                         
   4   1   2      47389.14      46121.20       577.63 o                         
   5   1   2        508.88        469.69        28.44 o                         
   6   1   2      31248.95      30225.06       458.67 o                         
   7   1   2         15.75          7.71        13.54 o                         
   8   1   2         18.14         21.50        11.66 o                         
   9   1   2        680.06        632.23        34.11 o                         
  10   1   2         24.54         44.53        17.06 o                         
  11   1   2       9675.90      10465.52       243.88 o                         
  12   1   2          5.62        -12.14        30.34 o                         
  13   1   2       3225.18       3024.90       210.18 o                         
  14   1   2       1407.86       1585.99       141.41 o                         
  15   1   2          1.70        -29.08        29.08 o                         
 -15   2   2          9.69         -5.91        31.16 o                         
 -14   2   2       2162.29       2214.81       114.01 o                         
 -13   2   2        376.48        404.51        43.68 o                         
 -12   2   2       2954.58       3142.53       163.19 o                         
 -11   2   2       4243.95       4014.56       134.39 o                         
 -10   2   2        992.00       1010.91        47.70 o                         
  -9   2   2      16993.38      17121.56       197.34 o                         
  -8   2   2        227.52        216.54        18.57 o                         
  -7   2   2        979.89        941.29        57.78 o                         
  -6   2   2       6031.50       6103.93       148.02 o                         
  -5   2   2        345.30        376.98        26.94 o                         
  -4   2   2      33918.46      33405.45       477.82 o                         
  -3   2   2       5539.31       5327.43        92.44 o                         
  -2   2   2      35332.92      33884.63       385.71 o                         
  -1   2   2      26550.28      25069.30       222.53 o                         
   0   2   2      17143.15      16347.46       168.31 o                         
   1   2   2     155172.02     156743.70      1779.87 o                         
   2   2   2        515.20        503.52        14.28 o                         
   3   2   2       1665.65       1571.37        33.44 o                         
   4   2   2      17200.16      16123.24       206.73 o                         
   5   2   2         16.86         23.96        10.37 o                         
   6   2   2      38294.00      38179.43       566.34 o                         
   7   2   2       2242.97       2121.18        76.86 o                         
   8   2   2       9033.98       8462.77       133.75 o                         
   9   2   2       4729.00       4632.91        96.76 o                         
  10   2   2        909.94        861.60        45.48 o                         
  11   2   2       2999.74       3057.91       110.00 o                         
  12   2   2        181.14        213.79        44.65 o                         
  13   2   2        129.09        129.74        47.40 o                         
  14   2   2       1201.80       1307.91       115.65 o                         
  15   2   2         10.65         18.11        28.12 o                         
 -15   3   2         10.48         18.94        46.17 o                         
 -14   3   2        252.97        283.17       111.48 o                         
 -13   3   2       3518.92       3319.05       137.37 o                         
 -12   3   2       2014.29       2034.74       125.09 o                         
 -11   3   2      15431.79      15792.18       369.16 o                         
 -10   3   2        899.42        913.08        61.06 o                         
  -9   3   2       2802.11       2660.71        94.49 o                         
  -8   3   2        239.02        181.96        23.09 o                         
  -7   3   2        946.26        907.68        41.15 o                         
  -6   3   2        601.08        618.57        43.31 o                         
  -5   3   2         12.54         30.75        12.62 o                         
  -4   3   2        608.05        629.23        49.66 o                         
  -3   3   2      63489.59      62757.79       775.62 o                         
  -2   3   2      33517.14      32067.95       412.15 o                         
  -1   3   2     148344.27     147438.81      1433.77 o                         
   0   3   2       4847.67       4589.04        63.44 o                         
   1   3   2         96.76        113.97         9.22 o                         
   2   3   2       8070.53       7833.98        97.17 o                         
   3   3   2        573.91        623.09        22.65 o                         
   4   3   2       3923.83       3965.38        74.79 o                         
   5   3   2         23.03         24.90        12.48 o                         
   6   3   2         29.89         60.04        15.28 o                         
   7   3   2      22488.13      21975.20       330.29 o                         
   8   3   2       5123.73       4813.64       126.68 o                         
   9   3   2      28785.78      29286.25       441.58 o                         
  10   3   2       2284.91       2091.81        83.45 o                         
  11   3   2        336.39        296.24        40.41 o                         
  12   3   2         60.28         58.97        33.46 o                         
  13   3   2          7.00          8.54        28.89 o                         
  14   3   2         69.29        117.56        48.58 o                         
 -14   4   2       2620.19       2819.18       207.06 o                         
 -13   4   2        514.77        534.23        66.62 o                         
 -12   4   2       3081.18       3579.00       178.71 o                         
 -11   4   2       2791.98       3030.16       165.58 o                         
 -10   4   2       3688.75       3880.31       145.84 o                         
  -9   4   2       2781.11       2737.52        93.87 o                         
  -8   4   2        430.11        433.03        37.74 o                         
  -7   4   2        290.70        250.94        23.82 o                         
  -6   4   2         23.34         44.15        17.77 o                         
  -5   4   2       2846.00       2573.01        84.42 o                         
  -4   4   2      35743.01      34242.78       544.42 o                         
  -3   4   2       6960.21       6285.68       120.26 o                         
  -2   4   2      34919.29      34633.57       475.82 o                         
  -1   4   2      48863.25      48933.67       541.57 o                         
   0   4   2      11260.08      10694.84       137.93 o                         
   1   4   2      21905.51      21579.17       249.65 o                         
   2   4   2       2648.38       2565.10        54.91 o                         
   3   4   2         38.86         47.11        12.08 o                         
   4   4   2       1186.93       1152.09        41.60 o                         
   5   4   2       9268.39       8794.25       173.55 o                         
   6   4   2      31014.11      30844.41       431.26 o                         
   7   4   2       4855.40       4527.04       117.81 o                         
   8   4   2       9613.59       9421.46       217.12 o                         
   9   4   2      10181.57      10298.46       249.11 o                         
  10   4   2       2062.97       1993.75       129.75 o                         
  11   4   2        797.86        920.57        90.19 o                         
  12   4   2        527.41        517.34        70.08 o                         
  13   4   2        643.88        387.67        84.15 o                         
  14   4   2        322.42        404.94        73.42 o                         
 -14   5   2        932.67       1166.12       117.18 o                         
 -13   5   2         10.34        -26.99        34.89 o                         
 -12   5   2         64.77         98.38        34.64 o                         
 -11   5   2       1092.86       1151.74        89.51 o                         
 -10   5   2       3473.37       3425.72       154.97 o                         
  -9   5   2       1972.15       1895.64        95.13 o                         
  -8   5   2      15453.98      15154.06       326.27 o                         
  -7   5   2       5854.75       5811.83       123.18 o                         
  -6   5   2       4294.44       4279.77        97.81 o                         
  -5   5   2      17730.45      17471.25       357.19 o                         
  -4   5   2      31825.63      32365.61       469.20 o                         
  -3   5   2         64.52         43.75        15.39 o                         
  -2   5   2       1277.92       1269.80        46.43 o                         
  -1   5   2      11342.18      11853.21       189.28 o                         
   0   5   2      14629.86      14678.84       186.71 o                         
   1   5   2      10165.84      10413.56       149.21 o                         
   2   5   2      47265.73      48706.60       656.86 o                         
   3   5   2       7366.88       7079.57       127.29 o                         
   4   5   2       6857.75       6643.82       146.29 o                         
   5   5   2      10621.36      10587.07       222.44 o                         
   6   5   2      21893.50      21429.98       326.18 o                         
   7   5   2        543.75        569.46        46.78 o                         
   8   5   2        736.65        667.46        51.66 o                         
   9   5   2       3126.67       3062.78       147.41 o                         
  10   5   2       1696.66       1850.97       125.27 o                         
  11   5   2       1634.21       1758.46       136.20 o                         
  12   5   2       2794.69       2988.74       155.34 o                         
  13   5   2        834.95        915.49       111.94 o                         
  14   5   2        127.19        151.49        45.54 o                         
 -14   6   2         55.77        -18.40        47.98 o                         
 -13   6   2         47.87        104.42        45.85 o                         
 -12   6   2        571.35        578.92        67.44 o                         
 -11   6   2         32.24         36.20        30.10 o                         
 -10   6   2        324.52        406.08        61.69 o                         
  -9   6   2        569.24        588.94        60.32 o                         
  -8   6   2       6432.41       6300.75       215.72 o                         
  -7   6   2      21798.21      22441.52       505.01 o                         
  -6   6   2      14465.88      14217.00       287.80 o                         
  -5   6   2       6988.12       6769.43       170.44 o                         
  -4   6   2          1.80         21.66        13.59 o                         
  -3   6   2       2356.62       2278.21        91.77 o                         
  -2   6   2      10368.79      10583.54       194.44 o                         
  -1   6   2        403.41        476.67        32.90 o                         
   0   6   2        104.26        105.57        19.23 o                         
   1   6   2        894.35       1065.46        60.31 o                         
   2   6   2      14081.04      14403.50       221.32 o                         
   3   6   2      42489.26      44228.64       594.06 o                         
   4   6   2      11896.45      12438.76       205.08 o                         
   5   6   2      12990.36      12970.45       252.38 o                         
   6   6   2        161.19        174.05        24.87 o                         
   7   6   2       1940.98       1930.23        84.07 o                         
   8   6   2        598.34        558.65        45.02 o                         
   9   6   2        309.73        389.73        68.61 o                         
  10   6   2          3.22        -31.75        31.75 o                         
  11   6   2         33.86         72.02        38.33 o                         
  12   6   2        844.64       1135.14       129.64 o                         
  13   6   2       1707.12       1803.00       147.78 o                         
 -13   7   2        113.51        163.96        71.07 o                         
 -12   7   2        146.93         66.75        53.12 o                         
 -11   7   2          3.96        -29.47        35.61 o                         
 -10   7   2       1238.07       1152.50       138.61 o                         
  -9   7   2       1722.09       1954.32       373.78 o                         
  -8   7   2       3330.30       2535.46       298.98 o                         
  -7   7   2       1611.02       1582.20        96.21 o                         
  -6   7   2       3517.43       3161.13       108.32 o                         
  -5   7   2      10382.28      10937.32       225.68 o                         
  -4   7   2       2605.68       2496.73        80.58 o                         
  -3   7   2        209.96        167.26        21.76 o                         
  -2   7   2        441.56        449.20        33.16 o                         
  -1   7   2       2872.45       2899.03        96.96 o                         
   0   7   2       2319.69       2383.37        70.28 o                         
   1   7   2      15081.57      16480.46       255.67 o                         
   2   7   2      15695.70      16634.71       258.26 o                         
   3   7   2       1211.23       1245.46        51.29 o                         
   4   7   2      10300.64      10924.89       195.05 o                         
   5   7   2       5014.84       5009.84       133.42 o                         
   6   7   2       3782.23       3682.90       136.77 o                         
   7   7   2        212.08        177.88        30.60 o                         
   8   7   2        175.38        233.35        67.52 o                         
   9   7   2        183.06        125.22        64.96 o                         
  10   7   2       1182.51       1399.43       106.36 o                         
  11   7   2       3376.03       3439.11       236.30 o                         
  12   7   2       2959.35       3140.48       208.12 o                         
  13   7   2        650.18        618.88       137.08 o                         
 -12   8   2        473.32        650.84       123.24 o                         
 -11   8   2        516.74        527.41       123.24 o                         
 -10   8   2       5563.30       5050.72       421.04 o                         
  -9   8   2       3833.77       3503.11       253.33 o                         
  -8   8   2        588.95        543.66       142.91 o                         
  -7   8   2        452.83        413.48        95.45 o                         
  -6   8   2       3469.07       3253.43       130.71 o                         
  -5   8   2       2821.85       2989.02       112.79 o                         
  -4   8   2        278.37        254.69        29.54 o                         
  -3   8   2       6578.81       6775.16       156.77 o                         
  -2   8   2       1899.13       1977.05        73.48 o                         
  -1   8   2       2270.73       2685.22        85.56 o                         
   0   8   2      22696.79      24475.58       454.85 o                         
   1   8   2       8087.73       8883.73       278.83 o                         
   2   8   2       1133.44       1261.48        59.62 o                         
   3   8   2         39.19         45.74        17.20 o                         
   4   8   2       7376.05       7759.63       174.47 o                         
   5   8   2       2086.29       2072.25        92.87 o                         
   6   8   2        597.23        637.68        62.43 o                         
   7   8   2       7179.81       8353.44       594.51 o                         
   8   8   2        543.08        617.34        85.76 o                         
   9   8   2        144.49        230.62        57.12 o                         
  10   8   2       1715.31       1751.96       136.65 o                         
  11   8   2        187.77        296.36        91.81 o                         
  12   8   2          0.56         19.30        39.68 o                         
 -11   9   2        965.85        864.73       139.91 o                         
 -10   9   2       1855.11       2121.54       237.03 o                         
  -9   9   2       1392.79       1378.48       142.12 o                         
  -8   9   2        524.07        571.67        80.57 o                         
  -7   9   2         51.07         71.34        56.45 o                         
  -6   9   2        113.74         71.13        53.42 o                         
  -5   9   2        180.76        187.82        36.80 o                         
  -4   9   2       1153.25       1252.00        67.45 o                         
  -3   9   2       1952.20       2046.13        84.56 o                         
  -2   9   2      33596.54      36032.86       531.59 o                         
  -1   9   2       5158.49       5540.78       171.00 o                         
   0   9   2       6157.90       6415.69       185.33 o                         
   1   9   2       2466.34       2549.22       119.19 o                         
   2   9   2       2152.66       2476.49       117.40 o                         
   3   9   2         67.47         81.03        27.81 o                         
   4   9   2         81.32        124.63        28.70 o                         
   5   9   2       1830.58       1854.01       129.77 o                         
   6   9   2         24.43         23.25        44.75 o                         
   7   9   2       3058.31       3113.26       199.84 o                         
   8   9   2       9833.64      10164.67       483.29 o                         
   9   9   2        387.67        307.97        91.47 o                         
  10   9   2       1618.49       1641.47       313.03 o                         
  11   9   2         42.34         79.72        63.85 o                         
 -11  10   2        297.86        320.68        54.89 o                         
 -10  10   2        441.72        494.39        76.50 o                         
  -9  10   2          5.12         23.08        47.61 o                         
  -8  10   2        385.10        368.37        64.87 o                         
  -7  10   2         37.24         51.69        37.27 o                         
  -6  10   2        356.95        343.80        71.42 o                         
  -5  10   2       3553.42       3774.06       280.28 o                         
  -4  10   2       1458.41       1738.21       142.25 o                         
  -3  10   2      17556.48      18614.60       813.59 o                         
  -2  10   2        111.30         75.53        45.73 o                         
  -1  10   2       5199.55       5585.66       190.11 o                         
   0  10   2       4605.04       4977.06       206.93 o                         
   1  10   2         13.98        -20.03        28.55 o                         
   2  10   2         34.86         33.46        39.24 o                         
   3  10   2          8.80         -4.08        31.21 o                         
   4  10   2         20.94         12.35        31.16 o                         
   5  10   2       3100.71       3108.01       149.66 o                         
   6  10   2       3220.40       3465.43       259.21 o                         
   7  10   2      11545.30      12708.52       385.26 o                         
   8  10   2          0.49         17.21        38.35 o                         
   9  10   2       1056.89        934.24       169.70 o                         
  10  10   2       1756.99       1585.44       112.07 o                         
  -9  11   2        399.91        636.72       118.54 o                         
  -8  11   2       2219.92       2200.69       212.17 o                         
  -7  11   2         74.59         94.85        39.91 o                         
  -6  11   2        446.62        597.96        80.84 o                         
  -5  11   2       8925.70       9174.42       352.79 o                         
  -4  11   2        917.55        685.18        96.01 o                         
  -3  11   2       1455.87       1410.78       110.54 o                         
  -2  11   2       2764.98       2965.03       249.79 o                         
  -1  11   2       2045.81       1947.52       149.86 o                         
   0  11   2       6543.90       6609.79       452.89 o                         
   1  11   2       1764.59       1947.73       183.84 o                         
   2  11   2       4757.75       5005.17       249.91 o                         
   3  11   2         69.73         44.38        41.70 o                         
   4  11   2          2.31         -4.33        28.46 o                         
   5  11   2       6655.44       6713.54       250.31 o                         
   6  11   2        641.27        592.91        69.14 o                         
   7  11   2        400.63        406.48        65.45 o                         
   8  11   2        925.13       1017.35       113.78 o                         
   9  11   2        372.28        317.32        75.78 o                         
  -8  12   2         29.03         25.50        29.90 o                         
  -7  12   2       6888.38       6768.14       412.66 o                         
  -6  12   2        551.92        480.90        72.64 o                         
  -5  12   2       2345.49       2219.27       141.11 o                         
  -4  12   2         14.81         18.29        32.48 o                         
  -3  12   2        337.45        245.79        53.04 o                         
  -2  12   2         35.26         64.26        30.48 o                         
  -1  12   2         91.47        101.01        34.03 o                         
   0  12   2       1970.33       1754.28       135.71 o                         
   1  12   2        116.05        189.29        73.41 o                         
   2  12   2          5.76         28.71        34.17 o                         
   3  12   2      10799.14      10310.71       370.58 o                         
   4  12   2       1611.81       1667.92       107.40 o                         
   5  12   2       2639.43       2522.75       157.75 o                         
   6  12   2        143.07        176.61        51.59 o                         
   7  12   2         37.48         29.90        37.43 o                         
   8  12   2          0.13          0.02        25.34 o                         
  -6  13   2         25.82         -8.99        25.50 o                         
  -5  13   2        810.61        772.30       157.04 o                         
  -4  13   2        315.58        273.46        69.28 o                         
  -3  13   2         15.85         -1.69        28.83 o                         
  -2  13   2        785.56        719.25        75.82 o                         
  -1  13   2        771.63        652.97        72.88 o                         
   0  13   2        478.15        540.51        68.08 o                         
   1  13   2        255.75        252.80        49.51 o                         
   2  13   2       5680.26       5675.96       232.32 o                         
   3  13   2        740.55        739.46        93.75 o                         
   4  13   2        228.37        192.79        42.57 o                         
   5  13   2        564.58        614.27        76.51 o                         
   6  13   2        190.27        174.58        39.92 o                         
  -2  14   2          1.30         -3.91        25.93 o                         
  -1  14   2        154.50        112.36        29.21 o                         
   0  14   2       3825.15       3399.50       253.42 o                         
   1  14   2        137.16        159.63        32.35 o                         
   2  14   2        205.47        231.90        37.78 o                         
 -15   0   3       4297.16       4420.93       240.08 o                         
 -13   0   3       3189.61       3458.78       250.40 o                         
 -11   0   3        878.35        856.92        99.49 o                         
  -9   0   3          2.73         20.64        32.56 o                         
  -7   0   3      10707.76      10558.28       388.30 o                         
  -5   0   3      63805.20      63136.84      1431.43 o                         
  -3   0   3       9414.20       8698.24       181.78 o                         
  -1   0   3      89606.02      88165.21      1055.73 o                         
   1   0   3       2793.58       2595.94        49.69 o                         
   3   0   3       1671.81       1549.16        56.46 o                         
   5   0   3      34554.83      33768.74       820.50 o                         
   7   0   3       4005.36       4226.98       126.40 o                         
   9   0   3       3252.49       3105.11       119.53 o                         
  11   0   3        239.39        284.57        68.29 o                         
  13   0   3          6.04          9.27        48.24 o                         
  15   0   3       1485.44       1493.07       174.17 o                         
 -15   1   3        675.37        606.21        60.03 o                         
 -14   1   3        256.77        201.11        47.52 o                         
 -13   1   3       2588.29       2703.33       124.99 o                         
 -12   1   3        747.31        808.58        71.43 o                         
 -11   1   3        578.23        540.14        46.85 o                         
 -10   1   3        527.65        476.76        39.80 o                         
  -9   1   3       5055.21       5032.44       113.99 o                         
  -8   1   3      16438.45      15763.63       217.29 o                         
  -7   1   3        702.82        765.48        63.69 o                         
  -6   1   3      49081.00      48201.34       880.13 o                         
  -5   1   3      14306.82      13913.03       245.34 o                         
  -4   1   3        722.82        732.89        30.11 o                         
  -3   1   3      68258.43      67624.47       722.34 o                         
  -2   1   3        769.60        759.35        19.67 o                         
  -1   1   3       8557.87       8397.58        89.94 o                         
   0   1   3       7918.11       7528.37        95.13 o                         
   1   1   3      19254.60      18795.54       190.37 o                         
   2   1   3      81007.41      78814.43      1174.60 o                         
   3   1   3        496.09        510.01        22.81 o                         
   4   1   3      63425.34      64340.04       841.46 o                         
   5   1   3       2943.30       2584.54        74.44 o                         
   6   1   3        210.52        232.73        26.89 o                         
   7   1   3      18646.37      18247.91       225.10 o                         
   8   1   3       1197.45       1079.37        42.07 o                         
   9   1   3        544.92        523.61        33.49 o                         
  10   1   3         83.07        116.93        19.94 o                         
  11   1   3       1587.33       1538.39        89.35 o                         
  12   1   3       4659.77       5259.57       186.32 o                         
  13   1   3         76.23        152.17        42.46 o                         
  14   1   3       3428.05       3251.71       152.64 o                         
  15   1   3        115.34         88.05        39.91 o                         
 -15   2   3        138.15        116.85        46.01 o                         
 -14   2   3         12.58         35.76        24.62 o                         
 -13   2   3       2608.89       2496.43       102.47 o                         
 -12   2   3       1120.41       1042.36        81.65 o                         
 -11   2   3       7350.46       7421.54       194.84 o                         
 -10   2   3       1405.97       1316.60        59.25 o                         
  -9   2   3       6644.53       6553.61       135.42 o                         
  -8   2   3      25893.07      25153.46       305.76 o                         
  -7   2   3       1110.63       1108.86        47.51 o                         
  -6   2   3       5208.93       5342.56       149.67 o                         
  -5   2   3       2440.72       2280.83        84.08 o                         
  -4   2   3       6072.14       6189.39       111.58 o                         
  -3   2   3      49928.95      49985.89       592.57 o                         
  -2   2   3       5539.86       5094.44        72.84 o                         
  -1   2   3      74897.14      73263.99       680.01 o                         
   0   2   3       7239.73       7024.08        90.50 o                         
   1   2   3      34800.21      33947.82       373.55 o                         
   2   2   3      71587.06      69926.12       698.28 o                         
   3   2   3       3813.79       3674.01        64.38 o                         
   4   2   3        913.45        858.08        29.62 o                         
   5   2   3       1889.78       1906.86        56.36 o                         
   6   2   3       1680.87       1697.64        68.23 o                         
   7   2   3      27615.73      26570.12       302.02 o                         
   8   2   3       2657.95       2643.95        68.09 o                         
   9   2   3      19353.01      19518.20       273.95 o                         
  10   2   3        550.02        527.40        34.31 o                         
  11   2   3       2405.24       2588.75       101.55 o                         
  12   2   3       3213.86       3264.55       137.82 o                         
  13   2   3         78.41        112.57        39.40 o                         
  14   2   3          3.30        -10.19        33.27 o                         
 -14   3   3          0.83         24.83        42.59 o                         
 -13   3   3         51.94         98.85        32.17 o                         
 -12   3   3        132.71         73.85        30.74 o                         
 -11   3   3       1261.70       1364.59        91.26 o                         
 -10   3   3       9301.95       9279.67       235.87 o                         
  -9   3   3       3060.51       2894.87       212.79 o                         
  -8   3   3        650.14        642.70        44.13 o                         
  -7   3   3        608.68        614.72        34.95 o                         
  -6   3   3       6800.00       6430.18       259.91 o                         
  -5   3   3          9.18         36.62        16.27 o                         
  -4   3   3        632.41        644.26        42.27 o                         
  -3   3   3       3156.44       3169.57        65.43 o                         
  -2   3   3        332.00        338.08        21.84 o                         
  -1   3   3       3731.16       3331.95        56.76 o                         
   0   3   3      46319.64      46679.06       446.54 o                         
   1   3   3      26073.52      25879.34       277.94 o                         
   2   3   3       2180.48       2055.31        43.74 o                         
   3   3   3        176.80        168.54        14.08 o                         
   4   3   3      14023.76      13976.74       192.95 o                         
   5   3   3        207.66        253.74        25.29 o                         
   6   3   3       2898.83       2846.93        93.51 o                         
   7   3   3        770.00        687.22        49.29 o                         
   8   3   3        178.97        199.78        29.84 o                         
   9   3   3        717.95        811.92        65.52 o                         
  10   3   3       6567.98       7129.10       187.63 o                         
  11   3   3       1050.17        970.93        69.58 o                         
  12   3   3       1219.31       1418.45       103.13 o                         
  13   3   3         12.59        -17.82        31.17 o                         
  14   3   3        170.69        157.47        65.84 o                         
 -14   4   3        311.41        284.18        74.87 o                         
 -13   4   3       1067.21       1256.16        98.67 o                         
 -12   4   3       1353.46       1306.07       107.77 o                         
 -11   4   3       7410.56       8036.63       292.62 o                         
 -10   4   3       5845.96       5938.16       288.17 o                         
  -9   4   3         21.55         48.17        31.01 o                         
  -8   4   3      12836.09      12486.66       241.33 o                         
  -7   4   3       1672.60       1638.23        61.58 o                         
  -6   4   3          3.10         12.50        13.16 o                         
  -5   4   3        709.96        632.84        41.39 o                         
  -4   4   3      12357.61      11644.62       226.72 o                         
  -3   4   3      15714.39      15183.17       256.33 o                         
  -2   4   3      11429.23      10872.05       172.64 o                         
  -1   4   3      53784.25      54313.66       597.49 o                         
   0   4   3      35701.38      35172.75       386.18 o                         
   1   4   3         96.15        133.75        15.11 o                         
   2   4   3      37404.23      37620.29       493.09 o                         
   3   4   3       1035.62       1002.08        43.90 o                         
   4   4   3         30.76         89.17        22.77 o                         
   5   4   3       1961.61       1795.43        63.28 o                         
   6   4   3       5762.35       5387.64       119.73 o                         
   7   4   3      12571.81      12427.96       246.34 o                         
   8   4   3       7491.46       7085.53       204.90 o                         
   9   4   3      15777.09      15534.08       446.23 o                         
  10   4   3       5557.40       6370.18       248.21 o                         
  11   4   3        377.51        377.87        59.47 o                         
  12   4   3       2804.23       2736.20       150.10 o                         
  13   4   3        189.64        207.10        50.46 o                         
  14   4   3         17.96          7.44        31.41 o                         
 -14   5   3        911.86       1180.38       116.39 o                         
 -13   5   3       1510.56       1650.40       109.02 o                         
 -12   5   3        205.68        296.09        53.34 o                         
 -11   5   3        479.32        534.09        62.88 o                         
 -10   5   3       2286.44       2525.80       133.72 o                         
  -9   5   3       1142.22       1008.86        84.06 o                         
  -8   5   3       6229.66       5890.24       152.13 o                         
  -7   5   3       7275.38       7169.63       149.26 o                         
  -6   5   3      12664.28      12646.90       223.24 o                         
  -5   5   3        281.16        290.21        28.79 o                         
  -4   5   3      27099.42      27529.47       723.46 o                         
  -3   5   3      17462.77      17221.89       277.95 o                         
  -2   5   3       5541.37       5394.96       110.90 o                         
  -1   5   3        223.60        253.68        22.50 o                         
   0   5   3      17010.04      17974.33       252.02 o                         
   1   5   3       1300.83       1400.42        47.37 o                         
   2   5   3      23023.60      24787.12       351.06 o                         
   3   5   3      14228.00      14272.62       267.31 o                         
   4   5   3      17050.42      18328.63       317.16 o                         
   5   5   3       2723.58       2962.95        81.19 o                         
   6   5   3      11121.02      11343.50       217.39 o                         
   7   5   3       2953.87       2861.81       129.42 o                         
   8   5   3       1811.25       1699.07       103.65 o                         
   9   5   3        368.37        467.34        58.07 o                         
  10   5   3       3235.31       3446.95       307.79 o                         
  11   5   3         16.98        105.49        47.31 o                         
  12   5   3       2627.57       2826.71       173.18 o                         
  13   5   3       2979.11       3296.51       172.30 o                         
  14   5   3        680.06        622.71       111.91 o                         
 -13   6   3       1122.66       1423.29       133.74 o                         
 -12   6   3        248.60        197.95        38.04 o                         
 -11   6   3         49.98         10.39        29.61 o                         
 -10   6   3          5.13         28.06        47.93 o                         
  -9   6   3        768.86        761.79        71.68 o                         
  -8   6   3        369.69        303.29        38.55 o                         
  -7   6   3       2689.74       2733.82       122.06 o                         
  -6   6   3       6282.80       6791.11       162.39 o                         
  -5   6   3      13612.94      13807.57       244.58 o                         
  -4   6   3      20503.86      19880.36       283.29 o                         
  -3   6   3        887.37        761.76        39.89 o                         
  -2   6   3       3440.51       3606.21       103.99 o                         
  -1   6   3       5825.31       5939.22       131.74 o                         
   0   6   3        992.35       1050.55        56.32 o                         
   1   6   3       3342.04       3538.23        90.13 o                         
   2   6   3       4856.65       5198.58       122.96 o                         
   3   6   3       2173.83       2100.06        63.69 o                         
   4   6   3       5855.49       5890.89       120.76 o                         
   5   6   3      13514.50      14021.16       243.09 o                         
   6   6   3      10725.98      10723.03       215.61 o                         
   7   6   3         43.35         60.33        21.07 o                         
   8   6   3        161.75        182.42        36.93 o                         
   9   6   3        431.95        267.74        70.60 o                         
  10   6   3         27.78         80.72        44.18 o                         
  11   6   3         38.92         59.90        37.78 o                         
  12   6   3        553.69        594.73        87.78 o                         
  13   6   3        169.45        276.62        91.09 o                         
 -13   7   3        184.20        156.39        72.33 o                         
 -12   7   3        337.75        412.20        51.87 o                         
 -11   7   3         61.95         42.87        29.93 o                         
 -10   7   3        213.49        180.36        91.80 o                         
  -9   7   3       4712.87       4195.54       271.96 o                         
  -8   7   3       3835.43       3898.31       260.21 o                         
  -7   7   3      15511.45      15562.67       373.24 o                         
  -6   7   3      10578.03      10894.89       226.94 o                         
  -5   7   3      14636.11      15129.43       338.39 o                         
  -4   7   3       3121.88       3263.56       110.10 o                         
  -3   7   3       2850.43       2825.72        89.18 o                         
  -2   7   3       4917.13       5165.38       124.44 o                         
  -1   7   3        174.45        217.14        30.77 o                         
   0   7   3       1523.31       1527.84        65.86 o                         
   1   7   3       9670.97      10105.56       190.00 o                         
   2   7   3       6645.47       7310.21       146.56 o                         
   3   7   3      21475.02      22561.17       378.78 o                         
   4   7   3      14593.53      15526.29       253.47 o                         
   5   7   3      13761.18      14363.73       267.64 o                         
   6   7   3       5574.34       5577.46       156.66 o                         
   7   7   3        214.05        173.77        36.84 o                         
   8   7   3       2504.48       2549.60       206.08 o                         
   9   7   3         46.48         -3.65        49.42 o                         
  10   7   3        675.29        786.81       151.47 o                         
  11   7   3        504.50        463.11        72.80 o                         
  12   7   3        502.28        537.28        87.06 o                         
  13   7   3       1356.64       1502.31       116.36 o                         
 -12   8   3       2217.49       2462.81       234.66 o                         
 -11   8   3        501.79        413.73       110.43 o                         
 -10   8   3        501.48        628.97       142.72 o                         
  -9   8   3       5333.87       5209.65       376.52 o                         
  -8   8   3       4639.96       4323.50       394.92 o                         
  -7   8   3       3969.31       4565.69       407.54 o                         
  -6   8   3       3351.73       3580.42       173.59 o                         
  -5   8   3       2971.08       2847.11       124.09 o                         
  -4   8   3       1156.40       1293.36        72.62 o                         
  -3   8   3       3931.50       3953.89       114.29 o                         
  -2   8   3      14925.75      16388.48       313.25 o                         
  -1   8   3       2722.38       2982.67       126.57 o                         
   0   8   3        649.30        766.85        54.46 o                         
   1   8   3      21680.61      23184.63       419.57 o                         
   2   8   3       6235.69       6997.94       166.07 o                         
   3   8   3       7576.59       7452.43       174.22 o                         
   4   8   3       1045.05       1225.11        61.62 o                         
   5   8   3       6814.46       6914.08       180.26 o                         
   6   8   3       1047.54       1017.06        84.18 o                         
   7   8   3       3561.35       3620.59       214.03 o                         
   8   8   3       4938.59       5591.88       613.01 o                         
   9   8   3        662.40        793.25       155.28 o                         
  10   8   3        285.52        342.11        82.12 o                         
  11   8   3       1873.64       2353.74       249.88 o                         
  12   8   3        267.10        278.47        61.97 o                         
 -11   9   3       2007.02       2455.45       235.13 o                         
 -10   9   3         56.44        125.35        65.65 o                         
  -9   9   3       4858.71       4823.10       541.71 o                         
  -8   9   3          2.01         29.94        61.86 o                         
  -7   9   3        524.28        460.58        98.01 o                         
  -6   9   3        122.73        143.39        69.72 o                         
  -5   9   3         85.40         43.38        83.24 o                         
  -4   9   3        195.16        156.94        36.91 o                         
  -3   9   3       2657.87       2587.08       101.09 o                         
  -2   9   3         39.02         79.40        23.91 o                         
  -1   9   3      12851.39      14502.72       297.87 o                         
   0   9   3        258.64        329.92        43.60 o                         
   1   9   3      15684.03      17816.38       460.86 o                         
   2   9   3        659.04        698.97        63.96 o                         
   3   9   3        447.79        465.36        49.73 o                         
   4   9   3          4.86         14.31        19.70 o                         
   5   9   3         22.83         59.22        33.73 o                         
   6   9   3        160.93        194.80        49.64 o                         
   7   9   3        812.63        893.95        89.00 o                         
   8   9   3         51.72         78.10        54.96 o                         
   9   9   3       2248.64       2321.42       154.33 o                         
  10   9   3         72.37         62.58        43.01 o                         
  11   9   3       2542.85       2244.24       214.50 o                         
 -10  10   3       2750.05       2975.03       215.43 o                         
  -9  10   3        478.36        475.07       111.87 o                         
  -8  10   3        128.26        152.85        57.71 o                         
  -7  10   3         96.90         23.57        69.98 o                         
  -6  10   3        276.96        201.02        56.70 o                         
  -5  10   3       1491.60       1668.30       171.29 o                         
  -4  10   3        408.05        294.78        82.71 o                         
  -3  10   3         35.82         65.28        52.10 o                         
  -2  10   3      16903.61      18476.29       750.45 o                         
  -1  10   3       1684.39       1467.67       130.37 o                         
   0  10   3      15119.69      15894.41       525.28 o                         
   1  10   3       4191.99       4578.41       237.19 o                         
   2  10   3        814.09        711.32        91.15 o                         
   3  10   3        611.79        530.08        68.41 o                         
   4  10   3        218.50        212.58        41.38 o                         
   5  10   3       2856.30       2874.39       142.00 o                         
   6  10   3        536.62        568.54        71.93 o                         
   7  10   3        250.01        231.92        50.01 o                         
   8  10   3       7116.48       7210.21       291.07 o                         
   9  10   3        726.65        751.33       103.23 o                         
  10  10   3       4899.82       5081.11       470.56 o                         
  -9  11   3        324.55        236.20        49.22 o                         
  -8  11   3        145.50         88.16        30.50 o                         
  -7  11   3       1637.22       1525.88       181.93 o                         
  -6  11   3          1.98         12.47        46.53 o                         
  -5  11   3       1517.22       1560.15       395.04 o                         
  -4  11   3       7291.53       7200.84       378.85 o                         
  -3  11   3          4.83        104.64        69.07 o                         
  -2  11   3       3315.03       3722.18       208.79 o                         
  -1  11   3        170.56        206.32        51.36 o                         
   0  11   3       2523.25       2665.28       175.39 o                         
   1  11   3       1026.87        996.64       164.80 o                         
   2  11   3        860.30        787.13        96.48 o                         
   3  11   3       3908.74       3703.53       210.15 o                         
   4  11   3        403.55        415.60        52.86 o                         
   5  11   3       1994.07       1803.77       105.35 o                         
   6  11   3       3512.25       3105.62       154.32 o                         
   7  11   3        402.23        380.82        57.85 o                         
   8  11   3        584.54        626.38        85.28 o                         
   9  11   3         37.71         44.59        39.59 o                         
  -7  12   3        208.19        113.30        42.73 o                         
  -6  12   3       1613.80       1817.84       148.91 o                         
  -5  12   3        195.06        179.47        86.85 o                         
  -4  12   3       3847.31       4247.90       253.67 o                         
  -3  12   3        209.14        203.27        63.67 o                         
  -2  12   3        270.86        144.99        44.33 o                         
  -1  12   3         20.82        -15.13        26.59 o                         
   0  12   3          2.13         40.32        39.95 o                         
   1  12   3        987.28       1040.89       189.53 o                         
   2  12   3        759.03        831.07        92.03 o                         
   3  12   3       1470.70       1241.86       164.50 o                         
   4  12   3       2373.22       2246.30       145.09 o                         
   5  12   3        198.29        178.92        42.26 o                         
   6  12   3       2152.26       1960.22       120.39 o                         
   7  12   3        244.51        279.40        54.51 o                         
  -6  13   3         69.68         16.77        40.94 o                         
  -5  13   3       2549.81       2255.00       148.07 o                         
  -4  13   3        960.17        873.06        94.78 o                         
  -3  13   3        421.73        357.94        76.86 o                         
  -2  13   3        546.10        491.27        59.93 o                         
  -1  13   3         15.97         21.25        29.38 o                         
   0  13   3        125.27        108.93        32.91 o                         
   1  13   3        231.42        218.88        45.77 o                         
   2  13   3         24.39         27.86        29.96 o                         
   3  13   3       6419.96       6507.48       484.26 o                         
   4  13   3        472.25        486.74        58.03 o                         
   5  13   3       1884.66       1722.74       124.58 o                         
  -2  14   3        445.66        367.75        72.00 o                         
  -1  14   3        376.39        308.01        63.33 o                         
   0  14   3        462.17        409.79        53.46 o                         
   1  14   3       2169.52       1778.06       145.25 o                         
   2  14   3        156.77        121.94        45.28 o                         
 -14   0   4        148.75        153.92        80.09 o                         
 -12   0   4       1226.19       1396.54       130.73 o                         
 -10   0   4        109.25         96.76        34.78 o                         
  -8   0   4        457.88        473.32        41.29 o                         
  -6   0   4      15239.02      15569.99       431.74 o                         
  -4   0   4      16195.27      16399.01       326.65 o                         
  -2   0   4      16595.37      15430.50       255.00 o                         
   0   0   4       7409.65       7060.26       129.15 o                         
   2   0   4        237.40        226.68        19.29 o                         
   4   0   4       7943.85       7956.68       190.09 o                         
   6   0   4       7958.17       8437.61       306.05 o                         
   8   0   4       6859.92       6942.20       173.32 o                         
  10   0   4         19.02         20.39        28.98 o                         
  12   0   4        537.05        701.21        94.45 o                         
  14   0   4        708.50        454.45       118.03 o                         
 -15   1   4       3276.10       3335.32       397.34 o                         
 -14   1   4        212.60        215.74        46.79 o                         
 -13   1   4       1680.34       1908.28       113.23 o                         
 -12   1   4       7333.86       7485.42       195.05 o                         
 -11   1   4         48.53         69.36        24.75 o                         
 -10   1   4       2177.78       2311.21        80.15 o                         
  -9   1   4         63.39         73.92        17.52 o                         
  -8   1   4      13263.16      12947.27       191.41 o                         
  -7   1   4       9145.85       8924.87       151.94 o                         
  -6   1   4       7802.34       7963.83       219.51 o                         
  -5   1   4      83542.77      84068.58      1341.82 o                         
  -4   1   4       9103.08       8787.89       148.86 o                         
  -3   1   4      31943.25      31084.49       366.03 o                         
  -2   1   4      44129.71      41960.26       430.20 o                         
  -1   1   4       2251.69       2168.28        44.62 o                         
   0   1   4      14256.02      13597.00       158.51 o                         
   1   1   4       1609.46       1601.74        41.56 o                         
   2   1   4      59164.08      58673.45       757.57 o                         
   3   1   4      19494.89      19129.99       280.27 o                         
   4   1   4      13525.38      13685.97       206.24 o                         
   5   1   4      85433.81      88118.56      1089.55 o                         
   6   1   4       2699.70       2729.05        91.28 o                         
   7   1   4      17519.25      17514.11       231.10 o                         
   8   1   4       8697.81       8575.44       149.83 o                         
   9   1   4          0.43         -3.58        14.73 o                         
  10   1   4         10.86         16.08        18.50 o                         
  11   1   4        142.52         98.24        30.83 o                         
  12   1   4       3098.85       2825.42       132.30 o                         
  13   1   4       1337.17       1407.94       107.10 o                         
  14   1   4        390.37        346.18        57.04 o                         
 -14   2   4        635.34        688.72        60.11 o                         
 -13   2   4       1117.33       1193.51        69.91 o                         
 -12   2   4       3555.04       3803.27       132.88 o                         
 -11   2   4        103.25         77.13        26.42 o                         
 -10   2   4      13840.14      14152.49       250.61 o                         
  -9   2   4       1386.63       1281.31        55.45 o                         
  -8   2   4       7063.20       6718.06       119.55 o                         
  -7   2   4       8297.89       7679.48       128.21 o                         
  -6   2   4       1167.73       1028.26        63.31 o                         
  -5   2   4       2845.55       2761.13        91.27 o                         
  -4   2   4       1076.92       1076.08        40.63 o                         
  -3   2   4      14126.31      13531.02       189.09 o                         
  -2   2   4      14881.38      14013.75       175.87 o                         
  -1   2   4       2866.42       2664.21        45.43 o                         
   0   2   4      84822.19      86189.10       916.77 o                         
   1   2   4       4864.61       4812.53        91.98 o                         
   2   2   4      25450.42      24147.91       296.34 o                         
   3   2   4      11478.02      10842.04       161.82 o                         
   4   2   4       7383.92       7439.98       133.08 o                         
   5   2   4       2123.90       2277.61        70.01 o                         
   6   2   4         83.42        110.68        18.18 o                         
   7   2   4       6697.33       6547.65       125.27 o                         
   8   2   4       5053.14       5030.47       111.81 o                         
   9   2   4       1009.81        985.84        49.58 o                         
  10   2   4      13291.15      13940.86       277.53 o                         
  11   2   4       1271.53       1308.70        71.99 o                         
  12   2   4       4095.15       4263.27       153.08 o                         
  13   2   4        720.56        833.34        88.85 o                         
  14   2   4        444.74        424.25        61.28 o                         
 -14   3   4         51.65         51.35        32.01 o                         
 -13   3   4         52.73         91.15        29.54 o                         
 -12   3   4        226.53        168.35        38.54 o                         
 -11   3   4         69.04         41.45        26.54 o                         
 -10   3   4         65.36         45.83        29.89 o                         
  -9   3   4       3426.60       3349.43       126.48 o                         
  -8   3   4       2414.13       2470.41        94.94 o                         
  -7   3   4       2153.34       2240.36       102.52 o                         
  -6   3   4        255.00        234.29        26.25 o                         
  -5   3   4      13964.92      13654.85       277.31 o                         
  -4   3   4        744.58        668.81        51.72 o                         
  -3   3   4       1219.58       1139.93        38.40 o                         
  -2   3   4       2999.86       2872.12        60.71 o                         
  -1   3   4       4419.17       4435.83        74.92 o                         
   0   3   4        400.85        476.79        21.23 o                         
   1   3   4      11429.63      11520.04       174.46 o                         
   2   3   4       2455.58       2395.27        83.89 o                         
   3   3   4       5903.47       6177.92       115.95 o                         
   4   3   4          3.64          7.75        12.62 o                         
   5   3   4      13423.10      13694.57       259.43 o                         
   6   3   4        508.86        488.39        37.98 o                         
   7   3   4         98.35        122.25        21.66 o                         
   8   3   4       4272.52       4192.43       123.05 o                         
   9   3   4       2369.06       2315.15       142.23 o                         
  10   3   4         17.72         26.58        26.30 o                         
  11   3   4        221.31        269.51        66.43 o                         
  12   3   4        554.12        678.35        76.23 o                         
  13   3   4        153.87        127.63        62.06 o                         
  14   3   4        113.40        155.99        49.69 o                         
 -14   4   4          4.42         -0.79        36.81 o                         
 -13   4   4       1893.67       1938.43       122.21 o                         
 -12   4   4       1112.19       1003.02        93.53 o                         
 -11   4   4       4365.11       4539.68       211.09 o                         
 -10   4   4       7694.17       7367.88       276.72 o                         
  -9   4   4       2812.36       2647.14       125.03 o                         
  -8   4   4       3597.71       3400.49       109.66 o                         
  -7   4   4       7570.75       7288.65       165.47 o                         
  -6   4   4       5459.11       5159.49       119.72 o                         
  -5   4   4        143.00        147.24        30.73 o                         
  -4   4   4       2028.71       1945.48        83.71 o                         
  -3   4   4      18089.31      17384.12       345.79 o                         
  -2   4   4       3192.41       3337.73        78.54 o                         
  -1   4   4      23623.84      23775.39       299.75 o                         
   0   4   4      60407.11      62448.86       714.05 o                         
   1   4   4      13491.67      12974.68       200.78 o                         
   2   4   4       3758.32       3801.57        91.78 o                         
   3   4   4      16314.00      15990.01       276.06 o                         
   4   4   4       2293.72       2324.77        78.10 o                         
   5   4   4          4.77         19.35        13.58 o                         
   6   4   4       1203.49       1172.11        63.39 o                         
   7   4   4       4676.35       4408.62       138.12 o                         
   8   4   4        226.77        272.25        34.88 o                         
   9   4   4       2298.82       2106.58       109.35 o                         
  10   4   4      10227.10      10761.20       348.11 o                         
  11   4   4       2780.82       2729.70       177.15 o                         
  12   4   4       1259.62       1256.75        99.60 o                         
  13   4   4       1490.00       1546.04       116.82 o                         
  14   4   4          6.21          2.09        28.48 o                         
 -14   5   4        291.53        356.12        63.65 o                         
 -13   5   4       2886.43       3071.98       148.98 o                         
 -12   5   4       1846.44       1959.24       135.51 o                         
 -11   5   4       2049.28       2119.13       137.58 o                         
 -10   5   4       1059.67       1309.63        97.03 o                         
  -9   5   4       1150.73       1149.81        82.80 o                         
  -8   5   4        674.65        585.33        43.52 o                         
  -7   5   4      14172.20      13792.03       277.02 o                         
  -6   5   4       1228.44       1218.89        64.36 o                         
  -5   5   4      17165.09      16400.85       282.12 o                         
  -4   5   4       4955.58       4944.05       129.29 o                         
  -3   5   4      25840.63      25266.48       405.22 o                         
  -2   5   4      12401.36      12655.46       218.07 o                         
  -1   5   4      22411.48      23297.06       317.40 o                         
   0   5   4       2618.43       2794.09        85.66 o                         
   1   5   4       3176.15       3044.58        74.67 o                         
   2   5   4      12101.42      12295.88       228.88 o                         
   3   5   4      35626.43      37853.63       577.63 o                         
   4   5   4       2997.28       3040.21        87.16 o                         
   5   5   4      17577.36      18236.15       310.21 o                         
   6   5   4       3303.93       3231.43       100.43 o                         
   7   5   4       9880.07       9753.92       232.71 o                         
   8   5   4       3042.98       3219.02       175.69 o                         
   9   5   4       2637.63       2689.12       212.49 o                         
  10   5   4         57.12         81.48        44.23 o                         
  11   5   4        274.45        211.04        80.36 o                         
  12   5   4       1288.45       1308.37       114.09 o                         
  13   5   4       2682.63       2861.21       190.09 o                         
 -13   6   4       1404.20       1433.17       106.45 o                         
 -12   6   4        174.06        253.46        59.67 o                         
 -11   6   4        248.95        239.47        46.36 o                         
 -10   6   4         17.58         16.07        28.81 o                         
  -9   6   4       1014.23        963.47        81.38 o                         
  -8   6   4        513.95        392.14        50.62 o                         
  -7   6   4       1976.28       1900.81        83.95 o                         
  -6   6   4       1573.30       1538.59        72.46 o                         
  -5   6   4        191.84        213.84        27.49 o                         
  -4   6   4       2763.75       3188.95        84.72 o                         
  -3   6   4      10674.57      10776.49       186.75 o                         
  -2   6   4       1305.10       1361.03        50.46 o                         
  -1   6   4         23.40         27.56        14.70 o                         
   0   6   4       1882.12       2054.32        71.17 o                         
   1   6   4       1936.11       2076.85        69.27 o                         
   2   6   4        403.86        475.89        33.71 o                         
   3   6   4       6753.98       7215.05       152.94 o                         
   4   6   4       1117.11       1112.41        55.99 o                         
   5   6   4         81.37         81.93        20.68 o                         
   6   6   4       1748.83       1724.17        79.90 o                         
   7   6   4       5220.85       5379.68       153.97 o                         
   8   6   4       2325.45       2602.38       200.35 o                         
   9   6   4         60.56         40.97        33.87 o                         
  10   6   4         18.64         17.97        38.08 o                         
  11   6   4          8.03        -34.63        34.63 o                         
  12   6   4        391.40        400.59        62.69 o                         
  13   6   4       1160.91        986.36       145.55 o                         
 -13   7   4        354.01        313.40        78.48 o                         
 -12   7   4       1298.37       1399.51        82.78 o                         
 -11   7   4        523.30        522.39        55.67 o                         
 -10   7   4        268.75        327.93        51.83 o                         
  -9   7   4       1423.54       1361.76       123.81 o                         
  -8   7   4       1918.21       1745.33       140.54 o                         
  -7   7   4         76.55         67.89        28.55 o                         
  -6   7   4      19474.55      20347.89       492.99 o                         
  -5   7   4      15081.57      15411.09       297.02 o                         
  -4   7   4      32980.75      33882.05       493.53 o                         
  -3   7   4       2118.72       2153.17        92.74 o                         
  -2   7   4      11570.55      11724.42       203.41 o                         
  -1   7   4       4415.90       4345.79       100.98 o                         
   0   7   4         31.82         33.57        15.83 o                         
   1   7   4       3725.89       3944.84       119.21 o                         
   2   7   4       4986.43       5374.12       128.44 o                         
   3   7   4        174.68        203.10        25.71 o                         
   4   7   4      20718.84      21761.59       347.51 o                         
   5   7   4      15969.23      16495.99       301.09 o                         
   6   7   4      23647.68      24467.22       504.36 o                         
   7   7   4       1382.09       1270.98       145.04 o                         
   8   7   4       4082.06       4471.00       231.66 o                         
   9   7   4       1125.96        939.34       177.00 o                         
  10   7   4        447.33        479.19        69.97 o                         
  11   7   4        135.24        176.54        45.40 o                         
  12   7   4        817.63        776.44        92.60 o                         
 -12   8   4       1414.45       1429.92       171.79 o                         
 -11   8   4       1535.30       1531.67       202.84 o                         
 -10   8   4        450.48        452.35        86.16 o                         
  -9   8   4       4615.95       4185.25       265.33 o                         
  -8   8   4       3613.78       4464.03       547.90 o                         
  -7   8   4         75.99         70.81        40.87 o                         
  -6   8   4       6118.95       6714.61       300.88 o                         
  -5   8   4        574.52        575.40        47.65 o                         
  -4   8   4       2979.17       3125.39       108.35 o                         
  -3   8   4         17.27         39.23        21.35 o                         
  -2   8   4      13930.66      14293.75       256.16 o                         
  -1   8   4      10291.39      10953.61       223.63 o                         
   0   8   4       1092.68       1168.53        63.23 o                         
   1   8   4      14454.51      15479.05       468.63 o                         
   2   8   4       7208.02       7614.92       206.67 o                         
   3   8   4         84.42         47.86        21.15 o                         
   4   8   4       8653.87       8937.46       226.13 o                         
   5   8   4        109.23         86.94        29.89 o                         
   6   8   4        361.14        331.00        59.31 o                         
   7   8   4         39.13         60.73        42.50 o                         
   8   8   4       6045.47       7016.55       476.06 o                         
   9   8   4       4008.08       4119.83       260.24 o                         
  10   8   4        402.67        297.66        73.89 o                         
  11   8   4       2883.12       2744.87       187.85 o                         
  12   8   4        614.25        610.75       102.69 o                         
 -11   9   4         29.70         95.77        58.61 o                         
 -10   9   4         35.42         72.14        62.76 o                         
  -9   9   4         10.88         38.83        43.77 o                         
  -8   9   4       4678.45       4726.68       398.60 o                         
  -7   9   4        403.22        279.45       103.74 o                         
  -6   9   4         12.09          5.22        55.94 o                         
  -5   9   4        937.35        951.41       104.60 o                         
  -4   9   4       1601.52       1636.97       136.60 o                         
  -3   9   4        922.50        948.18        67.23 o                         
  -2   9   4       4222.57       4081.23       152.17 o                         
  -1   9   4        156.82        146.98        29.71 o                         
   0   9   4        731.26        754.25        65.80 o                         
   1   9   4         34.94         63.85        26.61 o                         
   2   9   4      10988.25      11627.42       241.51 o                         
   3   9   4       1064.73       1116.69        72.94 o                         
   4   9   4         28.65         42.44        24.44 o                         
   5   9   4       1243.42       1433.99       100.99 o                         
   6   9   4         61.09         70.56        43.17 o                         
   7   9   4        472.88        334.89        68.47 o                         
   8   9   4       3655.76       3804.16       202.92 o                         
   9   9   4         58.11         40.87        41.83 o                         
  10   9   4        130.48         97.67        78.91 o                         
  11   9   4         17.09         16.05        33.18 o                         
 -10  10   4        332.64        282.53        75.41 o                         
  -9  10   4       4699.72       4627.45       349.35 o                         
  -8  10   4        115.92        317.32        73.86 o                         
  -7  10   4        534.60        525.43        98.29 o                         
  -6  10   4       2473.18       2448.02       207.01 o                         
  -5  10   4        184.19        115.09        48.34 o                         
  -4  10   4       1309.68       1019.30       134.75 o                         
  -3  10   4        353.09        189.66        67.27 o                         
  -2  10   4       1518.28       1630.77       170.71 o                         
  -1  10   4       9873.64      11077.76       409.69 o                         
   0  10   4       1046.35        927.86       104.01 o                         
   1  10   4      14947.94      16000.34       455.45 o                         
   2  10   4        484.84        523.24        87.81 o                         
   3  10   4        770.48        579.91        71.18 o                         
   4  10   4       2589.10       2637.59       154.58 o                         
   5  10   4         68.37         76.07        31.65 o                         
   6  10   4        780.51        768.90        82.63 o                         
   7  10   4         29.45         49.23        38.21 o                         
   8  10   4        466.62        534.00        86.90 o                         
   9  10   4       2073.62       1969.19       178.09 o                         
  10  10   4        202.97        146.64        40.39 o                         
  -9  11   4        185.58        102.82        49.06 o                         
  -8  11   4        618.33        676.31        82.72 o                         
  -7  11   4       1336.00       1115.43        96.06 o                         
  -6  11   4       1441.72       1467.07       148.52 o                         
  -5  11   4         14.84         30.19        41.49 o                         
  -4  11   4       2220.34       2175.75       189.80 o                         
  -3  11   4       2881.52       3244.46       513.76 o                         
  -2  11   4        403.09        400.88       214.42 o                         
  -1  11   4       7469.02       7832.21       322.53 o                         
   0  11   4         67.17        101.62        41.94 o                         
   1  11   4       1435.39       1213.84       176.21 o                         
   2  11   4       1151.33       1261.71       131.48 o                         
   3  11   4       3923.09       4308.68       223.88 o                         
   4  11   4       2812.43       2656.26       144.74 o                         
   5  11   4         14.17        -18.36        28.08 o                         
   6  11   4        625.38        627.22        88.50 o                         
   7  11   4        482.43        409.76        59.90 o                         
   8  11   4         41.49         49.46        35.84 o                         
   9  11   4       1274.27       1041.72       138.91 o                         
  -7  12   4        375.66        296.95        57.82 o                         
  -6  12   4         20.10         58.85        35.75 o                         
  -5  12   4          0.37         23.30        41.02 o                         
  -4  12   4        675.65        518.07        86.26 o                         
  -3  12   4       2609.73       2563.40       223.90 o                         
  -2  12   4        450.52        329.64       167.79 o                         
  -1  12   4        337.65        348.26        59.79 o                         
   0  12   4         19.13         50.80        33.77 o                         
   1  12   4        537.06        626.85        92.98 o                         
   2  12   4          3.88        -26.40        30.16 o                         
   3  12   4       2181.89       1939.85       145.17 o                         
   4  12   4        350.46        376.15        59.15 o                         
   5  12   4         60.36         29.74        25.48 o                         
   6  12   4         49.26         63.46        28.62 o                         
   7  12   4       1322.04       1240.19       149.92 o                         
  -5  13   4         17.20         31.54        29.61 o                         
  -4  13   4       7008.58       6139.30       275.12 o                         
  -3  13   4        299.56        247.31        66.21 o                         
  -2  13   4        331.47        255.95        59.16 o                         
  -1  13   4        187.03        203.97        64.97 o                         
   0  13   4         71.94         78.82        29.75 o                         
   1  13   4        472.09        516.22        61.39 o                         
   2  13   4          5.02        -15.20        27.06 o                         
   3  13   4        255.63        274.03        66.59 o                         
   4  13   4       4715.31       4460.44       233.65 o                         
   5  13   4          5.20         32.28        39.50 o                         
 -13   0   5         98.45        270.93        96.40 o                         
 -11   0   5        124.50        117.16        51.68 o                         
  -9   0   5       5450.73       5173.04       157.71 o                         
  -7   0   5       2382.29       2378.12        91.96 o                         
  -5   0   5      19866.56      20140.24       463.37 o                         
  -3   0   5      14378.36      14537.68       302.25 o                         
  -1   0   5        246.03        325.70        28.09 o                         
   1   0   5      11566.87      10921.42       194.92 o                         
   3   0   5       2563.14       2554.07       101.10 o                         
   5   0   5      45565.00      46977.77      1445.70 o                         
   7   0   5       5682.44       5568.85       171.78 o                         
   9   0   5        394.60        430.37        47.76 o                         
  11   0   5         16.28         14.38        39.41 o                         
  13   0   5       1516.44       1515.30       211.31 o                         
 -14   1   5       3469.58       3674.88       227.83 o                         
 -13   1   5         46.35         46.48        32.63 o                         
 -12   1   5       5651.57       6165.18       200.32 o                         
 -11   1   5        283.91        232.58        41.33 o                         
 -10   1   5         20.85         11.74        18.36 o                         
  -9   1   5       2640.82       2742.69        81.90 o                         
  -8   1   5          2.35         12.59        13.54 o                         
  -7   1   5       6034.97       5752.68       113.02 o                         
  -6   1   5        313.10        346.85        27.15 o                         
  -5   1   5      11089.97      10505.67       238.63 o                         
  -4   1   5      37677.32      36520.03       505.69 o                         
  -3   1   5        283.26        287.55        18.83 o                         
  -2   1   5      87671.59      87279.27       937.95 o                         
  -1   1   5      18881.68      18374.83       209.62 o                         
   0   1   5       1730.98       1672.48        43.65 o                         
   1   1   5       6495.47       6144.30        97.05 o                         
   2   1   5         64.48         75.99        13.32 o                         
   3   1   5      19574.00      19450.00       310.91 o                         
   4   1   5         14.87         24.02        12.59 o                         
   5   1   5      10387.65      10331.84       177.68 o                         
   6   1   5      28617.10      28733.24       432.18 o                         
   7   1   5        224.91        252.70        23.51 o                         
   8   1   5      17589.07      18320.58       261.33 o                         
   9   1   5       2592.06       2704.43        82.22 o                         
  10   1   5       1514.24       1565.25        91.05 o                         
  11   1   5       1490.44       1553.62        90.86 o                         
  12   1   5        243.39        230.71        38.85 o                         
  13   1   5        810.65        744.57        88.10 o                         
  14   1   5         11.27          2.07        35.84 o                         
 -14   2   5        367.96        459.67        79.88 o                         
 -13   2   5         41.00         35.56        26.53 o                         
 -12   2   5        896.07        893.82        63.08 o                         
 -11   2   5       2545.77       2567.28       107.39 o                         
 -10   2   5       4199.39       4027.76       135.43 o                         
  -9   2   5      19827.95      19647.61       286.42 o                         
  -8   2   5        850.76        882.94        41.92 o                         
  -7   2   5      32893.96      32007.78       374.11 o                         
  -6   2   5       4330.86       4135.40        85.77 o                         
  -5   2   5       3355.78       2954.38        91.82 o                         
  -4   2   5       1206.80        998.95        45.39 o                         
  -3   2   5       3221.48       3331.27        76.33 o                         
  -2   2   5      34198.66      33544.59       442.16 o                         
  -1   2   5      27579.32      27369.10       308.30 o                         
   0   2   5      18720.72      18250.55       217.19 o                         
   1   2   5      44005.52      44111.31       564.60 o                         
   2   2   5       3222.17       2960.85        72.90 o                         
   3   2   5      34931.21      36171.62       459.04 o                         
   4   2   5        866.13        908.75        45.79 o                         
   5   2   5       2666.05       2579.81        70.89 o                         
   6   2   5         56.26        103.85        22.42 o                         
   7   2   5          5.92         18.46        13.11 o                         
   8   2   5      13445.08      13152.21       262.17 o                         
   9   2   5       3726.81       3725.92        98.10 o                         
  10   2   5       1765.50       1882.52        92.53 o                         
  11   2   5       4434.79       4679.43       159.02 o                         
  12   2   5       1749.69       1835.79       100.14 o                         
  13   2   5       2344.13       2269.73       125.68 o                         
  14   2   5        108.41         54.92        35.20 o                         
 -14   3   5          0.72          5.68        25.44 o                         
 -13   3   5          3.80         44.19        32.18 o                         
 -12   3   5         39.29         44.43        30.33 o                         
 -11   3   5        376.56        303.00        39.98 o                         
 -10   3   5       4122.83       3907.40       153.66 o                         
  -9   3   5       1283.98       1257.05        81.13 o                         
  -8   3   5        331.14        458.77        52.38 o                         
  -7   3   5       1451.76       1367.68        67.74 o                         
  -6   3   5       4189.26       4273.68       119.15 o                         
  -5   3   5        796.13        836.11        58.29 o                         
  -4   3   5       2561.71       2658.21        75.85 o                         
  -3   3   5       6025.19       5864.28       125.65 o                         
  -2   3   5       3388.45       3163.14        65.48 o                         
  -1   3   5       5377.59       5386.11       140.49 o                         
   0   3   5      32592.33      33163.95       418.94 o                         
   1   3   5       6310.53       6236.90       144.86 o                         
   2   3   5       2203.67       2402.01        65.78 o                         
   3   3   5       2031.15       2070.98        66.11 o                         
   4   3   5       7229.88       7314.49       157.54 o                         
   5   3   5       1073.49       1053.60        45.97 o                         
   6   3   5         62.77         59.20        16.44 o                         
   7   3   5        806.47        780.99        52.07 o                         
   8   3   5         80.33         58.25        26.21 o                         
   9   3   5        108.77        135.38        26.39 o                         
  10   3   5       3789.84       3907.32       152.93 o                         
  11   3   5       2174.33       2245.36       108.80 o                         
  12   3   5         57.86         38.27        26.05 o                         
  13   3   5         23.45         36.30        30.00 o                         
  14   3   5        468.27        376.41        83.91 o                         
 -14   4   5        248.40        185.49        41.38 o                         
 -13   4   5          2.61        -11.22        34.77 o                         
 -12   4   5       1954.72       2052.99       132.47 o                         
 -11   4   5         34.62         72.96        39.21 o                         
 -10   4   5       8285.36       8392.72       302.63 o                         
  -9   4   5      16112.65      16026.26       355.43 o                         
  -8   4   5      14890.66      15268.14       290.07 o                         
  -7   4   5      15083.09      14832.35       348.28 o                         
  -6   4   5      10901.82      10936.88       229.25 o                         
  -5   4   5        115.56        112.41        20.27 o                         
  -4   4   5        551.49        556.56        44.80 o                         
  -3   4   5        181.73        188.28        21.11 o                         
  -2   4   5      37298.84      38454.74       513.79 o                         
  -1   4   5       1160.25       1185.17        45.93 o                         
   0   4   5      38669.97      40293.33       505.11 o                         
   1   4   5      37953.90      40331.21       531.16 o                         
   2   4   5      23202.49      24862.94       424.96 o                         
   3   4   5      31592.55      33931.34       562.82 o                         
   4   4   5      11071.45      11387.38       201.25 o                         
   5   4   5       1769.91       1843.90        81.66 o                         
   6   4   5        226.64        246.03        32.69 o                         
   7   4   5         45.46         38.07        19.28 o                         
   8   4   5      11385.89      11119.22       305.53 o                         
   9   4   5        128.45        241.93        70.43 o                         
  10   4   5       3841.41       4044.03       273.60 o                         
  11   4   5       4766.28       5377.59       389.89 o                         
  12   4   5        715.92        893.43       115.63 o                         
  13   4   5       1902.10       2033.81       157.77 o                         
 -13   5   5       2123.83       2096.48       169.27 o                         
 -12   5   5       2321.46       2372.87       137.05 o                         
 -11   5   5          4.92          8.30        33.04 o                         
 -10   5   5       2505.26       2422.73       148.36 o                         
  -9   5   5       1433.31       1452.95       100.74 o                         
  -8   5   5        110.50        144.72        27.54 o                         
  -7   5   5       1569.10       1424.51        75.64 o                         
  -6   5   5       9997.46      10259.35       242.84 o                         
  -5   5   5        330.95        301.46        33.40 o                         
  -4   5   5      17432.88      17387.13       266.95 o                         
  -3   5   5      17324.98      17333.86       289.32 o                         
  -2   5   5      13692.73      13604.44       236.07 o                         
  -1   5   5         54.10         61.64        20.53 o                         
   0   5   5      13605.12      14164.87       254.54 o                         
   1   5   5       2627.02       2586.46        97.52 o                         
   2   5   5        368.24        383.39        33.92 o                         
   3   5   5       8991.10       9494.69       190.22 o                         
   4   5   5      12602.81      13059.23       243.65 o                         
   5   5   5        223.42        293.07        35.97 o                         
   6   5   5       9468.72      10167.66       257.76 o                         
   7   5   5       9536.20       9230.26       228.99 o                         
   8   5   5       5236.68       4977.22       175.01 o                         
   9   5   5        157.05        128.26        74.85 o                         
  10   5   5       2869.12       3175.55       191.83 o                         
  11   5   5        336.84        264.08        59.44 o                         
  12   5   5        177.51        242.59        52.99 o                         
  13   5   5        323.14        266.02        56.86 o                         
 -13   6   5        173.58        137.61        40.82 o                         
 -12   6   5        466.49        499.86        71.13 o                         
 -11   6   5         30.28         48.67        34.04 o                         
 -10   6   5        827.48        874.67        87.16 o                         
  -9   6   5       2398.07       2473.91       161.98 o                         
  -8   6   5        504.43        487.95        63.12 o                         
  -7   6   5       1151.29       1204.98        78.12 o                         
  -6   6   5       2625.28       2637.13       113.09 o                         
  -5   6   5       5559.79       5531.43       136.48 o                         
  -4   6   5       6230.31       6032.71       139.95 o                         
  -3   6   5       4512.21       4584.86       140.16 o                         
  -2   6   5       5926.61       6494.03       139.59 o                         
  -1   6   5         60.80         71.14        22.47 o                         
   0   6   5        886.12        923.45        44.17 o                         
   1   6   5       4264.52       4578.87       125.29 o                         
   2   6   5       2395.19       2522.64        77.13 o                         
   3   6   5          2.34         21.96        16.07 o                         
   4   6   5       3512.77       3575.10       105.09 o                         
   5   6   5       7132.55       7353.82       174.24 o                         
   6   6   5       9646.23      10097.95       243.98 o                         
   7   6   5       2658.74       2666.03       125.02 o                         
   8   6   5        766.19        682.85       155.38 o                         
   9   6   5         27.65        -11.72        33.85 o                         
  10   6   5        576.88        547.46        75.50 o                         
  11   6   5          2.64         -2.62        49.75 o                         
  12   6   5          0.86         -5.48        28.09 o                         
  13   6   5        620.26        771.76       119.30 o                         
 -12   7   5        755.01        822.26        77.83 o                         
 -11   7   5       1481.82       1666.58       107.42 o                         
 -10   7   5         90.90         53.13        34.81 o                         
  -9   7   5          2.06        109.01        51.23 o                         
  -8   7   5        473.12        339.34        58.70 o                         
  -7   7   5        730.51        772.52        80.05 o                         
  -6   7   5       6039.97       5883.01       169.78 o                         
  -5   7   5       8308.00       8790.92       197.64 o                         
  -4   7   5       4952.57       5162.54       126.22 o                         
  -3   7   5      21529.60      22446.28       372.32 o                         
  -2   7   5       9893.30      10258.55       208.36 o                         
  -1   7   5      16014.16      17204.08       301.33 o                         
   0   7   5       1999.56       2137.80        81.03 o                         
   1   7   5        159.42        149.51        25.94 o                         
   2   7   5       1148.61       1188.93        63.66 o                         
   3   7   5       3231.94       3466.10       104.17 o                         
   4   7   5       4828.60       5088.64       132.45 o                         
   5   7   5       6843.88       7091.49       255.20 o                         
   6   7   5       4369.41       4398.86       150.69 o                         
   7   7   5       8997.87       8999.33       304.82 o                         
   8   7   5       2818.47       2988.43       182.73 o                         
   9   7   5       5378.45       5742.43       317.47 o                         
  10   7   5        167.08        120.86        52.65 o                         
  11   7   5        223.13        145.18        43.10 o                         
  12   7   5         47.83         35.64        30.78 o                         
 -11   8   5       3144.22       3507.37       208.79 o                         
 -10   8   5         22.14        113.58        98.65 o                         
  -9   8   5       2599.01       2639.22       287.06 o                         
  -8   8   5       3089.32       2789.69       176.12 o                         
  -7   8   5       2850.52       2659.94       174.09 o                         
  -6   8   5        725.61        715.46        91.31 o                         
  -5   8   5       5745.04       6311.02       165.56 o                         
  -4   8   5         93.60         82.19        22.93 o                         
  -3   8   5        493.90        492.86        42.70 o                         
  -2   8   5       3045.87       3063.75       105.19 o                         
  -1   8   5      17880.67      19139.54       357.17 o                         
   0   8   5         27.41         84.14        26.32 o                         
   1   8   5       6767.82       7329.39       227.50 o                         
   2   8   5      10367.15      11011.71       241.98 o                         
   3   8   5       1204.87       1135.19        67.96 o                         
   4   8   5       1923.51       1823.80        92.85 o                         
   5   8   5       4313.42       4345.24       227.07 o                         
   6   8   5        389.25        394.63        72.12 o                         
   7   8   5        269.42        246.59        53.41 o                         
   8   8   5       2849.10       2724.12       170.79 o                         
   9   8   5       2656.75       2746.66       281.66 o                         
  10   8   5        230.96        253.87        63.74 o                         
  11   8   5        560.25        523.25        77.98 o                         
 -11   9   5        540.64        429.32        89.69 o                         
 -10   9   5          9.46         22.36        54.65 o                         
  -9   9   5       1851.04       1821.99       156.55 o                         
  -8   9   5        174.60        174.62        61.22 o                         
  -7   9   5        896.51       1020.84       127.63 o                         
  -6   9   5        181.51        196.17        72.47 o                         
  -5   9   5       1092.42        848.67       115.19 o                         
  -4   9   5        361.14        303.71       112.41 o                         
  -3   9   5       2269.42       2350.05       165.77 o                         
  -2   9   5         62.13         53.87        22.12 o                         
  -1   9   5       3450.57       3322.90       113.31 o                         
   0   9   5         49.67         77.29        27.45 o                         
   1   9   5       8295.79       8360.97       223.53 o                         
   2   9   5         53.45         40.90        32.03 o                         
   3   9   5       1229.15       1297.81       120.63 o                         
   4   9   5        320.97        300.91        62.81 o                         
   5   9   5        828.19        996.83        93.26 o                         
   6   9   5        131.26         34.89        35.89 o                         
   7   9   5        576.55        574.51        70.13 o                         
   8   9   5        321.68        384.64        79.24 o                         
   9   9   5       1742.90       1599.10       116.13 o                         
  10   9   5         17.99         19.37        29.21 o                         
 -10  10   5       3072.77       2944.58       237.31 o                         
  -9  10   5         88.32         80.44        52.49 o                         
  -8  10   5       8473.36       7914.65       501.65 o                         
  -7  10   5        870.95        776.11       153.60 o                         
  -6  10   5       2799.41       2976.65       177.84 o                         
  -5  10   5        758.89        828.43        94.62 o                         
  -4  10   5        287.45        266.30        60.98 o                         
  -3  10   5        224.63        235.52        56.12 o                         
  -2  10   5        999.33        831.29       122.91 o                         
  -1  10   5       2310.16       2475.79       169.07 o                         
   0  10   5       7624.09       7999.88       330.95 o                         
   1  10   5       1026.11        935.01        89.23 o                         
   2  10   5      17490.70      18212.20       441.74 o                         
   3  10   5        361.83        399.16        72.54 o                         
   4  10   5       3247.55       3055.53       187.51 o                         
   5  10   5       1521.58       1564.58       112.73 o                         
   6  10   5        682.86        787.98        78.75 o                         
   7  10   5         26.50          8.81        32.60 o                         
   8  10   5        126.95        180.21        55.91 o                         
   9  10   5        321.13        269.69        83.71 o                         
  -8  11   5          3.06         16.59        34.09 o                         
  -7  11   5        353.73        343.50        92.19 o                         
  -6  11   5       3189.77       3336.55       219.96 o                         
  -5  11   5       2298.48       2449.98       193.97 o                         
  -4  11   5         70.14         29.71        43.11 o                         
  -3  11   5       3612.53       3073.63       293.29 o                         
  -2  11   5         23.80         19.57        49.50 o                         
  -1  11   5       1485.93       1698.76       134.96 o                         
   0  11   5       4696.31       4796.23       236.85 o                         
   1  11   5        623.48        664.59       101.05 o                         
   2  11   5         39.25         16.90        50.02 o                         
   3  11   5          0.82         37.14        31.98 o                         
   4  11   5       3989.66       3456.89       189.98 o                         
   5  11   5       2842.04       3100.09       173.20 o                         
   6  11   5         22.52         36.83        27.96 o                         
   7  11   5       2711.54       2532.33       140.46 o                         
   8  11   5         22.61         32.17        30.20 o                         
  -7  12   5        125.55        204.00        61.87 o                         
  -6  12   5        947.53        724.07        92.70 o                         
  -5  12   5        447.19        439.05        73.90 o                         
  -4  12   5       2063.74       1935.86       181.80 o                         
  -3  12   5        498.58        420.09       117.10 o                         
  -2  12   5        727.65        685.81       100.05 o                         
  -1  12   5       3347.13       3199.90       174.00 o                         
   0  12   5        244.86        263.92        53.97 o                         
   1  12   5        308.02        271.30        61.75 o                         
   2  12   5        756.04        651.75        74.53 o                         
   3  12   5         15.36         39.34        74.30 o                         
   4  12   5       1269.87       1273.26        87.08 o                         
   5  12   5        143.47         90.66        32.51 o                         
   6  12   5       1582.91       1325.59        89.28 o                         
  -4  13   5        523.57        582.79       132.46 o                         
  -3  13   5       6675.08       6207.18       274.34 o                         
  -2  13   5        165.01        187.52        49.27 o                         
  -1  13   5        977.99        947.58       147.77 o                         
   0  13   5        264.46        176.75        37.48 o                         
   1  13   5        116.20        127.13        31.81 o                         
   2  13   5        597.35        566.04        52.38 o                         
   3  13   5        203.63        230.68        71.79 o                         
   4  13   5        869.84        786.43       111.03 o                         
 -14   0   6       1157.63       1157.12       170.28 o                         
 -12   0   6       3004.85       3413.76       250.87 o                         
 -10   0   6        218.33        109.04        45.87 o                         
  -8   0   6        411.35        311.49        45.73 o                         
  -6   0   6       1606.90       1372.77        80.96 o                         
  -4   0   6      18621.44      17998.02       345.37 o                         
  -2   0   6      29855.81      27816.55       424.36 o                         
   0   0   6       1055.85       1026.60        49.66 o                         
   2   0   6       1634.47       1599.60        80.26 o                         
   4   0   6       1604.66       1387.01        96.67 o                         
   6   0   6      15838.48      15927.85       391.47 o                         
   8   0   6      13731.30      13553.78       482.43 o                         
  10   0   6         50.85         14.66        34.19 o                         
  12   0   6        120.39        221.59        74.70 o                         
  14   0   6          5.61         35.89        49.60 o                         
 -14   1   6       2291.71       2605.41       177.54 o                         
 -13   1   6       1518.94       1468.84       120.46 o                         
 -12   1   6        260.95        266.62        59.46 o                         
 -11   1   6      10834.19      11598.19       301.17 o                         
 -10   1   6         45.54         55.69        27.01 o                         
  -9   1   6       2204.91       2134.19        75.05 o                         
  -8   1   6         37.29         36.65        16.32 o                         
  -7   1   6       1023.62        995.15        48.05 o                         
  -6   1   6      14201.17      14144.67       195.23 o                         
  -5   1   6          0.82         11.85        15.34 o                         
  -4   1   6      43910.62      43392.50       603.59 o                         
  -3   1   6      16078.26      15125.26       231.62 o                         
  -2   1   6        362.47        485.59        25.05 o                         
  -1   1   6      38816.04      37229.26       387.18 o                         
   0   1   6        666.59        767.28        32.77 o                         
   1   1   6       7114.37       7114.10       128.67 o                         
   2   1   6       2096.83       2078.07        58.33 o                         
   3   1   6         18.89         55.55        16.08 o                         
   4   1   6       8916.00       8660.37       199.66 o                         
   5   1   6        627.98        653.50        39.03 o                         
   6   1   6      16648.92      17489.69       292.09 o                         
   7   1   6       3266.92       3136.34        84.86 o                         
   8   1   6         54.21         49.57        16.23 o                         
   9   1   6      13882.07      14284.14       301.47 o                         
  10   1   6         54.68         47.82        30.73 o                         
  11   1   6        723.45        766.81        67.66 o                         
  12   1   6        148.17        127.86        40.18 o                         
  13   1   6        217.35        194.70        82.17 o                         
  14   1   6         64.17        109.26        42.81 o                         
 -14   2   6        808.94       1064.50       107.12 o                         
 -13   2   6        189.09        306.21        52.48 o                         
 -12   2   6        168.22        162.03        39.74 o                         
 -11   2   6       1747.91       1719.66        93.09 o                         
 -10   2   6       1383.59       1432.86        70.58 o                         
  -9   2   6       3173.06       3285.52        90.59 o                         
  -8   2   6       6032.90       5778.52       124.77 o                         
  -7   2   6        807.03        752.38        40.19 o                         
  -6   2   6      22144.76      21458.94       290.32 o                         
  -5   2   6       2409.12       2450.07        62.78 o                         
  -4   2   6       9863.16       9604.01       169.53 o                         
  -3   2   6       7049.92       6750.95       129.35 o                         
  -2   2   6       2263.44       2400.39        66.13 o                         
  -1   2   6      11589.57      12014.33       168.12 o                         
   0   2   6       3345.55       3191.06        67.12 o                         
   1   2   6      33050.48      33290.87       470.42 o                         
   2   2   6      23945.88      24341.98       366.26 o                         
   3   2   6       5257.13       5551.22       130.41 o                         
   4   2   6      25817.43      26004.50       428.94 o                         
   5   2   6        275.45        266.47        20.80 o                         
   6   2   6       4035.18       4184.51       102.47 o                         
   7   2   6       3028.59       3069.98        86.62 o                         
   8   2   6        918.21        999.49        53.16 o                         
   9   2   6       1765.77       1719.06       102.40 o                         
  10   2   6          4.96        -24.54        39.35 o                         
  11   2   6       3089.06       3147.93       125.98 o                         
  12   2   6       2140.48       2140.90       105.96 o                         
  13   2   6         20.25         -7.34        31.06 o                         
 -14   3   6        158.16        183.99        46.81 o                         
 -13   3   6          5.67          7.89        35.65 o                         
 -12   3   6         21.00         30.43        30.83 o                         
 -11   3   6        218.91        155.59        47.75 o                         
 -10   3   6         18.98         19.76        26.62 o                         
  -9   3   6       7900.83       7642.95       162.09 o                         
  -8   3   6       3182.68       3181.71       123.33 o                         
  -7   3   6      24124.14      24710.84       460.54 o                         
  -6   3   6        558.56        590.69        48.65 o                         
  -5   3   6        862.66        823.90        49.54 o                         
  -4   3   6       2188.98       2173.15        68.64 o                         
  -3   3   6        877.92        863.59        42.55 o                         
  -2   3   6        524.80        456.64        31.56 o                         
  -1   3   6         57.56         70.23        14.03 o                         
   0   3   6        463.36        478.12        28.18 o                         
   1   3   6      37064.81      38819.43       596.17 o                         
   2   3   6      12551.91      13045.06       304.71 o                         
   3   3   6      40173.65      42211.27       810.46 o                         
   4   3   6       1109.95       1163.60        65.40 o                         
   5   3   6        391.93        438.62        32.10 o                         
   6   3   6        363.14        319.63        31.57 o                         
   7   3   6        211.51        197.63        36.43 o                         
   8   3   6         92.81         84.59        25.51 o                         
   9   3   6        715.68        703.24       101.67 o                         
  10   3   6        100.26        116.99        34.29 o                         
  11   3   6       8455.27       8756.46       276.34 o                         
  12   3   6        729.49        703.43        87.79 o                         
  13   3   6       2298.98       2408.83       238.28 o                         
 -13   4   6        190.04        227.84        53.40 o                         
 -12   4   6          0.15         22.98        40.13 o                         
 -11   4   6       1260.90       1043.93       111.38 o                         
 -10   4   6       2032.65       2195.72       142.38 o                         
  -9   4   6       8121.03       8370.60       268.07 o                         
  -8   4   6       1421.73       1436.25        80.34 o                         
  -7   4   6       3973.18       3795.70       126.46 o                         
  -6   4   6      27517.07      27100.79       497.13 o                         
  -5   4   6       6460.31       6181.08       198.95 o                         
  -4   4   6       3062.43       3045.50        93.58 o                         
  -3   4   6       4237.73       4238.94       109.64 o                         
  -2   4   6         36.59         52.92        15.62 o                         
  -1   4   6       3050.96       3213.05        94.48 o                         
   0   4   6       8078.56       8018.63       158.32 o                         
   1   4   6      32264.86      34088.14       426.91 o                         
   2   4   6       3881.87       3888.20       104.02 o                         
   3   4   6       8494.21       8644.72       204.57 o                         
   4   4   6      34396.61      36546.65       548.76 o                         
   5   4   6       7863.82       8224.90       202.05 o                         
   6   4   6       2159.33       2014.65       139.26 o                         
   7   4   6       3176.11       3027.59       129.11 o                         
   8   4   6          6.13         13.91        28.33 o                         
   9   4   6        121.69        150.70       144.47 o                         
  10   4   6       1622.64       1530.90       161.16 o                         
  11   4   6       2322.64       2581.21       167.35 o                         
  12   4   6        621.18        837.45       144.82 o                         
  13   4   6        965.08        894.70        96.42 o                         
 -13   5   6       1712.92       1938.45       123.95 o                         
 -12   5   6        624.35        548.39       121.82 o                         
 -11   5   6       2066.61       1926.39       147.68 o                         
 -10   5   6       3247.79       3037.77       167.17 o                         
  -9   5   6       3124.17       3200.03       154.18 o                         
  -8   5   6         59.31         52.86        32.92 o                         
  -7   5   6         19.73         34.57        23.37 o                         
  -6   5   6       6943.08       6825.87       207.95 o                         
  -5   5   6      11270.93      11795.25       266.71 o                         
  -4   5   6       7445.62       7247.89       175.82 o                         
  -3   5   6      14932.46      15191.45       267.77 o                         
  -2   5   6       9589.84       9706.20       171.83 o                         
  -1   5   6       7150.34       7503.72       143.88 o                         
   0   5   6      14033.95      14947.03       234.51 o                         
   1   5   6       3488.75       3578.86        94.28 o                         
   2   5   6         19.30         32.31        14.30 o                         
   3   5   6        397.59        353.28        31.78 o                         
   4   5   6       5389.31       5848.22       147.44 o                         
   5   5   6       4376.33       4558.94       204.77 o                         
   6   5   6       3994.78       4278.29       175.20 o                         
   7   5   6       6718.42       6884.42       206.29 o                         
   8   5   6       4385.60       4320.81       223.53 o                         
   9   5   6        658.56        562.31        96.81 o                         
  10   5   6       3358.89       3496.71       249.16 o                         
  11   5   6        785.29        870.66        89.98 o                         
  12   5   6         71.09         12.30        39.80 o                         
  13   5   6        182.76        184.35        43.95 o                         
 -13   6   6       1907.45       1895.76       112.04 o                         
 -12   6   6        847.85        839.09        86.19 o                         
 -11   6   6         34.23         53.79        40.11 o                         
 -10   6   6         95.83        102.63        46.00 o                         
  -9   6   6        319.98        410.77        62.56 o                         
  -8   6   6         22.01         21.17        29.24 o                         
  -7   6   6         40.23         75.57        29.22 o                         
  -6   6   6        669.01        668.39        58.51 o                         
  -5   6   6       1188.67       1132.64        70.93 o                         
  -4   6   6       2954.08       2879.27       144.20 o                         
  -3   6   6      23857.29      24496.13       376.93 o                         
  -2   6   6       7866.85       7990.98       174.02 o                         
  -1   6   6       1491.06       1425.90        60.61 o                         
   0   6   6        505.03        520.04        36.82 o                         
   1   6   6       5644.20       6493.47       144.50 o                         
   2   6   6       1116.47       1065.96        57.38 o                         
   3   6   6        984.12        970.47        52.53 o                         
   4   6   6        311.86        336.38        35.09 o                         
   5   6   6       1217.61       1220.69        67.07 o                         
   6   6   6       5168.05       5514.09       170.25 o                         
   7   6   6       9225.96       9033.93       351.40 o                         
   8   6   6       1708.84       1649.11       165.06 o                         
   9   6   6        736.60        669.66       102.13 o                         
  10   6   6        145.61        140.24        43.48 o                         
  11   6   6        293.59        249.23        50.21 o                         
  12   6   6         92.75        117.37        42.07 o                         
 -12   7   6       2933.04       3247.50       174.87 o                         
 -11   7   6       1994.46       1827.15       107.77 o                         
 -10   7   6       1423.99       1707.05       130.96 o                         
  -9   7   6         23.29         31.29        50.05 o                         
  -8   7   6         36.17         97.38        38.13 o                         
  -7   7   6       1175.85        999.83       107.74 o                         
  -6   7   6       5066.82       5016.06       248.83 o                         
  -5   7   6       7190.08       7212.51       187.58 o                         
  -4   7   6       8489.16       8802.68       301.51 o                         
  -3   7   6        134.79        101.82        23.43 o                         
  -2   7   6      11631.46      12208.29       238.72 o                         
  -1   7   6       8663.39       9023.14       236.08 o                         
   0   7   6       4736.86       5376.60       161.55 o                         
   1   7   6         75.62         74.82        21.94 o                         
   2   7   6        152.14        151.72        31.82 o                         
   3   7   6        260.37        320.58        33.54 o                         
   4   7   6       1494.74       1472.10        66.26 o                         
   5   7   6       6280.70       6190.22       163.02 o                         
   6   7   6       1815.86       1862.10       150.97 o                         
   7   7   6          9.87         82.24        43.68 o                         
   8   7   6       3564.17       4020.36       273.36 o                         
   9   7   6       3421.77       3310.24       202.89 o                         
  10   7   6       1897.51       1717.98       150.22 o                         
  11   7   6          7.22         19.94        30.45 o                         
 -11   8   6          6.20         39.01        34.24 o                         
 -10   8   6        993.17       1098.75       120.68 o                         
  -9   8   6          5.57         27.41        62.04 o                         
  -8   8   6       2417.34       2534.34       172.46 o                         
  -7   8   6       3344.04       3325.51       192.79 o                         
  -6   8   6        580.90        653.10        87.00 o                         
  -5   8   6       2530.99       2803.82       177.39 o                         
  -4   8   6       6085.26       6211.89       198.92 o                         
  -3   8   6          3.27         16.42        21.76 o                         
  -2   8   6        412.03        417.66        45.55 o                         
  -1   8   6       1790.07       1847.81        87.40 o                         
   0   8   6      11481.83      12202.20       281.87 o                         
   1   8   6        700.49        648.89        53.22 o                         
   2   8   6       5979.84       6283.51       172.98 o                         
   3   8   6       4511.66       4725.81       140.72 o                         
   4   8   6         29.04         36.73        32.04 o                         
   5   8   6       2476.76       2590.45       171.40 o                         
   6   8   6       2266.28       2253.60       161.65 o                         
   7   8   6         16.47         60.83        65.56 o                         
   8   8   6        382.15        377.75        77.96 o                         
   9   8   6       1162.97       1018.59       117.99 o                         
  10   8   6       1634.98       1576.39       137.29 o                         
  11   8   6        162.09         18.04        43.83 o                         
 -10   9   6        310.81        205.23        70.00 o                         
  -9   9   6        364.56        284.33        88.58 o                         
  -8   9   6       5689.15       5007.67       277.58 o                         
  -7   9   6       1783.75       1403.78       141.38 o                         
  -6   9   6        373.42        195.07        94.26 o                         
  -5   9   6       2279.54       2077.77       152.75 o                         
  -4   9   6       1022.99       1057.17       110.62 o                         
  -3   9   6       1005.72       1028.93       109.91 o                         
  -2   9   6        887.98        701.37       165.32 o                         
  -1   9   6        537.26        582.43       155.35 o                         
   0   9   6        900.35       1286.38       173.18 o                         
   1   9   6       3064.99       2740.90       176.00 o                         
   2   9   6      16326.47      17272.53       550.36 o                         
   3   9   6        612.42        576.52        78.42 o                         
   4   9   6        955.10       1000.06       117.49 o                         
   5   9   6        231.76        315.66        66.00 o                         
   6   9   6       1087.03       1036.69        91.79 o                         
   7   9   6        254.88        173.99        54.21 o                         
   8   9   6        141.87        100.25        49.61 o                         
   9   9   6        281.69        274.39        87.49 o                         
  10   9   6        417.96        362.31        87.87 o                         
  -9  10   6        377.40        402.61        85.25 o                         
  -8  10   6        341.33        270.61        80.46 o                         
  -7  10   6       6941.25       7169.55       863.94 o                         
  -6  10   6       1039.67        792.96       105.56 o                         
  -5  10   6       5518.90       5749.81       259.60 o                         
  -4  10   6         10.83         31.22        35.44 o                         
  -3  10   6         49.35         56.11        34.14 o                         
  -2  10   6         51.82         37.10        41.71 o                         
  -1  10   6        299.72        295.48       118.52 o                         
   0  10   6       7091.90       6743.77       365.60 o                         
   1  10   6        737.75        870.04       104.21 o                         
   2  10   6        133.62        169.03        44.24 o                         
   3  10   6      10427.90      10722.52       341.75 o                         
   4  10   6       1854.14       1990.82       144.64 o                         
   5  10   6       6337.13       6880.98       289.45 o                         
   6  10   6         31.23         65.02        34.75 o                         
   7  10   6        118.11         59.79        46.99 o                         
   8  10   6         82.04         48.42        85.94 o                         
   9  10   6         39.28        -16.77        49.06 o                         
  -8  11   6       1125.77        850.04       117.38 o                         
  -7  11   6        129.32        140.87        58.80 o                         
  -6  11   6        740.84        563.70        85.37 o                         
  -5  11   6       3842.57       3535.00       266.98 o                         
  -4  11   6        119.17        205.88        49.58 o                         
  -3  11   6        893.74        801.82        88.07 o                         
  -2  11   6       3908.72       3785.79       280.17 o                         
  -1  11   6        892.59        852.06        96.24 o                         
   0  11   6       3312.36       3876.62       256.60 o                         
   1  11   6        271.39        237.02        73.21 o                         
   2  11   6       1992.81       1872.07       140.57 o                         
   3  11   6         86.11         30.08        29.41 o                         
   4  11   6       1346.78       1289.67        95.23 o                         
   5  11   6       3481.61       3030.07       205.68 o                         
   6  11   6        204.68        193.27        45.30 o                         
   7  11   6        297.09        299.49        45.66 o                         
  -6  12   6          0.34          1.59        23.20 o                         
  -5  12   6        428.93        318.33        58.32 o                         
  -4  12   6        351.10        384.29        68.13 o                         
  -3  12   6       6174.04       5607.28       521.53 o                         
  -2  12   6        506.93        592.05        86.73 o                         
  -1  12   6        638.35        424.95        63.11 o                         
   0  12   6        960.53        857.83        83.39 o                         
   1  12   6        357.23        349.74        67.03 o                         
   2  12   6        915.61        827.02       215.08 o                         
   3  12   6        367.76        306.99        54.45 o                         
   4  12   6          8.45        -16.00        22.88 o                         
   5  12   6        657.62        414.40        75.34 o                         
  -3  13   6        824.06        784.22       123.66 o                         
  -2  13   6       3283.39       3046.20       268.77 o                         
  -1  13   6        279.97        240.12        76.67 o                         
   0  13   6       2333.05       2163.58       149.10 o                         
   1  13   6        683.14        569.30        73.66 o                         
   2  13   6        263.44        278.42        49.72 o                         
 -13   0   7       2937.78       2484.71       268.42 o                         
 -11   0   7      11349.42      11356.35       732.59 o                         
  -9   0   7       2726.19       2722.90       160.73 o                         
  -7   0   7        736.16        728.92        91.17 o                         
  -5   0   7       1045.12       1032.28        81.00 o                         
  -3   0   7      30475.85      30324.61       504.53 o                         
  -1   0   7      97702.72     101663.85      1965.20 o                         
   1   0   7       3726.02       3429.76       134.38 o                         
   3   0   7       1170.83       1079.73        70.31 o                         
   5   0   7        187.89        189.82        27.12 o                         
   7   0   7      11343.10      12221.95       337.19 o                         
   9   0   7      22531.97      25510.98       937.27 o                         
  11   0   7       1053.28       1228.08       117.96 o                         
  13   0   7        557.26        515.92       108.45 o                         
 -14   1   7         79.14         51.47        35.98 o                         
 -13   1   7       3221.00       3328.97       218.20 o                         
 -12   1   7        242.33        291.32        73.89 o                         
 -11   1   7       1577.95       1509.95       145.74 o                         
 -10   1   7       7435.12       7262.50       246.81 o                         
  -9   1   7        128.16        136.96        34.33 o                         
  -8   1   7       8309.35       8078.56       181.99 o                         
  -7   1   7        342.21        332.07        33.87 o                         
  -6   1   7         29.37         42.58        16.06 o                         
  -5   1   7       3438.15       3267.12        88.99 o                         
  -4   1   7        547.87        546.51        33.06 o                         
  -3   1   7      38242.35      37772.56       512.74 o                         
  -2   1   7        125.53        126.70        16.30 o                         
  -1   1   7      11045.46      11083.62       164.69 o                         
   0   1   7      34721.54      34339.62       477.35 o                         
   1   1   7       2646.12       2811.73        85.38 o                         
   2   1   7      14911.24      14349.92       262.97 o                         
   3   1   7         14.48         15.29        13.38 o                         
   4   1   7          8.35         23.28        12.93 o                         
   5   1   7       1358.38       1307.27        50.32 o                         
   6   1   7       1022.29       1031.30        48.13 o                         
   7   1   7      10984.19      11540.19       271.63 o                         
   8   1   7          9.20         13.64        19.87 o                         
   9   1   7        264.99        274.48        49.04 o                         
  10   1   7       4157.70       4663.81       193.12 o                         
  11   1   7        127.18        109.56        37.97 o                         
  12   1   7       2648.84       2794.09       129.41 o                         
  13   1   7         27.26         25.84        51.49 o                         
 -13   2   7        667.69        703.14        76.13 o                         
 -12   2   7         73.34        100.50        39.11 o                         
 -11   2   7         19.22         42.25        29.99 o                         
 -10   2   7       1166.65       1137.82        81.90 o                         
  -9   2   7         42.24         63.11        26.40 o                         
  -8   2   7      13223.92      12713.88       244.60 o                         
  -7   2   7       2448.14       2310.28        86.70 o                         
  -6   2   7         26.32         47.01        21.23 o                         
  -5   2   7       8628.82       8288.78       157.98 o                         
  -4   2   7      17587.64      16997.77       247.72 o                         
  -3   2   7      10574.92      10631.26       200.75 o                         
  -2   2   7        185.80        195.40        22.45 o                         
  -1   2   7        308.73        322.78        24.30 o                         
   0   2   7       3251.59       3249.84       100.50 o                         
   1   2   7        262.74        270.88        27.18 o                         
   2   2   7      24631.42      25434.24       416.49 o                         
   3   2   7       2249.70       2283.32        77.35 o                         
   4   2   7         30.73         27.38        14.38 o                         
   5   2   7       7697.78       7965.08       146.55 o                         
   6   2   7      12948.70      13344.17       265.30 o                         
   7   2   7       5218.51       5431.11       136.55 o                         
   8   2   7         11.03         -5.91        17.58 o                         
   9   2   7        356.89        324.91        52.41 o                         
  10   2   7        101.14        133.49        36.88 o                         
  11   2   7        353.54        411.50        63.75 o                         
  12   2   7        845.81        826.51        68.25 o                         
  13   2   7          5.18         11.37        24.19 o                         
 -13   3   7         14.55         57.86        39.79 o                         
 -12   3   7         10.82         28.73        30.46 o                         
 -11   3   7         63.61         83.39        37.21 o                         
 -10   3   7        193.34        290.66        44.84 o                         
  -9   3   7         20.31         50.98        29.04 o                         
  -8   3   7       3864.23       3691.15       128.55 o                         
  -7   3   7       4102.12       3787.50       162.28 o                         
  -6   3   7      28815.56      28578.42       615.04 o                         
  -5   3   7       3188.65       3091.53       110.20 o                         
  -4   3   7       9146.09       8707.27       173.05 o                         
  -3   3   7         61.70         48.63        15.52 o                         
  -2   3   7       1390.12       1342.50        53.77 o                         
  -1   3   7        958.42       1029.44        47.05 o                         
   0   3   7       4271.84       4313.07        94.38 o                         
   1   3   7         74.92        105.30        15.47 o                         
   2   3   7      14146.57      14681.97       198.39 o                         
   3   3   7       5692.73       5448.25       155.46 o                         
   4   3   7      58525.07      61499.39      1055.19 o                         
   5   3   7       3672.32       3755.50       111.13 o                         
   6   3   7       6781.41       6633.02       162.52 o                         
   7   3   7        572.51        509.55        43.87 o                         
   8   3   7        427.21        351.43        69.87 o                         
   9   3   7         23.88          0.20        29.06 o                         
  10   3   7         26.81        100.31        37.19 o                         
  11   3   7        129.16        146.56        39.52 o                         
  12   3   7       2506.08       2170.12       167.59 o                         
  13   3   7        465.63        409.25        90.22 o                         
 -13   4   7        620.58        662.18        73.61 o                         
 -12   4   7         10.76          6.15        29.43 o                         
 -11   4   7         20.12        -12.75        37.71 o                         
 -10   4   7        220.25        237.96        56.64 o                         
  -9   4   7        549.42        521.01        71.64 o                         
  -8   4   7       7633.04       7244.79       379.70 o                         
  -7   4   7       1665.10       1527.74        94.86 o                         
  -6   4   7       4671.53       4924.28       174.00 o                         
  -5   4   7      12840.66      13213.80       289.98 o                         
  -4   4   7        302.12        294.82        32.35 o                         
  -3   4   7       5729.09       5406.16       126.43 o                         
  -2   4   7        114.23        106.84        20.42 o                         
  -1   4   7        452.30        501.99        32.17 o                         
   0   4   7       2262.27       2265.80        62.34 o                         
   1   4   7       8177.58       8762.54       178.46 o                         
   2   4   7       6256.01       6452.94       124.49 o                         
   3   4   7       2082.08       2017.39        73.34 o                         
   4   4   7       1100.37       1079.94        61.13 o                         
   5   4   7      11713.00      11896.72       293.36 o                         
   6   4   7        231.50        187.20        32.47 o                         
   7   4   7       3912.36       3828.85       151.82 o                         
   8   4   7        805.56        839.66        98.36 o                         
   9   4   7         12.91        -31.58        46.45 o                         
  10   4   7         17.39         29.58        54.65 o                         
  11   4   7       1286.15       1288.32       135.25 o                         
  12   4   7         29.12         96.57        44.94 o                         
 -13   5   7        737.01        771.54        84.38 o                         
 -12   5   7        997.95        992.03        92.30 o                         
 -11   5   7          9.45        -47.36        47.36 o                         
 -10   5   7       1075.99       1143.44       117.55 o                         
  -9   5   7       2966.05       3096.96       169.20 o                         
  -8   5   7        891.74        833.74       148.41 o                         
  -7   5   7         32.59         37.74        28.08 o                         
  -6   5   7        793.48        831.32        69.20 o                         
  -5   5   7       1677.20       1701.19        88.44 o                         
  -4   5   7       1925.62       2076.64        88.89 o                         
  -3   5   7      19867.57      20472.58       343.44 o                         
  -2   5   7       8603.14       9009.96       188.13 o                         
  -1   5   7        280.46        291.13        28.25 o                         
   0   5   7       3318.29       3439.38        93.74 o                         
   1   5   7      11747.04      12878.44       282.97 o                         
   2   5   7       1822.21       1871.56        61.46 o                         
   3   5   7       1011.77       1097.98        51.63 o                         
   4   5   7        950.61        917.18        59.08 o                         
   5   5   7       3416.11       3281.60       116.12 o                         
   6   5   7        304.63        374.07        47.10 o                         
   7   5   7       8313.69       8151.16       326.42 o                         
   8   5   7       2258.64       2304.48       137.38 o                         
   9   5   7        132.43        125.90        58.76 o                         
  10   5   7        988.28        867.02        94.05 o                         
  11   5   7       2069.91       2063.58       164.46 o                         
  12   5   7        278.87        275.42       121.32 o                         
 -12   6   7       1852.56       1795.79       116.88 o                         
 -11   6   7       3832.59       4049.38       201.03 o                         
 -10   6   7       2971.56       2939.39       178.14 o                         
  -9   6   7       1801.36       1843.74       163.13 o                         
  -8   6   7        461.17        498.11        74.87 o                         
  -7   6   7        194.28        249.45        57.84 o                         
  -6   6   7        151.51        185.25        42.16 o                         
  -5   6   7        335.42        362.75        44.52 o                         
  -4   6   7          0.10         10.74        23.96 o                         
  -3   6   7       9655.28       9960.76       246.22 o                         
  -2   6   7      22510.73      23415.33       408.85 o                         
  -1   6   7      22942.06      24147.19       412.75 o                         
   0   6   7      16462.26      17617.17       293.63 o                         
   1   6   7       2153.26       2350.44       109.84 o                         
   2   6   7        590.42        725.45        42.84 o                         
   3   6   7          4.28         25.28        17.97 o                         
   4   6   7        102.64        129.97        23.67 o                         
   5   6   7          7.31         -7.98        26.02 o                         
   6   6   7          7.70         52.61        43.73 o                         
   7   6   7       4772.46       4835.27       432.36 o                         
   8   6   7       7482.18       7517.95       310.74 o                         
   9   6   7       4704.62       4963.30       284.20 o                         
  10   6   7       2822.80       2914.15       284.95 o                         
  11   6   7         82.24         57.77        96.94 o                         
  12   6   7         48.00         48.16        49.24 o                         
 -11   7   7       3063.81       3086.82       172.56 o                         
 -10   7   7       2706.95       2254.16       180.49 o                         
  -9   7   7       3255.97       3247.28       189.62 o                         
  -8   7   7       2454.17       1990.28       149.89 o                         
  -7   7   7        324.13        425.11        90.51 o                         
  -6   7   7         13.71        -33.93        46.81 o                         
  -5   7   7       1403.71       1549.91       298.12 o                         
  -4   7   7       1203.77       1126.70        87.04 o                         
  -3   7   7       5835.40       6270.41       244.90 o                         
  -2   7   7       1702.10       1752.84        91.22 o                         
  -1   7   7       8131.19       8910.98       199.72 o                         
   0   7   7      10494.57      11377.33       249.62 o                         
   1   7   7       8419.24       9261.25       288.06 o                         
   2   7   7       2105.64       2065.66        86.50 o                         
   3   7   7        332.89        425.13        36.65 o                         
   4   7   7        955.54        961.82        57.99 o                         
   5   7   7       1055.77       1087.97       111.23 o                         
   6   7   7       1932.19       1981.08       151.59 o                         
   7   7   7        612.31        600.99        83.63 o                         
   8   7   7        391.00        495.28       223.89 o                         
   9   7   7        442.83        469.18        66.77 o                         
  10   7   7       2096.41       2147.27       157.70 o                         
  11   7   7       1088.01       1127.32       143.19 o                         
 -11   8   7        184.61        165.36        42.92 o                         
 -10   8   7        495.50        520.36        81.23 o                         
  -9   8   7       1087.46        972.38       114.16 o                         
  -8   8   7       1039.94        986.61        99.38 o                         
  -7   8   7       1655.03       1752.08       141.03 o                         
  -6   8   7       1640.33       1813.03       175.42 o                         
  -5   8   7        266.19        218.45        69.35 o                         
  -4   8   7      11404.30      11333.21       415.53 o                         
  -3   8   7         13.02         17.53        34.08 o                         
  -2   8   7       1146.97       1240.22       208.69 o                         
  -1   8   7       3347.24       3380.53       157.56 o                         
   0   8   7       1762.51       1855.97        95.32 o                         
   1   8   7       2843.85       3226.84       164.81 o                         
   2   8   7       2013.79       2045.18       182.48 o                         
   3   8   7       4330.65       4683.78       185.63 o                         
   4   8   7       2635.73       2804.70       139.45 o                         
   5   8   7         68.50         84.65        39.74 o                         
   6   8   7       5108.22       4958.37       244.33 o                         
   7   8   7         54.22         48.08        42.12 o                         
   8   8   7        822.28        912.21       114.46 o                         
   9   8   7        991.06       1107.52       167.71 o                         
  10   8   7        394.28        315.02        89.85 o                         
 -10   9   7        247.47        248.45        47.54 o                         
  -9   9   7         48.94         39.32        51.22 o                         
  -8   9   7         94.41        -23.45        65.11 o                         
  -7   9   7       9836.32       8594.43       319.73 o                         
  -6   9   7        558.54        571.14        75.84 o                         
  -5   9   7       7917.24       7281.75       447.02 o                         
  -4   9   7       1846.82       2071.03       191.27 o                         
  -3   9   7        597.94        651.71       109.59 o                         
  -2   9   7       2902.73       3138.90       346.42 o                         
  -1   9   7         60.20         84.40        52.99 o                         
   0   9   7       1090.49       1089.60       205.07 o                         
   1   9   7         17.31         15.90        51.70 o                         
   2   9   7       1587.34       1389.68       108.23 o                         
   3   9   7      13745.82      13707.26       365.13 o                         
   4   9   7       2603.00       2376.78       140.79 o                         
   5   9   7       7467.10       7334.82       303.97 o                         
   6   9   7       1195.14       1157.64        95.07 o                         
   7   9   7        287.77        277.84        48.95 o                         
   8   9   7        560.15        524.99        64.37 o                         
   9   9   7        102.85         94.87        60.78 o                         
  -9  10   7        907.75       1101.00       134.87 o                         
  -8  10   7         19.64         17.31        38.96 o                         
  -7  10   7       1855.84       1606.76       133.83 o                         
  -6  10   7       1648.51       1816.83       151.17 o                         
  -5  10   7        172.36        176.30       148.27 o                         
  -4  10   7       3508.74       3784.42       253.55 o                         
  -3  10   7         92.75         46.88        55.94 o                         
  -2  10   7          1.91         63.65        57.37 o                         
  -1  10   7        148.97        270.19        78.01 o                         
   0  10   7        124.71        171.50        67.20 o                         
   1  10   7       3138.57       3253.82       195.97 o                         
   2  10   7        132.39        117.33        61.08 o                         
   3  10   7       2127.96       2310.42       121.55 o                         
   4  10   7        705.49        718.51        73.58 o                         
   5  10   7        547.87        539.11        74.13 o                         
   6  10   7       3079.86       2759.84       157.26 o                         
   7  10   7          8.83         40.63        24.33 o                         
   8  10   7        342.24        250.12        60.08 o                         
  -7  11   7        288.81        374.71        79.02 o                         
  -6  11   7        105.86         50.51        32.04 o                         
  -5  11   7        554.46        511.77        79.91 o                         
  -4  11   7       1512.24       1643.82       149.75 o                         
  -3  11   7        840.69        576.86        94.79 o                         
  -2  11   7       2907.85       2722.57       203.22 o                         
  -1  11   7        184.55        305.33        73.96 o                         
   0  11   7       1049.80        925.67       123.40 o                         
   1  11   7        884.20       1081.44       102.65 o                         
   2  11   7        362.98        299.77        50.06 o                         
   3  11   7        854.61        910.43        77.85 o                         
   4  11   7        311.94        313.70        47.61 o                         
   5  11   7       2277.25       1948.24       122.75 o                         
   6  11   7       1475.75       1309.77        93.07 o                         
  -5  12   7        161.87        202.93        70.53 o                         
  -4  12   7          4.32         17.32        29.37 o                         
  -3  12   7        276.12        248.72        86.32 o                         
  -2  12   7       6786.05       6287.07       603.74 o                         
  -1  12   7         67.71        104.13        52.32 o                         
   0  12   7       4184.78       3749.43       196.65 o                         
   1  12   7         56.95         32.93        26.01 o                         
   2  12   7         57.72         62.55        40.74 o                         
   3  12   7        407.49        507.79        59.95 o                         
   4  12   7          3.57        -19.47        19.47 o                         
 -12   0   8       1238.72       1201.63       195.37 o                         
 -10   0   8      24179.00      24067.39       887.81 o                         
  -8   0   8      20046.40      19537.06       439.07 o                         
  -6   0   8         89.02         73.94        24.24 o                         
  -4   0   8         24.31         25.26        19.40 o                         
  -2   0   8      11368.35      11774.69       232.93 o                         
   0   0   8     110830.86     122101.70      3045.56 o                         
   2   0   8      44083.38      45885.79       887.98 o                         
   4   0   8        649.57        640.52        59.88 o                         
   6   0   8        275.98        193.17        36.44 o                         
   8   0   8       2672.85       2860.61       241.61 o                         
  10   0   8      13209.21      14871.85       507.31 o                         
  12   0   8       3756.72       3994.33       240.10 o                         
 -13   1   8        147.01        213.77        58.46 o                         
 -12   1   8        771.26        752.48       107.07 o                         
 -11   1   8        674.57        769.45        93.34 o                         
 -10   1   8        872.69        919.11        90.27 o                         
  -9   1   8        667.31        390.83        65.39 o                         
  -8   1   8       1967.43       1982.21        81.79 o                         
  -7   1   8       6025.39       5691.81       146.94 o                         
  -6   1   8        834.34        818.87        47.61 o                         
  -5   1   8        805.23        773.88        43.09 o                         
  -4   1   8         33.37         45.92        14.73 o                         
  -3   1   8        778.30        769.23        41.19 o                         
  -2   1   8       8763.73       8709.01       157.55 o                         
  -1   1   8       6705.73       6615.77       110.23 o                         
   0   1   8       4242.54       4335.60        93.32 o                         
   1   1   8       1471.72       1232.65        55.94 o                         
   2   1   8       5641.31       5662.11       120.78 o                         
   3   1   8      11317.67      11231.84       191.81 o                         
   4   1   8         28.22         29.98        15.90 o                         
   5   1   8       1624.64       1784.57        62.52 o                         
   6   1   8        129.43        129.50        22.09 o                         
   7   1   8       3318.66       3546.11       143.73 o                         
   8   1   8       1189.88       1288.69       112.38 o                         
   9   1   8       1767.76       1988.29       138.95 o                         
  10   1   8        403.47        426.76        59.25 o                         
  11   1   8        373.76        398.09        92.33 o                         
  12   1   8        418.12        286.65        40.50 o                         
 -13   2   8        893.91        856.20        95.66 o                         
 -12   2   8       1068.37       1066.84       100.58 o                         
 -11   2   8       1391.59       1452.56       124.58 o                         
 -10   2   8         13.98          6.97        28.53 o                         
  -9   2   8        351.30        322.27        46.40 o                         
  -8   2   8        453.27        373.07        60.57 o                         
  -7   2   8      15395.40      15332.29       295.70 o                         
  -6   2   8         33.66         74.89        28.22 o                         
  -5   2   8       4519.14       4259.11       109.24 o                         
  -4   2   8        418.47        412.72        31.78 o                         
  -3   2   8      13623.42      13441.40       223.04 o                         
  -2   2   8       1396.20       1255.45        48.67 o                         
  -1   2   8      10480.54      10457.10       167.90 o                         
   0   2   8       1971.96       2068.16        56.71 o                         
   1   2   8        989.53        992.83        45.99 o                         
   2   2   8         99.48         95.86        18.44 o                         
   3   2   8      16496.63      17315.04       287.29 o                         
   4   2   8        246.80        291.04        28.25 o                         
   5   2   8       1754.07       1951.42        90.22 o                         
   6   2   8        642.44        696.38        44.69 o                         
   7   2   8       8309.20       8743.04       278.17 o                         
   8   2   8       1174.28       1178.70        85.71 o                         
   9   2   8       1752.78       1847.79       193.99 o                         
  10   2   8       1238.10       1427.41        97.87 o                         
  11   2   8         42.60         43.71        27.40 o                         
  12   2   8        656.57        721.38        57.04 o                         
 -13   3   8       2095.38       2117.94       213.69 o                         
 -12   3   8          1.10          6.03        38.41 o                         
 -11   3   8          4.83          1.87        27.92 o                         
 -10   3   8         59.53         94.94        29.51 o                         
  -9   3   8        229.22        282.20        48.15 o                         
  -8   3   8         31.74          5.01        32.89 o                         
  -7   3   8       5525.37       5128.87       157.94 o                         
  -6   3   8       1966.06       1826.78       111.20 o                         
  -5   3   8      41890.95      42486.55       874.88 o                         
  -4   3   8       8104.04       8136.63       169.93 o                         
  -3   3   8      17594.47      17133.82       315.19 o                         
  -2   3   8         15.38         41.37        15.40 o                         
  -1   3   8       1247.38       1292.59        57.57 o                         
   0   3   8         53.59         91.70        23.87 o                         
   1   3   8         23.63         34.07        12.49 o                         
   2   3   8         73.03        105.37        34.71 o                         
   3   3   8       2735.87       2616.38        86.71 o                         
   4   3   8       3089.54       3123.62       110.20 o                         
   5   3   8      24773.13      25274.04       784.14 o                         
   6   3   8       6891.71       6343.71       173.43 o                         
   7   3   8       7485.99       8205.30       349.65 o                         
   8   3   8        225.98        143.45        41.65 o                         
   9   3   8          0.79        -42.72        42.72 o                         
  10   3   8        219.91        211.94        45.22 o                         
  11   3   8         77.28        105.06        48.78 o                         
  12   3   8          5.84         19.48        44.18 o                         
 -12   4   8       1909.34       2203.82       174.40 o                         
 -11   4   8          4.80         28.73        35.23 o                         
 -10   4   8         32.88         75.21        40.93 o                         
  -9   4   8       1041.26        931.25        91.61 o                         
  -8   4   8        453.48        500.08        78.26 o                         
  -7   4   8       3335.04       3462.78       204.21 o                         
  -6   4   8       3866.42       4230.36       164.50 o                         
  -5   4   8       3730.12       3463.76       142.12 o                         
  -4   4   8       3629.38       3672.41       115.13 o                         
  -3   4   8       1080.01       1172.66        87.07 o                         
  -2   4   8      12118.20      12728.43       241.25 o                         
  -1   4   8         10.06         11.01        16.65 o                         
   0   4   8        283.41        312.40        32.40 o                         
   1   4   8        521.85        540.12        35.84 o                         
   2   4   8        267.27        297.14        25.56 o                         
   3   4   8       3730.32       3843.07       115.97 o                         
   4   4   8       9245.90       9805.32       261.38 o                         
   5   4   8        356.09        287.77        36.72 o                         
   6   4   8       1439.17       1413.40       141.42 o                         
   7   4   8        913.68        841.26       126.47 o                         
   8   4   8       5042.09       5382.56       262.23 o                         
   9   4   8         24.53         58.52        52.00 o                         
  10   4   8         23.93        105.87        69.25 o                         
  11   4   8         41.45          2.41        33.65 o                         
  12   4   8        308.44        313.72        55.49 o                         
 -12   5   8       1002.94       1029.94       136.67 o                         
 -11   5   8        123.42        177.10        48.45 o                         
 -10   5   8         13.14        -10.42        35.80 o                         
  -9   5   8         18.13         96.12        40.41 o                         
  -8   5   8       6080.19       6059.57       282.70 o                         
  -7   5   8          7.95         12.70        36.57 o                         
  -6   5   8       5393.01       5218.93       401.90 o                         
  -5   5   8        297.35        304.43        50.94 o                         
  -4   5   8         29.37         45.16        25.80 o                         
  -3   5   8         22.31         30.52        20.58 o                         
  -2   5   8       6084.15       6267.35       154.50 o                         
  -1   5   8       1620.11       1616.73        65.96 o                         
   0   5   8         65.31         54.19        20.71 o                         
   1   5   8          9.40         26.75        18.50 o                         
   2   5   8      13203.15      14382.11       236.99 o                         
   3   5   8          8.00         25.17        18.45 o                         
   4   5   8       1240.29       1473.40        73.50 o                         
   5   5   8       1694.82       1623.26        88.89 o                         
   6   5   8         52.27         53.33        49.96 o                         
   7   5   8        668.99        656.30       170.35 o                         
   8   5   8       3200.17       3255.20       163.18 o                         
   9   5   8         20.73         -2.51        38.78 o                         
  10   5   8        129.16        160.17        53.18 o                         
  11   5   8        156.25        243.99       130.50 o                         
 -12   6   8        500.86        313.03        56.08 o                         
 -11   6   8       1804.60       1980.38       127.22 o                         
 -10   6   8       6574.09       6623.72       272.53 o                         
  -9   6   8       6517.28       6622.10       247.48 o                         
  -8   6   8       7221.20       6703.90       254.99 o                         
  -7   6   8        187.75        159.41        48.37 o                         
  -6   6   8       1232.12       1064.47       139.71 o                         
  -5   6   8        936.07        983.38       134.16 o                         
  -4   6   8        642.14        687.78        63.92 o                         
  -3   6   8        217.65        170.09        36.78 o                         
  -2   6   8       6402.00       6523.11       170.72 o                         
  -1   6   8       8121.09       8578.28       183.62 o                         
   0   6   8      29307.14      31984.73       537.80 o                         
   1   6   8      23621.08      25783.47       473.21 o                         
   2   6   8      13225.82      14459.46       276.98 o                         
   3   6   8        596.97        720.06        49.76 o                         
   4   6   8        295.12        327.07        34.19 o                         
   5   6   8        747.23        778.10       116.71 o                         
   6   6   8          1.58         13.31        41.00 o                         
   7   6   8         33.66         32.36        51.75 o                         
   8   6   8       1586.80       1647.18       162.63 o                         
   9   6   8       1830.23       1847.09       167.38 o                         
  10   6   8       5056.08       5022.16       375.95 o                         
  11   6   8       3355.35       2753.06       336.75 o                         
 -11   7   8       1438.11       1346.96       176.68 o                         
 -10   7   8         78.27        171.46        49.86 o                         
  -9   7   8        159.24        139.76        49.78 o                         
  -8   7   8        933.19       1054.25       108.59 o                         
  -7   7   8       2495.95       2233.29       196.37 o                         
  -6   7   8        356.12        355.16       129.89 o                         
  -5   7   8         44.73          2.39        40.47 o                         
  -4   7   8         17.87          1.57        50.98 o                         
  -3   7   8       2064.88       1999.10       454.30 o                         
  -2   7   8        225.39        270.25        37.83 o                         
  -1   7   8       9611.08       9752.74       203.05 o                         
   0   7   8         35.05         57.46        24.61 o                         
   1   7   8       1091.56       1251.24        78.87 o                         
   2   7   8        839.67        953.62        82.72 o                         
   3   7   8       7315.46       7520.07       287.58 o                         
   4   7   8       1686.56       1896.79       125.96 o                         
   5   7   8          5.34         21.88        40.95 o                         
   6   7   8        417.49        437.69        74.62 o                         
   7   7   8        753.58        779.98       114.43 o                         
   8   7   8         42.80         39.33        68.53 o                         
   9   7   8       2399.83       2560.01       204.37 o                         
  10   7   8         23.66         35.35        45.99 o                         
 -10   8   8         53.05         45.36        25.24 o                         
  -9   8   8        749.80        732.65        91.98 o                         
  -8   8   8        258.20        230.73        51.82 o                         
  -7   8   8       3148.67       2970.24       174.17 o                         
  -6   8   8       2200.61       2098.45       185.55 o                         
  -5   8   8        580.35        394.28        83.97 o                         
  -4   8   8        431.88        305.00        78.44 o                         
  -3   8   8       5121.25       5533.77       282.99 o                         
  -2   8   8       2938.90       3021.52       276.82 o                         
  -1   8   8       5512.17       5611.22       264.43 o                         
   0   8   8         27.48         43.11        50.63 o                         
   1   8   8       2918.34       2894.65       157.57 o                         
   2   8   8         57.14         47.22        34.98 o                         
   3   8   8       6442.82       6571.97       226.50 o                         
   4   8   8       2271.76       2102.48       134.20 o                         
   5   8   8         14.99         18.81        38.57 o                         
   6   8   8        117.19         74.09        44.48 o                         
   7   8   8       3628.79       3903.13       198.11 o                         
   8   8   8        551.30        601.77        90.14 o                         
  -9   9   8         18.45        -17.36        24.85 o                         
  -8   9   8         25.06        102.80        60.06 o                         
  -7   9   8        660.95        537.04       102.41 o                         
  -6   9   8       2844.50       2865.39       204.13 o                         
  -5   9   8       1899.36       1963.16       171.36 o                         
  -4   9   8      16090.41      17252.59       651.33 o                         
  -3   9   8        380.07        426.46        90.97 o                         
  -2   9   8        926.79        778.82       119.19 o                         
  -1   9   8        116.45        117.07        55.44 o                         
   0   9   8        207.89        285.84        61.18 o                         
   1   9   8          5.68         25.38        44.15 o                         
   2   9   8         85.46         55.45        35.49 o                         
   3   9   8        364.17        399.59        59.79 o                         
   4   9   8       6066.93       5948.99       228.10 o                         
   5   9   8        627.28        681.75        82.33 o                         
   6   9   8       9184.90       8570.58       294.85 o                         
   7   9   8         10.34        -18.21        21.30 o                         
   8   9   8        549.35        404.25        68.71 o                         
  -8  10   8        152.74        202.75        58.80 o                         
  -7  10   8         17.09        -18.03        40.58 o                         
  -6  10   8       1741.85       1580.26       190.42 o                         
  -5  10   8         82.55        165.03        78.64 o                         
  -4  10   8        296.32        130.66       113.02 o                         
  -3  10   8       3089.89       2974.30       276.35 o                         
  -2  10   8        703.13        825.89       160.97 o                         
  -1  10   8        117.70        146.94        48.28 o                         
   0  10   8        421.50        353.41        89.42 o                         
   1  10   8        743.32        800.23        91.95 o                         
   2  10   8        119.88        134.76        43.14 o                         
   3  10   8        140.41        104.79        34.58 o                         
   4  10   8       1715.32       1697.98       107.87 o                         
   5  10   8        226.90        182.87        54.47 o                         
   6  10   8        129.76        130.95        37.42 o                         
   7  10   8        889.70        699.61        64.77 o                         
  -6  11   8        983.84        744.44       108.33 o                         
  -5  11   8         12.01         16.95        34.81 o                         
  -4  11   8        560.51        495.85        77.39 o                         
  -3  11   8        273.15        407.98        75.82 o                         
  -2  11   8        177.42         98.11        47.66 o                         
  -1  11   8       1744.04       1796.60       127.00 o                         
   0  11   8        301.48        295.68        54.74 o                         
   1  11   8        492.09        552.06        91.51 o                         
   2  11   8       1015.48        963.50        75.95 o                         
   3  11   8       1932.04       1876.97       104.72 o                         
   4  11   8        121.00         79.90        27.83 o                         
   5  11   8        184.91        177.96        36.74 o                         
  -3  12   8          1.01         -6.00        25.12 o                         
  -2  12   8        344.97        350.77        59.57 o                         
  -1  12   8       2925.44       2581.05       329.87 o                         
   0  12   8         83.70         50.58        30.78 o                         
   1  12   8       6271.51       5881.80       708.25 o                         
   2  12   8         64.25         31.08        24.18 o                         
 -13   0   9         46.78        107.85        57.53 o                         
 -11   0   9        230.38        266.25       106.25 o                         
  -9   0   9      11695.61      10381.31       510.30 o                         
  -7   0   9      22053.01      21505.82       470.06 o                         
  -5   0   9        962.82        854.66        73.79 o                         
  -3   0   9        306.57        273.54        38.52 o                         
  -1   0   9        181.65        178.92        32.17 o                         
   1   0   9      35226.11      37084.18       911.74 o                         
   3   0   9      49382.76      50097.67      1008.10 o                         
   5   0   9       1735.80       2027.48       107.86 o                         
   7   0   9         78.90         50.47        56.21 o                         
   9   0   9        109.87        119.37       108.49 o                         
  11   0   9       4499.29       4571.38       213.38 o                         
 -13   1   9        302.71        379.81        60.71 o                         
 -12   1   9         95.78         97.71        92.53 o                         
 -11   1   9        435.58        389.87        85.82 o                         
 -10   1   9       1150.69       1063.38        93.98 o                         
  -9   1   9        865.16        642.06        70.29 o                         
  -8   1   9        458.38        556.56        66.64 o                         
  -7   1   9       3954.12       4101.95       197.64 o                         
  -6   1   9       1648.41       1581.97        67.53 o                         
  -5   1   9       8639.02       8720.98       171.19 o                         
  -4   1   9        240.45        196.92        30.25 o                         
  -3   1   9        281.03        188.00        34.83 o                         
  -2   1   9        247.13        288.92        26.31 o                         
  -1   1   9       1837.13       1838.51        60.46 o                         
   0   1   9       9206.56       9484.52       179.20 o                         
   1   1   9        503.31        457.76        30.15 o                         
   2   1   9       1707.17       1645.45        67.15 o                         
   3   1   9       6879.16       7075.68       153.62 o                         
   4   1   9       1935.44       2043.48        85.03 o                         
   5   1   9       5301.87       5850.44       165.47 o                         
   6   1   9        739.84        769.87        49.34 o                         
   7   1   9        247.80        176.14        56.81 o                         
   8   1   9        701.07        669.60        83.91 o                         
   9   1   9         93.03        166.21        49.33 o                         
  10   1   9       4359.32       4242.68       171.27 o                         
  11   1   9         33.22         58.09        27.44 o                         
  12   1   9        377.53        324.25        40.89 o                         
 -12   2   9        769.19        697.32        73.78 o                         
 -11   2   9         61.68         66.20        35.77 o                         
 -10   2   9       2155.54       2236.32       122.42 o                         
  -9   2   9       1055.91       1105.86        89.32 o                         
  -8   2   9         34.77         67.11        31.59 o                         
  -7   2   9        422.91        382.04        62.45 o                         
  -6   2   9       1039.16       1015.17        53.96 o                         
  -5   2   9       1142.61       1136.54        71.42 o                         
  -4   2   9       7129.09       6744.49       155.81 o                         
  -3   2   9        104.40         77.15        21.66 o                         
  -2   2   9       4530.97       4542.44       104.02 o                         
  -1   2   9        377.00        316.80        29.00 o                         
   0   2   9       7542.14       7936.45       142.76 o                         
   1   2   9        703.02        696.37        34.18 o                         
   2   2   9        120.14        135.73        20.38 o                         
   3   2   9       1865.84       1903.40        68.61 o                         
   4   2   9       3346.05       3296.85       103.09 o                         
   5   2   9       2706.94       2676.85        94.35 o                         
   6   2   9       6757.78       7337.77       294.04 o                         
   7   2   9         61.73         -4.61        41.98 o                         
   8   2   9       1006.34        922.91       104.14 o                         
   9   2   9        364.45        364.70        59.51 o                         
  10   2   9       1613.41       1583.23       127.20 o                         
  11   2   9        473.03        397.23        47.53 o                         
  12   2   9         24.02         12.10        17.14 o                         
 -12   3   9       6129.92       5885.98       408.50 o                         
 -11   3   9        301.50        383.83        79.19 o                         
 -10   3   9        686.97        519.76        62.91 o                         
  -9   3   9        384.61        354.79        55.39 o                         
  -8   3   9        172.98        205.18        47.53 o                         
  -7   3   9         86.67        208.78        54.83 o                         
  -6   3   9       1805.09       1841.78        90.73 o                         
  -5   3   9       1123.19       1212.18        74.76 o                         
  -4   3   9      38698.62      38810.09       668.35 o                         
  -3   3   9       8809.21       9205.50       210.51 o                         
  -2   3   9      46285.71      49378.80       760.37 o                         
  -1   3   9       1270.46       1246.47        72.49 o                         
   0   3   9        324.66        407.00        38.87 o                         
   1   3   9       1147.86       1186.90        64.03 o                         
   2   3   9       1142.39       1107.44        52.79 o                         
   3   3   9         32.91         23.73        19.93 o                         
   4   3   9       1939.44       1698.66        97.72 o                         
   5   3   9        170.68        182.92        34.16 o                         
   6   3   9      16482.85      16846.03       561.76 o                         
   7   3   9       2673.50       2534.10       136.85 o                         
   8   3   9       9668.79      10240.11       301.90 o                         
   9   3   9        943.00        888.39        93.03 o                         
  10   3   9         25.52         50.61        63.57 o                         
  11   3   9          8.83          0.04        30.29 o                         
 -12   4   9         59.97         75.37        37.09 o                         
 -11   4   9       2230.56       2290.95       246.73 o                         
 -10   4   9        115.00        132.92        55.34 o                         
  -9   4   9        649.64        869.67       123.44 o                         
  -8   4   9        326.26        267.24        78.77 o                         
  -7   4   9         41.36         52.00        52.20 o                         
  -6   4   9         13.77         34.81        78.63 o                         
  -5   4   9       6391.17       6479.70       231.53 o                         
  -4   4   9         47.07         93.02        28.91 o                         
  -3   4   9       2141.31       2301.67       130.50 o                         
  -2   4   9        130.57        136.95        27.84 o                         
  -1   4   9      14331.50      14555.44       273.74 o                         
   0   4   9        936.87        947.68        47.90 o                         
   1   4   9       2779.14       2806.90        83.63 o                         
   2   4   9        767.63        886.56        48.24 o                         
   3   4   9        133.49        203.81        30.30 o                         
   4   4   9        106.59        145.98        33.98 o                         
   5   4   9       5497.61       6197.77       496.79 o                         
   6   4   9        113.05         37.56        47.61 o                         
   7   4   9        515.00        600.33       108.36 o                         
   8   4   9        134.53         58.44        42.49 o                         
   9   4   9       2579.35       2940.08       210.37 o                         
  10   4   9          0.12        -44.91        58.61 o                         
  11   4   9        658.01        570.11        77.29 o                         
 -11   5   9        773.34        862.17       113.15 o                         
 -10   5   9          8.45          5.93        32.96 o                         
  -9   5   9       1191.37       1233.63        99.17 o                         
  -8   5   9        175.41        128.52        47.38 o                         
  -7   5   9       4884.01       4720.78       240.73 o                         
  -6   5   9       1463.13       1434.26       128.07 o                         
  -5   5   9       9901.22      10318.62       686.49 o                         
  -4   5   9        138.33        141.78        41.49 o                         
  -3   5   9       1541.40       1738.45        84.43 o                         
  -2   5   9        303.27        331.74        36.60 o                         
  -1   5   9       6323.67       6765.87       168.01 o                         
   0   5   9        121.46        155.84        31.18 o                         
   1   5   9       3624.81       3938.31       124.20 o                         
   2   5   9        485.06        458.30        44.74 o                         
   3   5   9       9211.27       9737.38       322.85 o                         
   4   5   9       1970.49       1701.44       160.62 o                         
   5   5   9      10086.53      10317.28       400.08 o                         
   6   5   9         70.57         44.65        40.44 o                         
   7   5   9        155.88        130.92        51.51 o                         
   8   5   9       1664.93       1577.12       189.19 o                         
   9   5   9       1321.51       1207.64       159.57 o                         
  10   5   9        492.47        476.08        75.17 o                         
  11   5   9        683.29        605.78        71.21 o                         
 -11   6   9         44.44         50.93        25.03 o                         
 -10   6   9        970.53        872.24        84.84 o                         
  -9   6   9       2833.15       2885.90       147.11 o                         
  -8   6   9       7617.32       7747.89       271.05 o                         
  -7   6   9       6154.10       6325.82       278.81 o                         
  -6   6   9       2307.32       2255.25       306.66 o                         
  -5   6   9        564.76        457.88        95.23 o                         
  -4   6   9        869.06        853.30       202.77 o                         
  -3   6   9        297.20        378.82        84.53 o                         
  -2   6   9         33.51         97.24        31.34 o                         
  -1   6   9        136.16         86.59        24.05 o                         
   0   6   9        647.44        678.20        57.71 o                         
   1   6   9       9549.66      10068.77       235.82 o                         
   2   6   9      17876.89      19086.91       422.81 o                         
   3   6   9       9438.23       9829.90       293.32 o                         
   4   6   9       3948.92       4138.18       174.77 o                         
   5   6   9        960.35        863.12        78.89 o                         
   6   6   9        275.48        144.01        66.83 o                         
   7   6   9        309.72        321.70        80.04 o                         
   8   6   9          4.02          0.03        44.19 o                         
   9   6   9         10.98        -23.30        40.78 o                         
  10   6   9        218.56        109.50        60.79 o                         
 -10   7   9       1372.29       1352.19       127.79 o                         
  -9   7   9         48.49         80.21        40.54 o                         
  -8   7   9        666.37        512.76        92.96 o                         
  -7   7   9        168.32        156.60        64.97 o                         
  -6   7   9       4038.87       4121.55       269.18 o                         
  -5   7   9         76.40         48.43        42.09 o                         
  -4   7   9        191.90        158.27        64.12 o                         
  -3   7   9        121.58        197.34        69.63 o                         
  -2   7   9         60.84         32.74        31.40 o                         
  -1   7   9        443.34        495.15        66.10 o                         
   0   7   9       4783.57       4705.46       186.84 o                         
   1   7   9        904.10        876.86        77.29 o                         
   2   7   9        575.67        532.07        57.36 o                         
   3   7   9        652.33        540.72        61.79 o                         
   4   7   9       2399.92       2336.35       142.22 o                         
   5   7   9         25.59         38.19        39.40 o                         
   6   7   9        116.32         66.96        46.99 o                         
   7   7   9         61.52         54.81        49.71 o                         
   8   7   9         26.61         76.21        58.61 o                         
   9   7   9        469.60        366.30        50.36 o                         
  -9   8   9        127.59        176.38        52.76 o                         
  -8   8   9        191.73        150.99        38.23 o                         
  -7   8   9        165.14        115.45        41.29 o                         
  -6   8   9       1646.41       1766.19       161.46 o                         
  -5   8   9        744.10        764.06       117.16 o                         
  -4   8   9       1171.56       1142.04       139.33 o                         
  -3   8   9        106.33         61.91        45.06 o                         
  -2   8   9       1180.17       1403.03       125.71 o                         
  -1   8   9       4628.08       4366.79       194.85 o                         
   0   8   9       1990.69       2215.11       123.16 o                         
   1   8   9        121.46        113.88        43.41 o                         
   2   8   9        302.65        374.78        59.67 o                         
   3   8   9        662.43        659.47        84.32 o                         
   4   8   9       4351.82       4181.34       187.21 o                         
   5   8   9        316.61        280.62        58.65 o                         
   6   8   9       2611.91       2734.45       162.71 o                         
   7   8   9          0.01         55.42        42.68 o                         
   8   8   9        679.01        581.61        84.41 o                         
  -8   9   9          7.85        -16.77        34.63 o                         
  -7   9   9         50.45         37.11        29.42 o                         
  -6   9   9        526.35        501.20       117.56 o                         
  -5   9   9       2442.59       2401.42       180.47 o                         
  -4   9   9       3017.25       2741.81       200.61 o                         
  -3   9   9      11139.68      11504.07       445.30 o                         
  -2   9   9       2043.10       2061.14       244.10 o                         
  -1   9   9       2605.00       2649.68       174.39 o                         
   0   9   9        311.41        322.95        70.02 o                         
   1   9   9        616.59        711.28        87.85 o                         
   2   9   9          8.74          9.31        33.13 o                         
   3   9   9        104.12         84.80        38.08 o                         
   4   9   9        878.89        752.66        73.49 o                         
   5   9   9        467.34        451.45        64.48 o                         
   6   9   9       1737.69       1630.99       184.60 o                         
   7   9   9       6422.17       5799.96       236.38 o                         
  -7  10   9         36.98         86.75        44.37 o                         
  -6  10   9        254.19        192.66        66.93 o                         
  -5  10   9       1666.54       1551.14       182.65 o                         
  -4  10   9       1151.76       1046.13       159.79 o                         
  -3  10   9        189.40        127.55        54.41 o                         
  -2  10   9         81.07        227.75        67.08 o                         
  -1  10   9       2336.70       2539.92       226.06 o                         
   0  10   9       2027.57       2200.83       184.30 o                         
   1  10   9        127.01        135.78        39.76 o                         
   2  10   9          0.47        -13.86        27.18 o                         
   3  10   9         24.14         11.67        23.24 o                         
   4  10   9        220.12        213.16        39.93 o                         
   5  10   9        696.61        520.18        60.64 o                         
   6  10   9        938.48        846.65        86.70 o                         
  -5  11   9        905.47        823.68       108.51 o                         
  -4  11   9        380.06        420.75        85.34 o                         
  -3  11   9       1378.27       1512.68       125.95 o                         
  -2  11   9          5.49        -35.71        35.71 o                         
  -1  11   9       2431.91       2279.95       132.96 o                         
   0  11   9       1291.37       1467.20       107.27 o                         
   1  11   9        128.62         29.98        36.72 o                         
   2  11   9        139.47         96.94        36.72 o                         
   3  11   9       1023.74        897.26        64.77 o                         
   4  11   9       2985.95       2534.55       142.73 o                         
 -12   0  10        693.73        913.28       136.09 o                         
 -10   0  10       1052.11       1094.14       187.02 o                         
  -8   0  10       6785.45       7309.12       384.68 o                         
  -6   0  10      29451.87      29806.81      1042.70 o                         
  -4   0  10       1285.42       1119.97       111.61 o                         
  -2   0  10       4578.96       4641.72       163.15 o                         
   0   0  10       1421.73       1313.37        84.12 o                         
   2   0  10       6235.17       6624.38       181.84 o                         
   4   0  10      21755.39      22816.97      1077.20 o                         
   6   0  10       1014.23       1430.23       265.97 o                         
   8   0  10        484.80        299.61       100.32 o                         
  10   0  10        195.19        179.43        49.95 o                         
 -12   1  10         42.30        -18.76        35.64 o                         
 -11   1  10         14.89         24.43        42.12 o                         
 -10   1  10        138.26         96.54        34.87 o                         
  -9   1  10       2084.36       2011.04       141.61 o                         
  -8   1  10        456.96        496.03        61.27 o                         
  -7   1  10       3149.65       3415.38       179.28 o                         
  -6   1  10       1499.01       1454.65       115.19 o                         
  -5   1  10        191.14        138.67        30.50 o                         
  -4   1  10      10035.60      10685.42       239.29 o                         
  -3   1  10       1365.20       1308.42        72.93 o                         
  -2   1  10         34.36         28.50        20.21 o                         
  -1   1  10        331.32        333.15        33.67 o                         
   0   1  10          9.74         18.65        18.29 o                         
   1   1  10       4326.90       4641.88       116.97 o                         
   2   1  10       2412.91       2537.62        70.65 o                         
   3   1  10       7387.94       7674.83       163.02 o                         
   4   1  10       1523.26       1524.88        73.19 o                         
   5   1  10        144.57        117.52        44.67 o                         
   6   1  10       5557.33       6136.22       298.20 o                         
   7   1  10        682.42        697.63        97.43 o                         
   8   1  10          2.44        -15.90        37.84 o                         
   9   1  10        284.24        240.25        51.27 o                         
  10   1  10         52.65         19.28        21.89 o                         
  11   1  10       1526.22       1537.60        80.49 o                         
 -12   2  10        840.27        938.04        91.07 o                         
 -11   2  10        779.32        711.87        76.01 o                         
 -10   2  10        146.89        101.33        41.29 o                         
  -9   2  10       7358.77       7225.55       264.24 o                         
  -8   2  10          2.72         34.16        29.62 o                         
  -7   2  10       1569.98       1516.70       114.19 o                         
  -6   2  10        754.60        696.40        80.29 o                         
  -5   2  10        204.76        238.08        31.64 o                         
  -4   2  10       4052.67       4157.02       165.49 o                         
  -3   2  10       2128.34       2131.51        79.15 o                         
  -2   2  10       9713.54      10076.93       204.66 o                         
  -1   2  10       4952.81       5038.80       127.25 o                         
   0   2  10        744.34        745.87        47.61 o                         
   1   2  10      19839.13      21196.62       296.17 o                         
   2   2  10        114.39        121.04        20.80 o                         
   3   2  10         13.90         35.26        18.48 o                         
   4   2  10       3215.57       3133.90        95.57 o                         
   5   2  10        639.56        497.55        70.43 o                         
   6   2  10       5481.47       5912.07       550.56 o                         
   7   2  10        431.27        511.92        84.50 o                         
   8   2  10       3043.79       3043.34       164.15 o                         
   9   2  10         17.95          7.63        33.71 o                         
  10   2  10         52.04         25.81        28.56 o                         
  11   2  10        690.91        625.39        48.61 o                         
 -11   3  10       6574.19       6781.23       458.18 o                         
 -10   3  10        949.27       1244.36       152.35 o                         
  -9   3  10       1868.42       1901.88       119.34 o                         
  -8   3  10         50.48         31.37        29.61 o                         
  -7   3  10         60.95         91.24        41.29 o                         
  -6   3  10        271.74        281.45        56.16 o                         
  -5   3  10         24.57         30.46        35.48 o                         
  -4   3  10        185.28        158.41        28.99 o                         
  -3   3  10       7159.17       7459.48       205.75 o                         
  -2   3  10       3661.68       3934.45       148.87 o                         
  -1   3  10      30157.57      32144.35       886.95 o                         
   0   3  10       4523.12       4499.95       140.04 o                         
   1   3  10       6456.81       6587.30       159.75 o                         
   2   3  10         93.59        130.58        24.28 o                         
   3   3  10        176.79        157.55        25.58 o                         
   4   3  10         38.38         43.63        33.26 o                         
   5   3  10        238.49        238.57        57.60 o                         
   6   3  10          8.74        -34.34        42.04 o                         
   7   3  10       3764.07       3570.62       166.24 o                         
   8   3  10       1176.44       1214.94       113.08 o                         
   9   3  10       8084.48       7834.99       363.92 o                         
  10   3  10        690.85        625.35       123.81 o                         
  11   3  10        967.01        967.77       145.26 o                         
 -11   4  10        781.82        911.81       173.74 o                         
 -10   4  10         74.09         50.87        45.35 o                         
  -9   4  10       2422.21       2393.28       196.62 o                         
  -8   4  10       1247.11        968.28       184.70 o                         
  -7   4  10        304.31        349.03        82.04 o                         
  -6   4  10          0.17         33.90        54.28 o                         
  -5   4  10        207.29        242.07       101.37 o                         
  -4   4  10       4175.62       4205.06       401.10 o                         
  -3   4  10       2015.77       2048.76        98.97 o                         
  -2   4  10       8701.51       8986.71       223.83 o                         
  -1   4  10       9692.88      10292.29       266.70 o                         
   0   4  10        134.09        127.90        29.21 o                         
   1   4  10       4502.45       4763.10       139.04 o                         
   2   4  10       2642.69       2628.50       100.43 o                         
   3   4  10        411.60        362.90        47.80 o                         
   4   4  10        407.91        369.79        88.30 o                         
   5   4  10       2518.32       2573.04       252.58 o                         
   6   4  10       5506.80       5221.64       409.81 o                         
   7   4  10        941.91        883.17       106.91 o                         
   8   4  10       3578.64       3344.09       269.51 o                         
   9   4  10        885.70        673.26        76.84 o                         
  10   4  10        137.55        175.75        39.54 o                         
 -11   5  10        270.63        263.59        53.19 o                         
 -10   5  10        577.68        793.34        98.57 o                         
  -9   5  10        258.02        262.41        55.81 o                         
  -8   5  10       3289.23       3289.47       189.32 o                         
  -7   5  10        699.20        663.33       106.79 o                         
  -6   5  10        315.37        437.22       100.21 o                         
  -5   5  10       2288.95       2313.75       300.87 o                         
  -4   5  10      10503.68      12112.28       769.09 o                         
  -3   5  10        116.03         87.30        54.18 o                         
  -2   5  10       1947.85       2160.44       158.62 o                         
  -1   5  10       1366.15       1293.29       124.16 o                         
   0   5  10       1143.14       1100.09        88.42 o                         
   1   5  10       1109.63       1019.82        85.72 o                         
   2   5  10       8418.55       9353.53       285.32 o                         
   3   5  10        233.21        204.49        45.15 o                         
   4   5  10         38.79         54.54        35.00 o                         
   5   5  10       1654.39       1487.77       136.37 o                         
   6   5  10       4559.05       4718.95       285.64 o                         
   7   5  10        296.98        381.64        57.08 o                         
   8   5  10        709.60        654.25        80.14 o                         
   9   5  10        713.70        727.51       133.73 o                         
  10   5  10        480.68        488.23        64.69 o                         
 -10   6  10        291.40        294.30        58.49 o                         
  -9   6  10        174.86        193.23        56.28 o                         
  -8   6  10       2256.05       2298.85       126.63 o                         
  -7   6  10       4702.46       4769.09       297.98 o                         
  -6   6  10       5267.07       5242.07       443.20 o                         
  -5   6  10       6543.54       6373.05       502.43 o                         
  -4   6  10        534.16        572.86       143.98 o                         
  -3   6  10        482.24        427.72        87.85 o                         
  -2   6  10       1198.46       1175.34       115.81 o                         
  -1   6  10        398.88        283.58        64.10 o                         
   0   6  10        121.42        120.73        35.17 o                         
   1   6  10         13.81         13.22        36.32 o                         
   2   6  10       2493.73       2407.80       146.80 o                         
   3   6  10       4775.15       4796.69       304.03 o                         
   4   6  10       3459.59       3758.71       164.78 o                         
   5   6  10       5276.46       5299.17       195.10 o                         
   6   6  10         17.76          8.85        30.26 o                         
   7   6  10          0.21         -0.05        43.99 o                         
   8   6  10          5.66          0.98        39.71 o                         
   9   6  10          1.55         13.20        27.86 o                         
  -9   7  10        411.29        475.06        82.82 o                         
  -8   7  10        618.51        707.57        75.91 o                         
  -7   7  10        844.28        827.69       106.67 o                         
  -6   7  10        928.94        895.09       117.18 o                         
  -5   7  10        677.21        702.39       106.76 o                         
  -4   7  10         88.05         58.01       105.33 o                         
  -3   7  10       1168.82       1213.70       140.62 o                         
  -2   7  10         11.25         49.35        38.73 o                         
  -1   7  10        105.10        133.43        35.87 o                         
   0   7  10        135.64        106.53        33.88 o                         
   1   7  10       2587.50       2726.15       153.45 o                         
   2   7  10       2521.91       2419.43       143.11 o                         
   3   7  10       2247.03       2313.78       121.96 o                         
   4   7  10       1459.35       1176.68        78.46 o                         
   5   7  10       1594.99       1447.67       152.89 o                         
   6   7  10          9.98         28.64        53.29 o                         
   7   7  10        283.65        220.76        67.11 o                         
   8   7  10        152.57        129.77        48.34 o                         
  -8   8  10        821.35        849.48        79.90 o                         
  -7   8  10        747.35        668.44        76.30 o                         
  -6   8  10        389.03        344.05        70.00 o                         
  -5   8  10        440.55        528.73        90.10 o                         
  -4   8  10        233.71        147.50        53.17 o                         
  -3   8  10       2320.98       2474.97       295.85 o                         
  -2   8  10         14.27         10.73        39.19 o                         
  -1   8  10        774.71        759.84        64.13 o                         
   0   8  10       5694.95       5801.64       217.50 o                         
   1   8  10       3810.47       3769.86       263.29 o                         
   2   8  10       1660.20       1755.39       135.16 o                         
   3   8  10        298.13        375.18        62.65 o                         
   4   8  10       1216.06       1105.76        87.84 o                         
   5   8  10        448.81        384.67        60.48 o                         
   6   8  10        555.28        341.63        66.63 o                         
   7   8  10       1419.42       1300.52        96.32 o                         
  -7   9  10        279.50        261.13        49.77 o                         
  -6   9  10         99.27        104.45        38.96 o                         
  -5   9  10          2.47         -0.75        34.24 o                         
  -4   9  10         94.83        109.92        48.79 o                         
  -3   9  10        803.12        862.52        88.70 o                         
  -2   9  10       7684.14       8509.03       395.62 o                         
  -1   9  10       1393.26       1362.24       101.86 o                         
   0   9  10       5795.07       5856.89       266.75 o                         
   1   9  10        258.18        330.64       130.06 o                         
   2   9  10        142.65        111.47        48.28 o                         
   3   9  10        290.79        207.23        47.61 o                         
   4   9  10        142.34         34.51        37.40 o                         
   5   9  10          1.67         -5.81        24.48 o                         
   6   9  10         40.20        -17.21        24.15 o                         
  -5  10  10        209.52        144.85        71.89 o                         
  -4  10  10        585.23        644.17        84.05 o                         
  -3  10  10       3703.90       3776.41       301.01 o                         
  -2  10  10       1004.66        962.33       114.73 o                         
  -1  10  10       2030.91       1847.25       164.19 o                         
   0  10  10        308.88        413.04        72.97 o                         
   1  10  10         53.94         77.27        32.27 o                         
   2  10  10         27.64         27.61        25.17 o                         
   3  10  10        247.44        248.70        40.03 o                         
   4  10  10         44.73         10.07        19.83 o                         
  -2  11  10        366.00        430.14        82.46 o                         
  -1  11  10        249.87        216.12        65.67 o                         
   0  11  10       2022.26       1674.33       165.06 o                         
   1  11  10         99.44        113.48        39.50 o                         
 -11   0  11         91.40        137.44        60.24 o                         
  -9   0  11        484.72        457.88       190.17 o                         
  -7   0  11        893.13        775.99       124.53 o                         
  -5   0  11      14464.10      15697.64       648.96 o                         
  -3   0  11       8259.50       7983.04       583.81 o                         
  -1   0  11       1403.88       1520.00       103.78 o                         
   1   0  11         33.02         39.67        27.37 o                         
   3   0  11        566.45        541.76        86.49 o                         
   5   0  11      10613.01      11654.87       845.88 o                         
   7   0  11       6592.04       6819.00       531.53 o                         
   9   0  11          8.57         25.97        71.96 o                         
 -11   1  11         51.79         38.00        34.74 o                         
 -10   1  11        379.57        432.36        61.79 o                         
  -9   1  11       1352.28       1461.17        93.02 o                         
  -8   1  11       1856.88       1968.91       124.47 o                         
  -7   1  11        167.16        144.23        45.12 o                         
  -6   1  11       8853.55       9633.83       327.61 o                         
  -5   1  11        670.46        663.14        78.86 o                         
  -4   1  11       1628.86       1703.20       225.12 o                         
  -3   1  11       8170.13       8807.27       435.52 o                         
  -2   1  11        834.07        800.47        52.46 o                         
  -1   1  11       1346.42       1370.97        74.23 o                         
   0   1  11        766.97        895.18        57.26 o                         
   1   1  11       5760.74       6106.45       139.99 o                         
   2   1  11       6624.62       7159.87       222.06 o                         
   3   1  11        200.45        210.77        36.74 o                         
   4   1  11       9249.33      10017.50       341.69 o                         
   5   1  11         60.27         36.32        38.86 o                         
   6   1  11        613.49        731.91        97.18 o                         
   7   1  11       1196.12       1347.35       156.80 o                         
   8   1  11        522.27        427.53        60.85 o                         
   9   1  11          7.24        -10.10        27.58 o                         
  10   1  11        280.05        216.95        35.00 o                         
 -11   2  11       1962.53       1964.13       113.06 o                         
 -10   2  11         18.61          1.60        24.90 o                         
  -9   2  11       1642.88       1691.01        99.20 o                         
  -8   2  11       5439.92       5641.40       199.27 o                         
  -7   2  11        107.63         43.22        40.88 o                         
  -6   2  11       2388.19       2595.84       151.99 o                         
  -5   2  11        973.50        812.93        85.74 o                         
  -4   2  11         20.24         33.27        47.71 o                         
  -3   2  11       5028.53       5522.02       260.82 o                         
  -2   2  11        430.75        372.31        59.97 o                         
  -1   2  11       6879.39       6991.04       177.89 o                         
   0   2  11        521.22        526.36        38.47 o                         
   1   2  11       3844.94       3915.12       127.81 o                         
   2   2  11       8828.59       9356.78       315.43 o                         
   3   2  11        258.25        296.24        40.45 o                         
   4   2  11       3266.02       3465.62       127.67 o                         
   5   2  11        289.43        231.08        56.08 o                         
   6   2  11         47.98        -17.41        35.17 o                         
   7   2  11       3246.76       2908.69       141.34 o                         
   8   2  11        586.95        558.64        64.59 o                         
   9   2  11       2968.89       2724.37       117.74 o                         
  10   2  11         18.63         22.87        16.79 o                         
 -11   3  11        589.55        479.17        97.64 o                         
 -10   3  11       1591.13       1896.28       220.03 o                         
  -9   3  11        960.27        900.90       161.38 o                         
  -8   3  11        766.17        685.79        71.10 o                         
  -7   3  11         42.38         28.18        33.03 o                         
  -6   3  11       1629.03       1584.90       128.17 o                         
  -5   3  11        128.45        103.29        44.57 o                         
  -4   3  11         41.68         77.75        49.61 o                         
  -3   3  11          1.85         14.59        31.54 o                         
  -2   3  11         48.81         31.92        29.36 o                         
  -1   3  11       1081.39       1078.36        78.57 o                         
   0   3  11       8568.69       8821.21       217.90 o                         
   1   3  11       4570.02       4860.34       169.84 o                         
   2   3  11       1766.81       1914.86        92.00 o                         
   3   3  11         28.64         20.67        24.93 o                         
   4   3  11        339.34        362.62        43.86 o                         
   5   3  11        203.21        141.71        36.28 o                         
   6   3  11        488.44        427.95        51.75 o                         
   7   3  11        154.95        115.53        32.93 o                         
   8   3  11        382.19        325.34        63.26 o                         
   9   3  11         85.37        103.84        36.18 o                         
  10   3  11       1491.01       1390.35       112.11 o                         
 -10   4  11        907.22       1084.69       115.36 o                         
  -9   4  11        290.66        334.82       100.12 o                         
  -8   4  11       2364.44       2487.02       196.80 o                         
  -7   4  11        835.46        708.57       152.69 o                         
  -6   4  11        572.58        558.63       135.87 o                         
  -5   4  11         11.67        131.29        85.85 o                         
  -4   4  11        959.71        951.94       186.27 o                         
  -3   4  11       1254.77       1191.77       143.36 o                         
  -2   4  11        313.77        357.70        53.68 o                         
  -1   4  11       8089.04       8297.40       264.20 o                         
   0   4  11       2630.45       2577.83       172.18 o                         
   1   4  11        622.20        717.53        74.82 o                         
   2   4  11       5000.49       4892.77       246.22 o                         
   3   4  11        549.86        507.20        61.16 o                         
   4   4  11        841.36        797.04        85.91 o                         
   5   4  11         22.06        -34.00        39.90 o                         
   6   4  11        521.45        512.68        79.71 o                         
   7   4  11        722.50        649.41       100.04 o                         
   8   4  11        803.52        763.76        80.38 o                         
   9   4  11       3920.01       3674.38       166.94 o                         
 -10   5  11        302.44        301.07        71.89 o                         
  -9   5  11         58.13         75.06        42.78 o                         
  -8   5  11       2291.71       2556.79       306.37 o                         
  -7   5  11        580.72        453.65        83.84 o                         
  -6   5  11       2150.28       2065.69       316.76 o                         
  -5   5  11        402.02        289.02       115.28 o                         
  -4   5  11       4053.07       4063.62       305.15 o                         
  -3   5  11       3613.83       4064.30       636.55 o                         
  -2   5  11       2560.40       2624.23       151.28 o                         
  -1   5  11        943.23        992.34        94.33 o                         
   0   5  11       2320.47       2284.95       142.87 o                         
   1   5  11         85.32         85.93        38.81 o                         
   2   5  11       5828.26       5542.36       234.10 o                         
   3   5  11       3078.11       3002.35       168.25 o                         
   4   5  11       2460.87       2261.90       171.74 o                         
   5   5  11       1195.81       1334.41       122.09 o                         
   6   5  11        584.17        715.77        96.16 o                         
   7   5  11        724.73        771.20        74.54 o                         
   8   5  11        250.18        199.26       164.88 o                         
   9   5  11         27.22         34.53        30.41 o                         
  -9   6  11         73.29         51.66        31.93 o                         
  -8   6  11          0.53         -7.70        24.62 o                         
  -7   6  11        434.25        427.75        99.23 o                         
  -6   6  11       1154.37       1387.27       199.86 o                         
  -5   6  11       3845.19       3816.24       362.31 o                         
  -4   6  11       4964.32       5814.42       464.82 o                         
  -3   6  11        829.56        928.28       127.89 o                         
  -2   6  11        159.24        113.17        68.91 o                         
  -1   6  11        110.40        113.21        40.73 o                         
   0   6  11        731.05        675.01        77.93 o                         
   1   6  11          3.62        -32.82        32.82 o                         
   2   6  11        144.91         84.60        38.80 o                         
   3   6  11        269.32        274.40        72.83 o                         
   4   6  11        603.35        612.68        59.79 o                         
   5   6  11       4114.45       3670.98       169.69 o                         
   6   6  11       3588.61       3874.08       167.91 o                         
   7   6  11        619.59        640.06        71.32 o                         
   8   6  11        233.88        179.67        71.62 o                         
  -8   7  11        345.64        282.25        55.56 o                         
  -7   7  11       2629.01       2141.44       160.85 o                         
  -6   7  11       2780.02       3347.89       303.09 o                         
  -5   7  11       3519.31       3565.57       327.15 o                         
  -4   7  11         22.71         55.91        57.71 o                         
  -3   7  11        908.74        754.11       151.62 o                         
  -2   7  11       2638.47       2873.68       275.15 o                         
  -1   7  11        412.24        285.84        53.15 o                         
   0   7  11         51.44         45.65        33.48 o                         
   1   7  11       1005.95       1180.54        97.07 o                         
   2   7  11        368.83        359.97        55.91 o                         
   3   7  11       3139.17       2916.95       170.72 o                         
   4   7  11       3654.38       3257.87       124.86 o                         
   5   7  11       2753.82       2274.44       147.86 o                         
   6   7  11          0.65        -32.38        35.15 o                         
   7   7  11         99.44        131.38        42.21 o                         
  -7   8  11       2775.98       2535.56       156.50 o                         
  -6   8  11       1311.71       1171.99        87.19 o                         
  -5   8  11         49.00         42.16        37.05 o                         
  -4   8  11        730.41        804.40       103.36 o                         
  -3   8  11       1466.61       1465.31       146.26 o                         
  -2   8  11       3268.78       3534.32       265.29 o                         
  -1   8  11        356.73        310.39        49.31 o                         
   0   8  11        787.48        590.54        74.63 o                         
   1   8  11       1556.94       1467.02       100.59 o                         
   2   8  11       1433.56       1543.12       101.66 o                         
   3   8  11       2918.44       2875.18       161.43 o                         
   4   8  11        788.68        735.45        74.80 o                         
   5   8  11        113.91         74.21        30.92 o                         
   6   8  11        585.57        541.61        72.15 o                         
  -5   9  11        339.88        348.70        46.44 o                         
  -4   9  11         36.07         12.81        24.83 o                         
  -3   9  11         67.89         46.46        25.83 o                         
  -2   9  11          7.57         25.75        29.38 o                         
  -1   9  11       1477.44       1812.47       103.71 o                         
   0   9  11         10.15         15.36        25.66 o                         
   1   9  11       5932.38       5651.14       300.65 o                         
   2   9  11         42.79         29.65        34.37 o                         
   3   9  11        152.66        204.89        59.43 o                         
   4   9  11         12.13         19.93        20.86 o                         
  -2  10  11       2096.12       1649.27       165.98 o                         
  -1  10  11        443.01        317.57        74.70 o                         
   0  10  11       3565.27       2979.96       185.18 o                         
   1  10  11         76.45        102.70        35.95 o                         
   2  10  11        231.57        252.92        71.80 o                         
 -10   0  12         13.36         21.47        47.52 o                         
  -8   0  12         45.72         40.74        39.60 o                         
  -6   0  12        164.38        225.03        68.13 o                         
  -4   0  12        910.72        813.65       173.99 o                         
  -2   0  12       6752.31       7341.37       544.48 o                         
   0   0  12        147.84        149.09        51.66 o                         
   2   0  12        219.60        125.22        54.31 o                         
   4   0  12       2611.11       2719.54       222.61 o                         
   6   0  12        470.49        457.85        96.86 o                         
   8   0  12       1640.23       1634.78       101.26 o                         
 -10   1  12       1633.05       1702.43       105.21 o                         
  -9   1  12          7.51        -12.25        21.26 o                         
  -8   1  12        598.91        682.47        62.48 o                         
  -7   1  12        719.92        721.72        76.14 o                         
  -6   1  12       2067.93       2177.05       135.67 o                         
  -5   1  12       8661.47       9555.59       371.35 o                         
  -4   1  12        887.82       1121.90       144.59 o                         
  -3   1  12       7985.18       8128.96       415.15 o                         
  -2   1  12       5030.98       4680.18       259.28 o                         
  -1   1  12         10.01         38.35        35.49 o                         
   0   1  12       1530.10       1619.82        99.95 o                         
   1   1  12         35.25          0.56        31.31 o                         
   2   1  12       1112.73       1139.66        83.73 o                         
   3   1  12       1320.27       1164.39        77.92 o                         
   4   1  12       1619.66       1527.28        87.48 o                         
   5   1  12       9194.17       9397.93       257.71 o                         
   6   1  12        285.23        298.56        47.27 o                         
   7   1  12       4427.99       4474.77       141.50 o                         
   8   1  12       1409.04       1473.97        71.81 o                         
   9   1  12         14.10         14.44        14.67 o                         
 -10   2  12       2164.42       1993.01       111.95 o                         
  -9   2  12         78.76         54.33        24.32 o                         
  -8   2  12       2759.89       2710.38       122.16 o                         
  -7   2  12        644.55        633.58        68.14 o                         
  -6   2  12        614.59        549.18        67.00 o                         
  -5   2  12       1740.27       1866.63       124.76 o                         
  -4   2  12         35.49         64.23        48.86 o                         
  -3   2  12       1044.02       1149.54       119.29 o                         
  -2   2  12       4402.11       4521.14       203.52 o                         
  -1   2  12         10.63        -30.95        30.95 o                         
   0   2  12       9450.89       9919.96       253.73 o                         
   1   2  12        674.79        762.69        56.42 o                         
   2   2  12       5648.69       6157.04       175.51 o                         
   3   2  12        453.41        444.09        46.73 o                         
   4   2  12        474.27        490.38        52.68 o                         
   5   2  12        807.71        934.07        71.51 o                         
   6   2  12        119.59         51.73        28.74 o                         
   7   2  12        528.50        476.94        43.61 o                         
   8   2  12       1295.94       1127.69        61.38 o                         
   9   2  12         99.43        123.96        18.57 o                         
  -9   3  12       1476.28       1333.80       176.66 o                         
  -8   3  12        836.68        843.64       155.95 o                         
  -7   3  12       1936.10       1599.72       192.24 o                         
  -6   3  12        249.11        191.57        46.75 o                         
  -5   3  12       1266.49       1253.16       111.34 o                         
  -4   3  12        327.32        304.80        61.75 o                         
  -3   3  12       2249.01       2074.40       246.87 o                         
  -2   3  12        321.33        372.58        53.37 o                         
  -1   3  12        227.83        247.95        35.20 o                         
   0   3  12        145.84        140.14        29.69 o                         
   1   3  12       1147.37       1134.10        72.85 o                         
   2   3  12        918.73        991.91        61.58 o                         
   3   3  12       3117.85       3179.91       116.90 o                         
   4   3  12       1523.00       1426.41       132.54 o                         
   5   3  12        344.05        333.44        50.69 o                         
   6   3  12          8.24         15.83        34.48 o                         
   7   3  12        141.04        151.58        53.32 o                         
   8   3  12         58.52         48.36        36.98 o                         
   9   3  12        360.90        391.17        83.54 o                         
  -9   4  12        739.23        641.13       117.14 o                         
  -8   4  12        861.22        887.02       103.00 o                         
  -7   4  12       1168.16        869.35       158.88 o                         
  -6   4  12        213.64        142.32        79.01 o                         
  -5   4  12        112.74         30.66        69.44 o                         
  -4   4  12        343.14        269.57       137.10 o                         
  -3   4  12       1266.47       1362.02       258.91 o                         
  -2   4  12         14.18          5.52        25.20 o                         
  -1   4  12       3058.95       3340.90       184.51 o                         
   0   4  12       6585.07       6686.16       238.03 o                         
   1   4  12       1325.33       1417.36       103.30 o                         
   2   4  12       2656.99       2652.27       135.84 o                         
   3   4  12       1839.95       2040.75       162.59 o                         
   4   4  12        504.26        585.22        69.22 o                         
   5   4  12         20.71         19.37        58.25 o                         
   6   4  12         12.22         47.11        41.52 o                         
   7   4  12        553.36        529.45        82.87 o                         
   8   4  12         26.54          0.02        30.77 o                         
  -8   5  12         38.75         43.40        34.49 o                         
  -7   5  12       2175.77       2363.40       243.10 o                         
  -6   5  12        119.95        107.95        46.37 o                         
  -5   5  12       4151.47       3899.65       352.49 o                         
  -4   5  12       1426.53       1306.00       119.19 o                         
  -3   5  12       3968.75       4149.82       218.91 o                         
  -2   5  12       2284.33       2305.67       138.60 o                         
  -1   5  12       3961.44       4104.88       190.20 o                         
   0   5  12       2259.38       2462.57       180.69 o                         
   1   5  12          0.71          0.89        31.71 o                         
   2   5  12        262.94        105.18        39.50 o                         
   3   5  12       4484.35       4449.50       193.88 o                         
   4   5  12         69.45         51.26        30.33 o                         
   5   5  12       3166.79       3035.49       149.23 o                         
   6   5  12       1240.93       1052.10        95.19 o                         
   7   5  12       1527.30       1303.43       119.82 o                         
  -8   6  12         20.56         17.13        35.35 o                         
  -7   6  12          5.96          8.68        32.78 o                         
  -6   6  12        297.18        276.71        66.79 o                         
  -5   6  12          0.49         -3.63        37.70 o                         
  -4   6  12        288.61        375.48        84.30 o                         
  -3   6  12       2280.85       2520.85       163.32 o                         
  -2   6  12        727.20        830.11        94.46 o                         
  -1   6  12       1160.37       1130.98        94.62 o                         
   0   6  12        192.20        146.76        38.74 o                         
   1   6  12        282.83        208.53        68.32 o                         
   2   6  12          4.12         42.91        29.75 o                         
   3   6  12        105.55         56.18        34.83 o                         
   4   6  12        840.59        765.21        63.68 o                         
   5   6  12         50.21         61.26        28.76 o                         
   6   6  12         53.58         98.30        46.64 o                         
   7   6  12       1081.37       1325.85       162.35 o                         
  -7   7  12        119.87         96.10        36.25 o                         
  -6   7  12       2249.48       2401.44       425.69 o                         
  -5   7  12       2022.83       2270.80       169.77 o                         
  -4   7  12       5841.99       7062.35      1144.19 o                         
  -3   7  12       1668.24       1592.64       151.17 o                         
  -2   7  12       2860.72       3245.67       176.93 o                         
  -1   7  12         86.07        141.73        42.62 o                         
   0   7  12         28.67        -10.41        30.47 o                         
   1   7  12         25.43         14.21        28.29 o                         
   2   7  12       1015.13        996.98        81.22 o                         
   3   7  12         42.95         74.78        30.61 o                         
   4   7  12       1872.92       1529.94        91.92 o                         
   5   7  12       2425.78       2079.40       103.11 o                         
   6   7  12       3927.46       3672.11       283.61 o                         
  -5   8  12        314.26        432.43        67.06 o                         
  -4   8  12         23.71         10.23        35.05 o                         
  -3   8  12         27.90         50.79        41.08 o                         
  -2   8  12       1643.45       1717.58       143.89 o                         
  -1   8  12       1337.58       1463.03        94.47 o                         
   0   8  12        591.10        537.77        56.25 o                         
   1   8  12       3152.58       2890.54       131.72 o                         
   2   8  12        557.13        419.12        49.17 o                         
   3   8  12         20.99         37.68        28.56 o                         
   4   8  12       1858.63       1677.43       121.28 o                         
  -3   9  12         47.43         95.41        58.44 o                         
  -2   9  12        319.08        288.91        52.94 o                         
  -1   9  12         87.58         74.53        34.50 o                         
   0   9  12        185.36        130.12        42.63 o                         
   1   9  12        122.71        111.19        37.09 o                         
   2   9  12       1953.20       1783.93       123.80 o                         
  -9   0  13        120.14        144.57        41.00 o                         
  -7   0  13       1040.68        810.11       115.00 o                         
  -5   0  13       1691.78       1846.87       168.32 o                         
  -3   0  13        823.47       1067.71       191.85 o                         
  -1   0  13        388.29        391.78        71.92 o                         
   1   0  13         25.44        -40.30        40.30 o                         
   3   0  13         82.03         19.13        39.29 o                         
   5   0  13       2558.03       2462.37       288.98 o                         
   7   0  13        740.94        763.48        75.38 o                         
  -9   1  13        379.55        501.04        47.38 o                         
  -8   1  13        115.62         86.18        26.36 o                         
  -7   1  13        419.74        497.55        50.55 o                         
  -6   1  13         68.00         51.33        34.65 o                         
  -5   1  13       2025.88       2131.42       128.36 o                         
  -4   1  13       2823.65       3036.21       184.85 o                         
  -3   1  13         70.19         46.87        58.71 o                         
  -2   1  13       6569.67       7294.38       221.88 o                         
  -1   1  13        697.95        613.02        63.18 o                         
   0   1  13       1218.39       1249.23        79.99 o                         
   1   1  13       1805.47       1891.07       120.50 o                         
   2   1  13         84.10         59.46        32.57 o                         
   3   1  13        712.50        660.44        60.56 o                         
   4   1  13          6.74          0.84        29.12 o                         
   5   1  13       1233.15       1164.22        83.22 o                         
   6   1  13       1952.19       1849.48        88.56 o                         
   7   1  13         42.79         31.41        18.14 o                         
   8   1  13       2811.58       2477.29        80.78 o                         
  -8   2  13         99.58         28.63        22.81 o                         
  -7   2  13       4407.84       4356.42       152.89 o                         
  -6   2  13        194.47        233.44        43.23 o                         
  -5   2  13       1453.24       1222.68        98.61 o                         
  -4   2  13       1048.39       1052.62        88.90 o                         
  -3   2  13         26.92         55.56        47.63 o                         
  -2   2  13       1642.87       1702.98        98.18 o                         
  -1   2  13       1610.31       1762.42        93.76 o                         
   0   2  13       3124.51       3293.83       129.30 o                         
   1   2  13       6414.25       6648.63       253.50 o                         
   2   2  13        549.88        573.00        58.13 o                         
   3   2  13       4103.75       4437.51       143.99 o                         
   4   2  13          1.84         -5.59        20.70 o                         
   5   2  13       1254.81       1158.79        72.64 o                         
   6   2  13        147.07        128.98        27.54 o                         
   7   2  13         42.26         36.42        17.86 o                         
  -8   3  13        281.16        324.01        86.95 o                         
  -7   3  13         50.82         90.54        62.76 o                         
  -6   3  13       1165.72       1107.15       125.94 o                         
  -5   3  13        412.21        423.10        88.13 o                         
  -4   3  13        136.02         87.41        38.00 o                         
  -3   3  13         11.73         10.93        28.41 o                         
  -2   3  13         85.24         62.01        29.86 o                         
  -1   3  13         11.75        -29.48        29.48 o                         
   0   3  13       1019.05       1116.09        71.59 o                         
   1   3  13        518.49        529.39        47.48 o                         
   2   3  13        334.92        293.90        41.07 o                         
   3   3  13         23.84         49.64        28.84 o                         
   4   3  13       1957.08       1941.24       136.61 o                         
   5   3  13        232.66        347.25        73.42 o                         
   6   3  13        668.58        561.45       114.60 o                         
   7   3  13         36.61         -1.06        30.39 o                         
  -8   4  13       2492.79       2561.00       224.86 o                         
  -7   4  13       4086.35       3921.00       214.80 o                         
  -6   4  13       2089.15       2189.01       235.31 o                         
  -5   4  13         92.90         25.43        46.89 o                         
  -4   4  13        103.54         27.96        51.58 o                         
  -3   4  13        150.25         51.30        44.10 o                         
  -2   4  13       3050.94       3490.36       193.73 o                         
  -1   4  13          5.96          5.17        29.91 o                         
   0   4  13       5138.23       5406.93       216.61 o                         
   1   4  13       2561.14       2512.23       202.66 o                         
   2   4  13       1764.25       1772.21       180.98 o                         
   3   4  13       5129.76       5073.45       234.17 o                         
   4   4  13       1013.05        907.88        92.70 o                         
   5   4  13         94.65        112.32        45.43 o                         
   6   4  13        149.76         92.18        42.98 o                         
   7   4  13         74.38         80.95        39.86 o                         
  -7   5  13          5.16         -7.47        27.87 o                         
  -6   5  13       1181.80        849.07       136.88 o                         
  -5   5  13          9.98         62.44        52.66 o                         
  -4   5  13       2459.41       2682.07       187.66 o                         
  -3   5  13       1944.91       2182.34       141.71 o                         
  -2   5  13       1907.73       1925.91       174.10 o                         
  -1   5  13       1381.91       1288.79        96.89 o                         
   0   5  13       2083.18       2041.64       121.35 o                         
   1   5  13        763.25        799.22        75.65 o                         
   2   5  13       1197.72       1081.23        85.78 o                         
   3   5  13         21.41         23.12        25.22 o                         
   4   5  13        994.73        840.85        83.06 o                         
   5   5  13         42.77         45.70        28.51 o                         
   6   5  13       1940.53       1541.36       121.72 o                         
  -6   6  13          0.18        -31.02        40.58 o                         
  -5   6  13        210.92        130.06        59.53 o                         
  -4   6  13        558.20        558.07        82.42 o                         
  -3   6  13        763.80        712.26        77.32 o                         
  -2   6  13        287.42        339.95        56.79 o                         
  -1   6  13         10.24          0.01        26.21 o                         
   0   6  13        853.93        836.12        73.44 o                         
   1   6  13        180.52        179.91        39.40 o                         
   2   6  13          0.75         11.93        24.17 o                         
   3   6  13          2.07        -10.78        22.51 o                         
   4   6  13        282.39        215.74        43.39 o                         
   5   6  13        433.52        246.34        50.03 o                         
  -4   7  13        218.75        182.02        78.02 o                         
  -3   7  13       2688.74       2890.53       334.82 o                         
  -2   7  13       1369.52       1248.22       135.72 o                         
  -1   7  13       2474.20       2306.81       115.00 o                         
   0   7  13         50.84         31.30        24.14 o                         
   1   7  13         50.61         94.97        28.38 o                         
   2   7  13          2.24          5.76        23.33 o                         
   3   7  13        280.95        205.59        33.67 o                         
  -2   8  13         90.87         72.85        32.97 o                         
  -1   8  13       1814.88       1940.01       393.77 o                         
   0   8  13         11.77         50.04        33.48 o                         
   1   8  13       1089.87       1111.20       131.65 o                         
  -6   0  14        220.61        227.85        42.76 o                         
  -4   0  14        355.21        333.51        58.61 o                         
  -2   0  14       3640.05       3788.90       200.80 o                         
   0   0  14        188.41        150.65        47.71 o                         
   2   0  14        329.87        377.60        96.14 o                         
   4   0  14         49.62         45.45        48.48 o                         
   6   0  14        383.29        303.66        45.03 o                         
  -7   1  14         51.14         30.42        18.99 o                         
  -6   1  14        433.27        448.11        45.13 o                         
  -5   1  14        289.92        319.29        45.44 o                         
  -4   1  14       4413.37       4747.96       154.96 o                         
  -3   1  14       1165.23       1118.54        73.64 o                         
  -2   1  14        843.12        856.72        61.68 o                         
  -1   1  14       4568.79       4602.62       146.29 o                         
   0   1  14         67.98         27.25        31.02 o                         
   1   1  14       1275.48       1237.14        77.84 o                         
   2   1  14        158.95        185.05        33.08 o                         
   3   1  14          5.71        -17.22        24.35 o                         
   4   1  14        191.07        146.79        37.03 o                         
   5   1  14          0.23         19.54        23.10 o                         
   6   1  14       1327.04       1106.01        56.70 o                         
  -7   2  14         33.51         21.88        19.52 o                         
  -6   2  14       3068.45       3559.97       130.60 o                         
  -5   2  14         42.91         44.27        24.06 o                         
  -4   2  14       2118.99       2252.77        92.19 o                         
  -3   2  14        957.46       1048.99        64.57 o                         
  -2   2  14        442.58        475.76        45.63 o                         
  -1   2  14         20.31         44.63        23.37 o                         
   0   2  14         33.95          5.91        24.27 o                         
   1   2  14       1734.17       1804.82        92.43 o                         
   2   2  14       1891.75       1782.07       123.84 o                         
   3   2  14          8.99         -9.73        21.48 o                         
   4   2  14       3718.13       3580.89       132.25 o                         
   5   2  14        168.54        171.50        25.13 o                         
   6   2  14       1262.02       1390.09       155.34 o                         
  -6   3  14        105.85        168.66        46.82 o                         
  -5   3  14        496.20        661.86       127.93 o                         
  -4   3  14        201.30         97.23        67.46 o                         
  -3   3  14         95.51         25.79        53.21 o                         
  -2   3  14         31.73         31.68        31.47 o                         
  -1   3  14         41.54         16.96        39.05 o                         
   0   3  14          4.23          9.21        31.33 o                         
   1   3  14       2293.35       2234.47       140.61 o                         
   2   3  14        746.18        795.56        80.53 o                         
   3   3  14       4232.04       3868.04       215.61 o                         
   4   3  14        136.73        153.78        50.61 o                         
   5   3  14         50.90        -33.73        49.24 o                         
  -6   4  14       2354.74       1968.57       190.09 o                         
  -5   4  14       1078.77       1152.23       107.56 o                         
  -4   4  14       1228.96       1438.16       181.31 o                         
  -3   4  14       1395.69       1256.47       177.35 o                         
  -2   4  14         60.10         71.06        57.89 o                         
  -1   4  14        116.38         57.12        40.23 o                         
   0   4  14        390.66        337.55        48.54 o                         
   1   4  14       2070.13       2042.37       117.83 o                         
   2   4  14        141.49         98.89        35.94 o                         
   3   4  14       2279.64       1851.39       197.78 o                         
   4   4  14       3346.82       2962.30       176.57 o                         
   5   4  14       1126.59       1077.64       135.09 o                         
  -4   5  14        805.79        828.92       125.10 o                         
  -3   5  14       2724.59       2427.18       159.68 o                         
  -2   5  14        323.93        453.60        72.05 o                         
  -1   5  14        998.76       1064.60        99.54 o                         
   0   5  14       1338.63       1368.78        87.52 o                         
   1   5  14        381.96        337.95        50.13 o                         
   2   5  14         75.28         46.04        24.50 o                         
   3   5  14        204.49        242.20        41.89 o                         
   4   5  14        241.43        168.50        41.18 o                         
  -3   6  14       1423.26       1331.32       155.91 o                         
  -2   6  14        371.88        327.15        72.22 o                         
  -1   6  14        193.90        190.52        39.11 o                         
   0   6  14          3.63         18.87        23.53 o                         
   1   6  14        730.40        705.12        72.40 o                         
   2   6  14          0.55         -5.57        24.02 o                         
  -5   0  15         56.98         75.29        22.75 o                         
  -3   0  15       1440.17       1585.89        92.60 o                         
  -1   0  15       6726.15       6917.59       259.81 o                         
   1   0  15       2111.05       2119.10       127.50 o                         
   3   0  15        433.95        351.57        61.43 o                         
  -5   1  15          4.18          0.84        12.73 o                         
  -4   1  15          4.41          8.78        16.34 o                         
  -3   1  15       1809.21       1933.47        72.14 o                         
  -2   1  15        163.69        141.17        24.21 o                         
  -1   1  15       1437.98       1456.43        93.22 o                         
   0   1  15       2786.63       2781.83       105.22 o                         
   1   1  15          9.15         -3.81        19.13 o                         
   2   1  15       2156.24       2058.11        85.02 o                         
   3   1  15         80.13         83.26        21.34 o                         
   4   1  15        200.75        257.06        69.09 o                         
  -4   2  15       1884.39       1857.85        70.11 o                         
  -3   2  15        764.27        711.01        48.61 o                         
  -2   2  15        328.43        350.54        37.12 o                         
  -1   2  15        151.55        158.29        26.58 o                         
   0   2  15          2.71        -14.00        23.05 o                         
   1   2  15          7.16         18.85        21.27 o                         
   2   2  15        787.53        801.10        54.51 o                         
   3   2  15         77.54         55.08        19.44 o                         
  -4   3  15       1278.82       1082.50        96.54 o                         
  -3   3  15          9.09        -35.17        48.69 o                         
  -2   3  15        123.95        127.16        58.26 o                         
  -1   3  15        130.93        148.91        48.34 o                         
   0   3  15         32.59         25.97        30.14 o                         
   1   3  15          9.41         18.76        42.20 o                         
   2   3  15        385.29        210.20        67.12 o                         
  -2   4  15         14.55         15.87        38.59 o                         
  -1   4  15         10.36         31.56        32.64 o                         
   0   4  15         15.68         15.79        26.11 o                         
   1   4  15        244.37        132.05        61.16 o                         
                                                                                
