# Supplementary material for: Crystal structures of three salts of the tri­phenylsulfonium ion
Source: Acta Crystallogr E Crystallogr Commun. 2025 Jan 10;81(Pt 2):114–9. doi: 10.1107/S2056989025000118 (PMC11799790; doi:10.1107/S2056989025000118)
Supplement: Supplementary file 3 [file e-81-00114-IIsup3.hkl]

data_II                                                                         
_shelx_title ' I1185C_AUTO OLEX2: imported from CIF'                            
_shelx_refln_list_code          4                                               
_shelx_F_calc_maximum      184.02                                               
_exptl_crystal_F_000       752.00                                               
_reflns_d_resolution_high  0.8224                                               
                                                                                
loop_                                                                           
 _space_group_symop_operation_xyz                                               
 'x, y, z'                                                                      
 '-x, y+1/2, -z'                                                                
                                                                                
_cell_length_a     9.1289                                                       
_cell_length_b    19.1565                                                       
_cell_length_c     9.3314                                                       
_cell_angle_alpha  90.000                                                       
_cell_angle_beta   90.611                                                       
_cell_angle_gamma  90.000                                                       
                                                                                
_shelx_F_squared_multiplier     1.000                                           
                                                                                
loop_                                                                           
 _refln_index_h                                                                 
 _refln_index_k                                                                 
 _refln_index_l                                                                 
 _refln_F_squared_calc                                                          
 _refln_F_squared_meas                                                          
 _refln_F_squared_sigma                                                         
 _refln_observed_status                                                         
   1 -23   0        202.40        182.80        11.56 o                         
   0 -22   0        253.22        266.55        16.28 o                         
   1 -22   0        223.28        218.22        10.05 o                         
   2 -22   0        126.15        126.94        10.10 o                         
   3 -22   0         28.29         40.08         6.06 o                         
   1 -21   0          6.06          6.95         5.03 o                         
   2 -21   0        106.85        132.59        11.37 o                         
   3 -21   0         33.93         32.06         6.59 o                         
   0 -20   0        238.87        302.59        19.54 o                         
   1 -20   0        549.90        542.77        31.21 o                         
   2 -20   0        149.00        157.59         9.41 o                         
   3 -20   0         63.48         73.75         9.41 o                         
   4 -20   0        289.70        329.59        18.67 o                         
   1 -19   0        222.05        242.44        12.43 o                         
   2 -19   0        121.83        117.78        15.04 o                         
   3 -19   0        169.47        161.77        13.67 o                         
   4 -19   0         69.83         76.77         9.20 o                         
   6 -19   0        180.66        190.88        12.18 o                         
   0 -18   0        755.14        793.17        40.17 o                         
   1 -18   0          3.85          7.24         6.03 o                         
   2 -18   0         48.71         62.36        10.03 o                         
   3 -18   0        133.92        168.63        14.29 o                         
   4 -18   0         25.64         56.20         9.35 o                         
   5 -18   0        555.91        684.09        32.99 o                         
   6 -18   0         32.00         31.56         5.75 o                         
   1 -17   0        139.60        154.75        10.05 o                         
   2 -17   0        990.15        990.09        33.91 o                         
   3 -17   0        445.26        549.85        30.01 o                         
   4 -17   0        318.29        322.16        20.38 o                         
   5 -17   0         91.28        101.00        10.19 o                         
   6 -17   0         77.17         84.22         8.79 o                         
   7 -17   0        146.34        189.23        12.49 o                         
   0 -16   0        289.10        336.48        18.55 o                         
   1 -16   0        535.26        605.98        20.74 o                         
   2 -16   0         56.08         76.92         7.61 o                         
   3 -16   0        133.97        130.98        13.17 o                         
   4 -16   0        182.42        195.15        10.68 o                         
   5 -16   0         22.53         28.27         7.43 o                         
   6 -16   0         50.25         66.78         6.01 o                         
   7 -16   0        168.62        192.60        10.99 o                         
   1 -15   0        691.96        800.72        32.02 o                         
   2 -15   0        470.19        553.18        26.45 o                         
   3 -15   0         47.38         51.04         8.06 o                         
   4 -15   0        102.91        103.86         8.14 o                         
   5 -15   0        107.13        116.47        10.05 o                         
   6 -15   0        404.95        467.73        34.05 o                         
   7 -15   0        131.07        158.75        10.57 o                         
   8 -15   0        161.25        169.04        11.00 o                         
   0 -14   0        150.10        166.74        27.82 o                         
   1 -14   0        607.18        673.64        19.78 o                         
   2 -14   0       1664.19       1966.73        61.99 o                         
   3 -14   0        287.37        389.58        17.33 o                         
   4 -14   0         63.40         99.96         9.67 o                         
   5 -14   0         27.34         30.00         5.59 o                         
   6 -14   0        266.86        306.23        20.71 o                         
   7 -14   0        165.23        219.31         8.81 o                         
   8 -14   0          4.02          7.24         5.34 o                         
   1 -13   0         88.83        164.04        10.94 o                         
   2 -13   0        864.21        971.52        31.38 o                         
   3 -13   0        207.85        335.84        14.75 o                         
   4 -13   0        170.51        237.66        53.71 o                         
   5 -13   0        542.72        583.62        26.33 o                         
   6 -13   0        688.25        799.25        39.63 o                         
   7 -13   0        110.91        105.87         6.45 o                         
   8 -13   0         13.07         10.47         6.00 o                         
   9 -13   0         33.70         29.08         5.34 o                         
   0 -12   0        467.51        568.38        23.24 o                         
   1 -12   0        470.16        499.29        16.59 o                         
   2 -12   0        379.54        424.35        17.02 o                         
   3 -12   0        620.69        666.66        21.50 o                         
   4 -12   0        885.11        910.04        43.30 o                         
   5 -12   0         82.85         77.97         8.43 o                         
   6 -12   0        108.01        124.90        10.78 o                         
   7 -12   0         15.81         11.83         4.34 o                         
   8 -12   0         54.63         53.70         5.52 o                         
   9 -12   0         10.19          8.29         5.13 o                         
   1 -11   0       2443.48       2781.46        74.78 o                         
   2 -11   0         49.49        239.90        26.25 o                         
   3 -11   0         23.63         70.76         7.75 o                         
   4 -11   0         33.33         50.67        12.45 o                         
   5 -11   0        405.10        421.81        23.19 o                         
   6 -11   0        604.29        738.17        26.20 o                         
   7 -11   0        231.52        277.11        12.91 o                         
   8 -11   0        902.39       1000.42        32.96 o                         
   9 -11   0        150.52        175.25        12.18 o                         
   0 -10   0      11531.74      14563.26       607.36 o                         
   1 -10   0        985.26       1201.91        36.47 o                         
   2 -10   0       1786.98       2159.99       104.07 o                         
   3 -10   0        215.53        222.53        17.18 o                         
   4 -10   0        473.42        501.97        28.72 o                         
   5 -10   0       1104.55       1239.32        39.07 o                         
   6 -10   0        714.24        810.01        23.47 o                         
   7 -10   0        107.85        104.76         7.76 o                         
   8 -10   0         20.78         19.79         7.67 o                         
   9 -10   0        209.90        224.33        14.63 o                         
  10 -10   0         90.17         86.68         7.21 o                         
   1  -9   0       1140.28       1250.58        44.66 o                         
   2  -9   0       1227.81       1449.36        51.58 o                         
   3  -9   0          6.86          7.41         7.19 o                         
   4  -9   0        804.78        698.04        23.83 o                         
   5  -9   0         21.16         23.11         6.20 o                         
   6  -9   0        708.92        707.31        21.00 o                         
   7  -9   0        623.61        638.65        23.22 o                         
   8  -9   0         19.38         14.97         7.21 o                         
   9  -9   0        627.32        714.54        34.92 o                         
  10  -9   0          1.21          6.56         4.85 o                         
   0  -8   0       6876.99       7686.40       228.39 o                         
   1  -8   0       4253.07       4690.42       142.49 o                         
   2  -8   0        779.89        839.89        32.61 o                         
   3  -8   0       2650.11       2966.30       123.01 o                         
   4  -8   0       1120.97       1244.01        49.11 o                         
   5  -8   0        779.61        834.25        28.05 o                         
   6  -8   0        205.65        210.56         9.50 o                         
   7  -8   0        532.24        560.42        30.01 o                         
   8  -8   0        134.03        145.70        13.08 o                         
   9  -8   0        234.11        243.78        16.28 o                         
  10  -8   0         11.20          8.54         5.34 o                         
   1  -7   0        312.45        354.43        16.75 o                         
   2  -7   0        903.46       1036.55        37.59 o                         
   3  -7   0        985.66       1118.21        42.27 o                         
   4  -7   0         55.68         78.04        11.22 o                         
   5  -7   0        358.51        417.72        16.83 o                         
   6  -7   0        487.17        503.50        23.03 o                         
   7  -7   0         12.62         15.75         4.99 o                         
   8  -7   0       1355.31       1466.10        75.26 o                         
   9  -7   0        288.80        264.86        42.38 o                         
  10  -7   0         77.74         89.60         8.73 o                         
   0  -6   0       1688.84       2199.54        96.06 o                         
   1  -6   0       9131.14       9495.13       278.86 o                         
   2  -6   0         75.01         63.32         6.72 o                         
   3  -6   0        775.29        800.51        25.81 o                         
   4  -6   0       1733.03       1885.92        65.91 o                         
   5  -6   0        925.25        985.43        36.39 o                         
   6  -6   0       1085.58       1113.79        32.30 o                         
   7  -6   0          1.48          3.94         4.80 o                         
   8  -6   0        116.27        141.99         9.16 o                         
   9  -6   0         94.41         96.11         7.42 o                         
  10  -6   0        354.12        364.99        19.18 o                         
   2  -5   0        851.67       1022.44        28.76 o                         
   3  -5   0       3502.07       3929.86        98.93 o                         
   4  -5   0         39.65         44.93         8.63 o                         
   5  -5   0       1609.94       1700.10        62.26 o                         
   6  -5   0        694.74        650.15        20.87 o                         
   7  -5   0         29.15         24.08         5.33 o                         
   8  -5   0         65.44         62.35         6.94 o                         
   9  -5   0         86.66         89.28         7.41 o                         
  10  -5   0         60.97         59.09         5.68 o                         
   0  -4   0       5289.66       5865.16       243.04 o                         
   1  -4   0      13759.91      15930.08       326.32 o                         
   2  -4   0       1207.57       1067.84        35.75 o                         
   3  -4   0        185.06        180.99        10.54 o                         
   4  -4   0       1664.79       1937.92        53.27 o                         
   5  -4   0        611.90        658.78        43.68 o                         
   6  -4   0        592.62        541.73        15.30 o                         
   7  -4   0       1561.06       1552.66        27.27 o                         
   8  -4   0        779.67        832.18        18.65 o                         
   9  -4   0        224.99        226.14         9.48 o                         
  10  -4   0         95.22         86.41         5.53 o                         
   1  -3   0       3167.88       3233.24        55.00 o                         
   2  -3   0       9522.35       9946.37       167.56 o                         
   3  -3   0        668.52        750.13        17.44 o                         
   4  -3   0        177.55        183.10        13.78 o                         
   5  -3   0        551.13        473.60        24.14 o                         
   6  -3   0       1031.68        955.71        19.04 o                         
   7  -3   0         55.10         52.47         4.15 o                         
   8  -3   0       1198.34       1221.62        23.37 o                         
   9  -3   0        120.25        127.74         7.24 o                         
  10  -3   0        256.97        254.39         9.39 o                         
   0  -2   0         59.77         62.51         4.91 o                         
   1  -2   0       3308.78       3774.66        59.10 o                         
   2  -2   0       4813.59       4991.61        85.18 o                         
   3  -2   0       5735.33       5868.76       110.79 o                         
   4  -2   0       2161.83       2144.85        57.21 o                         
   5  -2   0        125.36        145.16        13.01 o                         
   6  -2   0        483.09        436.95        10.26 o                         
   7  -2   0         29.84         39.11         3.97 o                         
   8  -2   0         35.98         31.14         4.03 o                         
   9  -2   0         43.85         46.58         4.35 o                         
  10  -2   0        149.82        148.84         7.09 o                         
   1  -1   0        864.81       1067.71        18.86 o                         
   2  -1   0       3959.09       4666.25        73.82 o                         
   3  -1   0        776.95        785.86        16.65 o                         
   4  -1   0       1681.00       1742.16        47.64 o                         
   5  -1   0        323.46        329.35        19.41 o                         
   6  -1   0        314.96        279.82         6.96 o                         
   7  -1   0        531.22        541.20        11.00 o                         
   8  -1   0        983.21        913.48        16.96 o                         
   9  -1   0        863.18        849.75        18.72 o                         
  10  -1   0         20.03         21.95         4.30 o                         
   1   0   0        121.72        155.57         3.36 o                         
   2   0   0       1386.06       1476.70        23.13 o                         
   3   0   0       3622.16       3536.26        53.72 o                         
   4   0   0       1822.11       1938.04        45.35 o                         
   5   0   0       8031.86       8896.12       219.20 o                         
   6   0   0        183.15        165.54         5.91 o                         
   7   0   0          1.94         -1.93         3.60 o                         
   8   0   0          1.31         -3.44         3.59 o                         
   9   0   0        199.54        159.30         6.44 o                         
  10   0   0         50.21         52.10         9.07 o                         
   1   1   0        848.17       1061.82        18.65 o                         
   2   1   0       3759.72       4381.03        69.25 o                         
   3   1   0        645.70        628.48        12.02 o                         
   4   1   0       1426.41       1389.45        39.68 o                         
   5   1   0        349.78        347.73        19.92 o                         
   6   1   0        264.14        240.92         6.57 o                         
   7   1   0        469.42        467.97         9.25 o                         
   8   1   0        980.24        890.13        15.50 o                         
   9   1   0        878.10        851.38        18.74 o                         
  10   1   0         18.53         17.22         5.58 o                         
   0   2   0         63.11         59.71         4.35 o                         
   1   2   0       3270.95       3769.68        59.00 o                         
   2   2   0       5109.67       5164.16       107.87 o                         
   3   2   0       6072.07       5983.33       146.01 o                         
   4   2   0       2252.12       2135.47        70.22 o                         
   5   2   0        125.69        119.29        11.89 o                         
   6   2   0        508.38        446.83         8.97 o                         
   7   2   0         35.47         34.34         3.49 o                         
   8   2   0         25.29         21.70         3.39 o                         
   9   2   0         55.52         51.25         5.02 o                         
  10   2   0        178.13        186.56        12.22 o                         
   1   3   0       3068.33       3024.67        51.68 o                         
   2   3   0       9483.21       9672.06       162.56 o                         
   3   3   0        729.85        812.61        24.04 o                         
   4   3   0        230.81        235.50         9.85 o                         
   5   3   0        592.21        529.68        25.98 o                         
   6   3   0       1101.89        995.95        16.23 o                         
   7   3   0         50.57         50.61         3.73 o                         
   8   3   0       1262.27       1230.16        19.23 o                         
   9   3   0        128.56        129.05         7.45 o                         
  10   3   0        248.31        248.14        11.31 o                         
   0   4   0       5361.40       5235.30       153.92 o                         
   1   4   0      13482.14      14301.66       238.90 o                         
   2   4   0       1213.43       1051.36        28.79 o                         
   3   4   0        212.48        180.32        11.11 o                         
   4   4   0       1591.39       1814.85        49.47 o                         
   5   4   0        527.94        576.68        27.77 o                         
   6   4   0        553.94        478.96        10.68 o                         
   7   4   0       1711.51       1582.40        24.39 o                         
   8   4   0        789.25        756.06        15.86 o                         
   9   4   0        193.04        176.90         8.76 o                         
  10   4   0        107.49         91.27         7.05 o                         
   2   5   0       1167.59       1293.17        43.48 o                         
   3   5   0       3595.97       3740.66       114.86 o                         
   4   5   0         50.72         53.29         7.85 o                         
   5   5   0       1559.18       1588.03        58.42 o                         
   6   5   0        654.53        575.62        12.92 o                         
   7   5   0         45.81         42.83         5.72 o                         
   8   5   0         64.61         48.85         6.35 o                         
   9   5   0        105.20         97.43         6.90 o                         
  10   5   0         75.11         69.18         6.96 o                         
   0   6   0       1884.70       1989.20        50.81 o                         
   1   6   0       9445.66       8578.66       159.72 o                         
   2   6   0         93.37         76.55         7.41 o                         
   3   6   0        725.17        668.76        32.64 o                         
   4   6   0       1845.30       1908.11       124.53 o                         
   5   6   0       1048.99        926.61        20.02 o                         
   6   6   0       1144.60       1049.17        20.83 o                         
   7   6   0          8.33          6.56         5.87 o                         
   8   6   0        133.42        119.95        19.99 o                         
   9   6   0         99.81         87.60         9.93 o                         
  10   6   0        335.74        359.42        14.60 o                         
   1   7   0        437.34        413.96        12.68 o                         
   2   7   0        869.00        835.19        26.20 o                         
   3   7   0       1022.96       1035.90        32.12 o                         
   4   7   0         48.18         42.94         8.39 o                         
   5   7   0        317.17        288.27         9.02 o                         
   6   7   0        458.29        408.84        13.02 o                         
   7   7   0         13.37          3.03         6.13 o                         
   8   7   0       1306.15       1275.67        34.75 o                         
   9   7   0        286.15        254.73        17.27 o                         
  10   7   0         93.54         89.18        15.86 o                         
   0   8   0       7460.16       6755.86       169.02 o                         
   1   8   0       4636.48       4269.61       119.93 o                         
   2   8   0        689.74        623.62        21.80 o                         
   3   8   0       2668.66       2657.10        78.38 o                         
   4   8   0       1237.73       1170.38        58.08 o                         
   5   8   0        819.54        746.43        15.23 o                         
   6   8   0        213.30        183.57         7.30 o                         
   7   8   0        463.07        399.73        18.16 o                         
   8   8   0        151.22        127.91         8.28 o                         
   9   8   0        241.12        249.76        21.89 o                         
  10   8   0          7.83         -1.17         5.33 o                         
   1   9   0       1127.93       1038.53        38.47 o                         
   2   9   0       1180.68       1225.29        37.48 o                         
   3   9   0         10.31          8.48         6.65 o                         
   4   9   0        822.09        652.63        27.84 o                         
   5   9   0         19.04         11.69         3.40 o                         
   6   9   0        737.86        624.05        16.59 o                         
   7   9   0        662.05        574.35        23.10 o                         
   8   9   0         22.47         11.77         7.91 o                         
   9   9   0        655.70        685.04        21.81 o                         
  10   9   0          1.09          1.15         4.53 o                         
   0  10   0      11687.86      11970.10       501.08 o                         
   1  10   0        913.65        855.68        44.83 o                         
   2  10   0       1755.32       1674.48        49.19 o                         
   3  10   0        298.60        254.00        12.65 o                         
   4  10   0        488.50        454.79        11.31 o                         
   5  10   0       1049.85       1000.29        21.10 o                         
   6  10   0        678.57        650.68        14.98 o                         
   7  10   0         91.57         69.78         9.32 o                         
   8  10   0         30.47         27.59         7.59 o                         
   9  10   0        236.06        228.32        21.75 o                         
  10  10   0         85.96         80.06         8.92 o                         
   1  11   0       2561.37       2259.42        63.20 o                         
   2  11   0         63.99        148.05        12.26 o                         
   3  11   0         62.33         78.39         5.55 o                         
   4  11   0         34.77         41.46         4.29 o                         
   5  11   0        356.04        311.40         9.36 o                         
   6  11   0        585.43        562.05        23.67 o                         
   7  11   0        228.28        228.33        13.42 o                         
   8  11   0        822.73        797.20        37.67 o                         
   9  11   0        159.38        149.52        11.96 o                         
   0  12   0        383.26        371.97        37.78 o                         
   1  12   0        497.07        416.37        32.93 o                         
   2  12   0        476.61        415.92        12.69 o                         
   3  12   0        631.42        512.78        13.99 o                         
   4  12   0        892.04        796.81        19.98 o                         
   5  12   0         62.52         48.89         3.91 o                         
   6  12   0        136.62        132.64         6.82 o                         
   7  12   0         28.02         21.19        10.94 o                         
   8  12   0         55.83         35.59         5.94 o                         
   9  12   0         10.56          7.13         6.63 o                         
   1  13   0        115.62        142.64        12.41 o                         
   2  13   0        989.30        870.46        24.14 o                         
   3  13   0        267.11        288.67        10.58 o                         
   4  13   0        191.79        176.39         7.57 o                         
   5  13   0        566.41        472.03        15.71 o                         
   6  13   0        666.55        605.38        16.17 o                         
   7  13   0        121.29         86.15        12.95 o                         
   8  13   0         10.53         15.32         6.54 o                         
   9  13   0         32.43         26.62         6.03 o                         
   0  14   0        125.26        119.08        11.25 o                         
   1  14   0        607.87        509.82        22.52 o                         
   2  14   0       1638.34       1520.19        53.85 o                         
   3  14   0        267.20        251.68        14.31 o                         
   4  14   0         53.36         57.81         5.98 o                         
   5  14   0         30.13         22.96         5.67 o                         
   6  14   0        255.39        227.82         8.71 o                         
   7  14   0        149.00        163.29        15.04 o                         
   8  14   0          3.83          6.71         8.73 o                         
   1  15   0        631.72        565.33        29.98 o                         
   2  15   0        534.97        535.53        24.59 o                         
   3  15   0         59.39         62.20         8.46 o                         
   4  15   0        101.15         82.55         6.06 o                         
   5  15   0        125.05        114.43         8.53 o                         
   6  15   0        420.79        402.44        10.55 o                         
   7  15   0        140.04        141.94        13.79 o                         
   8  15   0        178.32        189.63        13.45 o                         
   0  16   0        272.48        247.67        17.27 o                         
   1  16   0        619.08        560.69        21.52 o                         
   2  16   0         46.65         53.19         9.07 o                         
   3  16   0        118.64        115.70         8.84 o                         
   4  16   0        184.57        154.19         8.73 o                         
   5  16   0         28.67         26.51         5.77 o                         
   6  16   0         81.72         75.93         4.98 o                         
   7  16   0        179.94        188.95        14.48 o                         
   1  17   0        156.03        126.61         8.78 o                         
   2  17   0       1002.62        821.90        53.36 o                         
   3  17   0        426.93        455.52        15.38 o                         
   4  17   0        276.57        234.33        11.77 o                         
   5  17   0         97.00         91.20         7.53 o                         
   6  17   0         73.48         57.23         3.94 o                         
   7  17   0        154.25        159.34        12.49 o                         
   0  18   0        695.38        614.16        32.40 o                         
   1  18   0          2.24          5.81         4.57 o                         
   2  18   0         51.95         49.63         6.32 o                         
   3  18   0        101.67        101.00         6.57 o                         
   4  18   0         28.84         33.51         4.05 o                         
   5  18   0        617.76        595.05        14.89 o                         
   6  18   0         29.70         28.73         2.89 o                         
   7  18   0         85.56         75.55         8.54 o                         
   1  19   0        212.73        177.29         9.98 o                         
   2  19   0        110.90         93.44         7.38 o                         
   3  19   0        185.52        172.36         6.79 o                         
   4  19   0         48.98         43.09         4.46 o                         
   5  19   0         59.99         57.59         3.58 o                         
   6  19   0        190.65        156.63         7.99 o                         
   0  20   0        240.01        246.92        16.53 o                         
   1  20   0        481.24        431.80        24.17 o                         
   2  20   0        153.05        132.80         8.27 o                         
   3  20   0         70.27         66.67         4.80 o                         
   4  20   0        235.09        233.26         9.92 o                         
   5  20   0         13.75          8.71         2.34 o                         
   1  21   0         16.64         17.15         6.34 o                         
   2  21   0        117.46        110.17         7.34 o                         
   3  21   0         25.24         22.95         5.25 o                         
   4  21   0         27.99         31.03         3.19 o                         
   1  22   0        204.44        185.03        12.24 o                         
   2  22   0        134.59        122.96         9.41 o                         
   3  22   0         36.31         33.31         3.29 o                         
  -1 -23   1         58.75         55.95         6.46 o                         
   0 -23   1        365.44        365.63        18.86 o                         
   1 -23   1        101.74         97.01         7.22 o                         
  -2 -22   1          7.90         17.89         5.75 o                         
  -1 -22   1         73.19         74.09         8.29 o                         
   0 -22   1         47.89         68.77         6.01 o                         
   1 -22   1         39.20         47.72         5.24 o                         
   2 -22   1        269.58        263.19        13.30 o                         
   3 -22   1         79.42         61.67         7.02 o                         
  -3 -21   1        315.58        353.54        19.14 o                         
  -2 -21   1        263.60        267.64        16.50 o                         
  -1 -21   1         89.06         97.08        10.03 o                         
   0 -21   1         62.12         66.39         6.57 o                         
   1 -21   1          1.01         -1.38         4.80 o                         
   2 -21   1         62.41         76.44         7.36 o                         
   3 -21   1        160.04        140.92        11.28 o                         
   4 -21   1        228.15        208.18        12.86 o                         
  -3 -20   1        110.19        115.54        10.59 o                         
  -2 -20   1        145.51        151.58        12.99 o                         
  -1 -20   1        119.68        112.84        11.59 o                         
   0 -20   1        247.20        308.32        23.10 o                         
   1 -20   1        114.11        144.69         9.41 o                         
   2 -20   1        150.71        141.46         8.94 o                         
   3 -20   1          5.48         12.83         6.99 o                         
   4 -20   1         40.96         49.89         7.67 o                         
  -5 -19   1         92.26         90.87         8.36 o                         
  -3 -19   1        122.90        110.91        11.18 o                         
  -2 -19   1         94.27         94.94        11.25 o                         
  -1 -19   1         32.38         25.40         5.90 o                         
   0 -19   1         45.38         56.14         7.31 o                         
   1 -19   1          8.92         11.60         5.83 o                         
   2 -19   1        115.99        116.60         8.53 o                         
   3 -19   1        115.35        122.67         8.49 o                         
   4 -19   1         18.66         26.90         7.74 o                         
   5 -19   1         33.29         32.00         6.83 o                         
   6 -19   1         76.04         83.17        10.67 o                         
  -6 -18   1         96.85        102.55         8.54 o                         
  -5 -18   1        206.13        222.59        14.29 o                         
  -3 -18   1         54.15         72.57         9.79 o                         
  -2 -18   1         62.92         73.13        10.78 o                         
  -1 -18   1        466.37        535.80        20.90 o                         
   0 -18   1        113.22        120.01         8.98 o                         
   1 -18   1         93.78        102.97         8.48 o                         
   2 -18   1        493.30        564.94        21.72 o                         
   3 -18   1        317.94        397.23        16.67 o                         
   4 -18   1        172.44        167.58        14.10 o                         
   5 -18   1        146.27        162.51         8.74 o                         
   6 -18   1         40.71         44.30         5.05 o                         
  -7 -17   1         25.94         22.55         5.22 o                         
  -6 -17   1         71.27         93.70         9.01 o                         
  -5 -17   1        207.36        248.45        21.68 o                         
  -3 -17   1         16.37         22.62         8.23 o                         
  -2 -17   1        236.33        294.58        19.98 o                         
  -1 -17   1        863.21       1035.71        35.27 o                         
   0 -17   1         71.77         83.97         7.97 o                         
   1 -17   1        101.27        108.38         9.40 o                         
   2 -17   1        482.57        509.23        20.46 o                         
   3 -17   1        417.53        479.32        19.25 o                         
   4 -17   1        536.59        670.98        24.19 o                         
   5 -17   1        322.70        361.65        17.10 o                         
   6 -17   1         52.79         50.36         5.67 o                         
   7 -17   1        212.23        250.40        14.57 o                         
  -7 -16   1         92.03        100.16         8.92 o                         
  -6 -16   1        334.51        411.01        29.17 o                         
  -5 -16   1        252.82        306.09        13.31 o                         
  -3 -16   1         90.83        109.70        11.90 o                         
  -2 -16   1        689.13        783.32        39.21 o                         
  -1 -16   1        728.22        905.34        28.16 o                         
   0 -16   1        623.49        727.62        40.60 o                         
   1 -16   1         52.76         59.06         7.24 o                         
   2 -16   1        226.13        258.51        12.96 o                         
   3 -16   1         11.61         86.44         8.52 o                         
   4 -16   1        224.87        242.91        17.68 o                         
   5 -16   1         42.01         48.70         9.72 o                         
   6 -16   1         93.75        122.37        11.09 o                         
   7 -16   1        188.86        198.12        15.69 o                         
  -8 -15   1         37.52         31.50         5.65 o                         
  -7 -15   1         69.00         72.29         8.45 o                         
  -6 -15   1        172.57        187.98         9.90 o                         
  -5 -15   1         47.59         56.12         6.14 o                         
  -4 -15   1        248.59        268.79        17.77 o                         
  -3 -15   1         12.58         28.61         9.01 o                         
  -2 -15   1        119.14        138.07        11.88 o                         
  -1 -15   1         20.22         16.00         5.53 o                         
   0 -15   1        834.07        896.44        25.02 o                         
   1 -15   1        924.47       1124.80        40.17 o                         
   2 -15   1        539.73        680.39        22.54 o                         
   3 -15   1        206.89        193.38        11.80 o                         
   4 -15   1        106.50        137.66        13.45 o                         
   5 -15   1        394.64        439.41        25.51 o                         
   6 -15   1        223.85        252.20        16.78 o                         
   7 -15   1         94.52        105.42         7.36 o                         
   8 -15   1        120.30        132.97        10.35 o                         
  -8 -14   1         83.85         82.54         8.23 o                         
  -7 -14   1        121.66        144.94         8.35 o                         
  -6 -14   1        416.14        477.62        37.30 o                         
  -5 -14   1         65.58         92.49        15.98 o                         
  -4 -14   1        722.77        771.50        59.75 o                         
  -3 -14   1        238.95        261.91        22.26 o                         
  -2 -14   1        124.03        254.27        16.02 o                         
  -1 -14   1        582.67        694.95        40.10 o                         
   0 -14   1        165.89        229.76        10.14 o                         
   1 -14   1        339.10        386.41        13.66 o                         
   2 -14   1        606.28        596.90        18.39 o                         
   3 -14   1        325.88        369.18        18.54 o                         
   4 -14   1        262.71        349.17        19.43 o                         
   5 -14   1        293.91        332.20        21.50 o                         
   6 -14   1         76.45         87.73        10.38 o                         
   7 -14   1        222.81        260.28        12.19 o                         
   8 -14   1         52.37         51.68         5.19 o                         
  -9 -13   1         27.76         35.07         5.59 o                         
  -8 -13   1         35.41         45.42         7.43 o                         
  -7 -13   1        280.94        302.32        13.19 o                         
  -6 -13   1        351.75        372.49        15.62 o                         
  -5 -13   1        284.44        340.56        20.88 o                         
  -4 -13   1          8.93         35.66         7.75 o                         
  -3 -13   1        242.88        324.10        22.56 o                         
  -2 -13   1       1187.36       1399.36        61.42 o                         
  -1 -13   1       1740.70       1937.05        64.89 o                         
   0 -13   1       1040.90       1116.06        28.34 o                         
   1 -13   1        588.37        630.33        20.59 o                         
   2 -13   1        177.92        241.89        10.85 o                         
   3 -13   1        396.32        395.27        22.92 o                         
   4 -13   1         26.36         42.61         7.77 o                         
   5 -13   1        289.04        366.62        22.90 o                         
   6 -13   1        405.40        506.33        27.77 o                         
   7 -13   1         99.43        107.74         6.42 o                         
   8 -13   1         13.96         10.12         3.61 o                         
  -9 -12   1         46.63         59.71         7.08 o                         
  -8 -12   1        293.56        329.99        19.32 o                         
  -7 -12   1         44.14         51.88         6.04 o                         
  -6 -12   1        106.99        119.45         8.38 o                         
  -5 -12   1        127.77        145.52        10.64 o                         
  -4 -12   1        111.47        123.41         9.37 o                         
  -3 -12   1        945.99       1015.94        49.15 o                         
  -2 -12   1        598.97        647.33        26.29 o                         
  -1 -12   1        493.93        632.16        32.64 o                         
   0 -12   1        300.39        304.33        11.42 o                         
   1 -12   1        187.58        222.28         8.48 o                         
   2 -12   1       1873.48       2169.72       108.47 o                         
   3 -12   1        167.41        212.25        13.64 o                         
   4 -12   1       1156.68       1339.16        47.57 o                         
   5 -12   1          5.10         15.55        11.51 o                         
   6 -12   1         40.73         50.51         8.64 o                         
   7 -12   1         88.13         92.64         6.30 o                         
   8 -12   1        300.12        314.76        10.77 o                         
   9 -12   1        292.91        277.15        15.41 o                         
  -9 -11   1         54.46         70.62         7.92 o                         
  -8 -11   1        103.15        118.52        11.28 o                         
  -7 -11   1         82.48         82.14         7.12 o                         
  -6 -11   1        637.19        725.83        25.86 o                         
  -5 -11   1        332.42        393.81        17.46 o                         
  -4 -11   1        451.04        486.20        15.57 o                         
  -3 -11   1       1236.66       1260.89        47.71 o                         
  -2 -11   1        241.31        242.78        18.51 o                         
  -1 -11   1        854.66       1032.23        59.49 o                         
   0 -11   1        606.39        927.85        38.53 o                         
   1 -11   1        206.56        231.32        17.15 o                         
   2 -11   1       1409.18       1529.13       136.96 o                         
   3 -11   1        657.48        714.25        28.50 o                         
   4 -11   1        555.12        700.86        28.43 o                         
   5 -11   1       1079.89       1091.77        50.05 o                         
   6 -11   1        296.80        299.80        19.32 o                         
   7 -11   1        242.67        257.63        10.26 o                         
   8 -11   1         78.41         72.61         7.10 o                         
   9 -11   1        102.03        122.65         9.88 o                         
  -9 -10   1         36.94         41.85         7.18 o                         
  -8 -10   1         31.37         30.55         5.26 o                         
  -7 -10   1        245.53        267.26        12.22 o                         
  -6 -10   1        221.00        219.96         8.40 o                         
  -5 -10   1       1097.10       1178.81        37.45 o                         
  -4 -10   1        475.70        533.77        16.13 o                         
  -3 -10   1         72.56         94.24        10.31 o                         
  -2 -10   1        801.65        940.50        38.48 o                         
  -1 -10   1        215.92        266.73        17.48 o                         
   0 -10   1       1376.19       1763.24        60.81 o                         
   1 -10   1       1218.90       1418.20        51.42 o                         
   2 -10   1         35.71        102.92        17.34 o                         
   3 -10   1        225.50        233.24        13.26 o                         
   4 -10   1        151.38        172.30        10.81 o                         
   5 -10   1        893.27        845.27        29.02 o                         
   6 -10   1        823.86        874.51        35.35 o                         
   7 -10   1         14.59         10.44         4.47 o                         
   8 -10   1        158.17        174.34        10.13 o                         
   9 -10   1        161.20        169.44        12.27 o                         
 -10  -9   1         25.92         23.05         5.25 o                         
  -9  -9   1          2.55          4.39         4.20 o                         
  -8  -9   1        744.11        830.74        61.98 o                         
  -7  -9   1        438.91        487.65        15.46 o                         
  -6  -9   1         60.74         66.93         5.07 o                         
  -5  -9   1        261.08        289.34         9.29 o                         
  -4  -9   1       1248.83       1291.99        32.08 o                         
  -3  -9   1       1314.15       1521.89        56.46 o                         
  -2  -9   1       2392.28       2757.32        90.04 o                         
  -1  -9   1       1459.61       1680.19        46.74 o                         
   0  -9   1        355.73        455.25        21.61 o                         
   1  -9   1        260.87        284.22        25.85 o                         
   2  -9   1       1450.46       1638.69        81.49 o                         
   3  -9   1        311.67        322.39        20.19 o                         
   4  -9   1         97.96        122.60         8.19 o                         
   5  -9   1        190.32        219.91        13.54 o                         
   6  -9   1        277.17        289.11        28.32 o                         
   7  -9   1        226.38        233.14        12.18 o                         
   8  -9   1        422.00        443.41        17.85 o                         
   9  -9   1         33.23         36.29         7.52 o                         
  10  -9   1         86.66         73.69         7.18 o                         
 -10  -8   1        266.60        281.06        14.65 o                         
  -9  -8   1        137.04        140.72        15.97 o                         
  -8  -8   1         90.48        101.69         7.91 o                         
  -7  -8   1        198.49        231.93        11.80 o                         
  -6  -8   1        379.55        369.82        11.28 o                         
  -5  -8   1       1085.07       1197.26        23.83 o                         
  -4  -8   1        263.14        302.39        20.26 o                         
  -3  -8   1        304.26        357.35        35.03 o                         
  -2  -8   1        782.62       1014.80        38.81 o                         
  -1  -8   1        309.43        414.09        13.64 o                         
   0  -8   1        665.14       1116.34        39.92 o                         
   1  -8   1       1199.53       1385.21        48.02 o                         
   2  -8   1       1678.36       2073.41        68.98 o                         
   3  -8   1        223.20        277.90        17.89 o                         
   4  -8   1       1314.26       1338.96        41.95 o                         
   5  -8   1        651.99        667.15        24.12 o                         
   6  -8   1        484.97        475.94        22.24 o                         
   7  -8   1        148.02        186.73        11.82 o                         
   8  -8   1        269.82        263.23        17.96 o                         
   9  -8   1         27.32         43.62         8.08 o                         
  10  -8   1         33.34         28.71         5.87 o                         
 -10  -7   1        164.71        167.37        19.06 o                         
  -9  -7   1        167.80        182.13         9.74 o                         
  -8  -7   1        117.15        124.07         8.64 o                         
  -7  -7   1        785.65        894.59        27.85 o                         
  -6  -7   1        209.19        205.46         6.85 o                         
  -5  -7   1         43.83         37.94         3.39 o                         
  -4  -7   1       1279.51       1399.46        53.15 o                         
  -3  -7   1        182.15        174.62        13.98 o                         
  -2  -7   1       1024.49       1237.06        63.28 o                         
  -1  -7   1        210.16        235.16         9.41 o                         
   0  -7   1        122.02        154.64        11.01 o                         
   1  -7   1       1377.58       1672.63        45.10 o                         
   2  -7   1        550.72        724.08        28.76 o                         
   3  -7   1        843.71        971.86        27.86 o                         
   4  -7   1        525.45        517.58        21.27 o                         
   5  -7   1        264.70        257.89        12.53 o                         
   6  -7   1        227.19        241.67        11.30 o                         
   7  -7   1       1439.05       1478.38        42.32 o                         
   8  -7   1        302.93        323.35        20.60 o                         
   9  -7   1        414.35        454.82        24.95 o                         
  10  -7   1        141.84        162.45        11.53 o                         
 -10  -6   1         43.41         39.31         4.91 o                         
  -9  -6   1        143.03        147.52         8.94 o                         
  -8  -6   1        278.09        277.44        13.11 o                         
  -7  -6   1       1164.75       1255.65        36.75 o                         
  -6  -6   1       2451.81       2519.91        51.51 o                         
  -5  -6   1        241.11        252.18         7.13 o                         
  -4  -6   1        233.20        275.41        24.42 o                         
  -3  -6   1        607.79        700.81        40.79 o                         
  -1  -6   1       7113.53       7781.60       229.83 o                         
   0  -6   1        671.04       1693.60        44.29 o                         
   1  -6   1       1479.77       1716.51        45.35 o                         
   2  -6   1       2008.89       2236.51        58.26 o                         
   3  -6   1        545.28        559.17        17.40 o                         
   4  -6   1         84.01         91.65         7.85 o                         
   5  -6   1        477.39        487.06        18.30 o                         
   6  -6   1        685.32        696.50        22.29 o                         
   7  -6   1        633.91        631.44        31.51 o                         
   8  -6   1       1068.36       1109.84        52.60 o                         
   9  -6   1        340.98        392.97        22.77 o                         
  10  -6   1         14.63         20.81         6.21 o                         
 -10  -5   1         71.99         74.28         6.04 o                         
  -9  -5   1        121.08        121.99         8.70 o                         
  -8  -5   1        247.74        270.29        12.93 o                         
  -7  -5   1        203.51        212.07        10.45 o                         
  -6  -5   1        697.36        682.08        18.08 o                         
  -5  -5   1       1835.79       1855.47        95.00 o                         
  -4  -5   1        148.37        230.30        21.65 o                         
  -3  -5   1       1208.63       1380.55        67.76 o                         
  -2  -5   1        926.32       1196.54        58.06 o                         
  -1  -5   1       1618.29       1682.27        43.59 o                         
   0  -5   1       8178.64       7860.54       145.91 o                         
   1  -5   1       2899.96       3093.82        59.50 o                         
   2  -5   1        353.70        725.72        22.55 o                         
   3  -5   1        438.32        351.79        12.44 o                         
   4  -5   1       1169.59       1294.54        29.90 o                         
   5  -5   1        351.43        392.46        22.95 o                         
   6  -5   1       1811.19       1639.33        42.40 o                         
   7  -5   1        108.09        108.33         8.26 o                         
   8  -5   1        370.71        376.97        22.83 o                         
   9  -5   1        110.13        105.10        11.03 o                         
  10  -5   1        130.90        124.39        10.69 o                         
 -10  -4   1        177.77        185.26         7.69 o                         
  -9  -4   1        115.12        120.06         7.01 o                         
  -8  -4   1        156.37        173.93        10.82 o                         
  -7  -4   1       1285.73       1348.71        29.00 o                         
  -6  -4   1       1988.74       2038.09        40.84 o                         
  -5  -4   1       1599.78       1703.68        61.33 o                         
  -4  -4   1       1921.86       2021.67        54.94 o                         
  -3  -4   1       3863.52       3792.15       116.19 o                         
  -2  -4   1       6311.80       6541.59       157.77 o                         
  -1  -4   1       6807.67       7636.64       140.48 o                         
   0  -4   1      13982.81      15773.21       289.84 o                         
   1  -4   1      12579.61      14261.11       239.37 o                         
   2  -4   1       1042.74       1054.73        25.27 o                         
   3  -4   1        148.28        173.30         7.52 o                         
   4  -4   1        292.31        341.47        11.89 o                         
   5  -4   1       1244.82       1454.75        54.38 o                         
   6  -4   1        252.29        239.56         7.49 o                         
   7  -4   1        421.90        422.93        10.80 o                         
   8  -4   1         80.07         69.02         4.98 o                         
   9  -4   1        362.58        367.15        13.99 o                         
  10  -4   1         79.39         56.32         8.11 o                         
 -10  -3   1        310.01        310.88        10.59 o                         
  -9  -3   1         41.50         36.51         5.05 o                         
  -8  -3   1        313.21        296.71        11.29 o                         
  -7  -3   1       1671.23       1720.12        32.57 o                         
  -6  -3   1         62.62         58.89         3.46 o                         
  -5  -3   1        236.89        213.08        13.37 o                         
  -4  -3   1       3471.20       3788.57        96.47 o                         
  -3  -3   1        231.63        380.03        14.30 o                         
  -2  -3   1      14297.27      14555.33       299.28 o                         
  -1  -3   1       2507.82       2739.13        67.09 o                         
   0  -3   1       2127.28       2365.13        44.73 o                         
   1  -3   1       2602.66       2642.68        64.95 o                         
   2  -3   1       2600.13       2744.11        53.11 o                         
   3  -3   1       6164.32       6299.68       119.12 o                         
   4  -3   1         54.95         90.19         7.42 o                         
   5  -3   1        843.22        856.03        30.01 o                         
   6  -3   1       1162.26       1096.31        20.35 o                         
   7  -3   1        341.62        342.11         9.42 o                         
   8  -3   1         46.84         42.74         4.15 o                         
   9  -3   1        417.41        387.12        10.49 o                         
  10  -3   1        132.51        130.11         9.16 o                         
 -10  -2   1        232.25        225.61        19.90 o                         
  -9  -2   1        126.24        120.30         7.05 o                         
  -8  -2   1        242.53        245.69         8.77 o                         
  -7  -2   1        965.89        909.24        16.63 o                         
  -6  -2   1        312.15        311.83         6.77 o                         
  -5  -2   1        303.05        283.10        14.63 o                         
  -4  -2   1        221.17        227.94        11.52 o                         
  -3  -2   1       1545.81       1682.23        54.85 o                         
  -2  -2   1       5487.20       5893.71       122.43 o                         
  -1  -2   1       2863.21       3134.50        64.06 o                         
   0  -2   1       3853.76       4020.28        95.99 o                         
   1  -2   1       5362.81       5996.15       143.29 o                         
   2  -2   1       3525.89       4271.93        80.48 o                         
   3  -2   1       2137.60       2599.04        51.28 o                         
   4  -2   1        117.68        134.39         8.50 o                         
   5  -2   1        319.29        294.40        15.66 o                         
   6  -2   1       1852.18       1786.61        33.53 o                         
   7  -2   1        445.98        375.15        10.34 o                         
   8  -2   1         86.55         71.97         4.64 o                         
   9  -2   1          2.02          3.87         3.54 o                         
  10  -2   1          0.21         -4.38         5.55 o                         
 -10  -1   1         48.05         54.28         6.27 o                         
  -9  -1   1         66.72         60.21         7.61 o                         
  -8  -1   1        379.84        355.48         9.08 o                         
  -7  -1   1        318.35        302.06         6.54 o                         
  -6  -1   1        158.48        137.36         4.16 o                         
  -5  -1   1        748.97        805.53        45.03 o                         
  -4  -1   1       1712.22       1722.29        47.57 o                         
  -3  -1   1       2185.80       2110.90        67.30 o                         
  -2  -1   1       9679.93      11087.49       203.68 o                         
  -1  -1   1       2448.88       2749.63        68.62 o                         
   0  -1   1       1854.91       1668.07       109.39 o                         
   1  -1   1       1288.72       1387.61        31.64 o                         
   2  -1   1       4974.18       5174.42        87.74 o                         
   3  -1   1       1665.39       1698.91        34.94 o                         
   4  -1   1        352.07        361.51        11.80 o                         
   5  -1   1         98.04        111.94         8.77 o                         
   6  -1   1        125.18        124.05         5.02 o                         
   7  -1   1        812.25        792.67        16.16 o                         
   8  -1   1        365.37        378.05         9.63 o                         
   9  -1   1         92.11         86.76         4.75 o                         
  10  -1   1        169.77        179.07        13.73 o                         
  11  -1   1         18.40         24.39         5.75 o                         
 -10   0   1         11.53         10.75         6.14 o                         
  -9   0   1        139.49        143.06         6.77 o                         
  -8   0   1        362.78        349.19         9.92 o                         
  -7   0   1        202.26        207.72         5.68 o                         
  -6   0   1         31.31         23.55         2.72 o                         
  -5   0   1        867.02        823.84        36.71 o                         
  -4   0   1         31.35         12.60         4.43 o                         
  -3   0   1       4042.14       4346.67       107.65 o                         
  -2   0   1      17832.38      17707.20       255.85 o                         
  -1   0   1       1018.35       1164.88        33.67 o                         
   0   0   1        241.33        221.29        11.53 o                         
   1   0   1       4267.72       4701.45        96.79 o                         
   2   0   1       2533.93       5240.74        82.74 o                         
   3   0   1         53.95         75.95         5.02 o                         
   4   0   1       4030.59       4005.70        78.60 o                         
   5   0   1        239.01        223.50        10.27 o                         
   6   0   1          0.25          1.47         3.26 o                         
   7   0   1          2.49         -3.74         3.74 o                         
   8   0   1        227.37        225.54         7.89 o                         
   9   0   1        255.48        255.53         7.50 o                         
  10   0   1         69.18         66.58         9.63 o                         
  11   0   1         60.69         54.43         6.90 o                         
 -10   1   1         50.17         50.24         9.13 o                         
  -9   1   1         53.23         42.59         4.69 o                         
  -8   1   1        398.03        371.48        10.37 o                         
  -7   1   1        334.93        314.99         7.01 o                         
  -6   1   1        158.36        142.17         4.25 o                         
  -5   1   1        733.26        791.42        31.27 o                         
  -4   1   1       1961.11       2052.03        68.13 o                         
  -3   1   1       2103.81       1970.45        80.27 o                         
  -2   1   1       9555.49      10613.02       164.55 o                         
  -1   1   1       2495.66       2751.54       103.92 o                         
   0   1   1       1885.66       1708.11        41.77 o                         
   1   1   1       1249.96       1383.60        28.50 o                         
   2   1   1       4965.11       5223.29        88.83 o                         
   3   1   1       1598.91       1562.19        32.57 o                         
   4   1   1        268.40        252.12         9.54 o                         
   5   1   1         68.49         96.59        14.15 o                         
   6   1   1        130.37        132.46         6.52 o                         
   7   1   1        899.69        863.94        17.34 o                         
   8   1   1        361.91        358.68        10.28 o                         
   9   1   1        121.28        117.70         5.28 o                         
  10   1   1        166.08        165.75         9.18 o                         
  11   1   1         19.17         17.12         5.87 o                         
 -10   2   1        250.67        238.84        15.78 o                         
  -9   2   1        128.87        106.15         6.17 o                         
  -8   2   1        243.51        239.42         8.78 o                         
  -7   2   1        977.72        899.97        14.21 o                         
  -6   2   1        333.09        312.40         6.25 o                         
  -5   2   1        267.67        250.09        13.94 o                         
  -4   2   1        241.58        226.65        14.38 o                         
  -3   2   1       1387.69       1439.21        38.85 o                         
  -2   2   1       5349.18       5590.71        95.13 o                         
  -1   2   1       2775.58       3061.69        74.88 o                         
   0   2   1       3927.67       3997.70        95.65 o                         
   1   2   1       5278.57       5758.46       107.13 o                         
   2   2   1       3427.03       4035.06        69.52 o                         
   3   2   1       2164.83       2519.35        49.93 o                         
   4   2   1        122.77        126.33         8.16 o                         
   5   2   1        401.74        334.11        20.64 o                         
   6   2   1       1830.63       1690.46        31.24 o                         
   7   2   1        461.45        387.33         9.78 o                         
   8   2   1        103.70         84.43         4.49 o                         
   9   2   1          3.22          0.76         4.51 o                         
  10   2   1          0.18         -2.73         5.33 o                         
 -10   3   1        285.63        260.84        16.68 o                         
  -9   3   1         57.01         43.23         5.59 o                         
  -8   3   1        337.76        302.97         9.19 o                         
  -7   3   1       1677.10       1632.38        26.63 o                         
  -6   3   1         57.27         51.52         3.03 o                         
  -5   3   1        226.90        191.51        12.31 o                         
  -4   3   1       3545.14       3754.40       117.78 o                         
  -3   3   1        236.98        320.84        15.30 o                         
  -2   3   1      14332.11      13926.45       234.12 o                         
  -1   3   1       2508.28       2600.48        50.55 o                         
   0   3   1       2162.83       2242.43        55.45 o                         
   1   3   1       2588.10       2476.18        61.22 o                         
   2   3   1       2459.33       2492.01        48.58 o                         
   3   3   1       6004.69       5889.43       111.48 o                         
   4   3   1        115.49        133.26         9.53 o                         
   5   3   1        863.71        849.91        36.92 o                         
   6   3   1       1111.54       1009.23        20.05 o                         
   7   3   1        355.55        340.68         9.06 o                         
   8   3   1         55.25         50.50         3.78 o                         
   9   3   1        423.27        400.06        11.98 o                         
  10   3   1        131.11        129.52         8.15 o                         
 -10   4   1        156.41        149.74        12.05 o                         
  -9   4   1        147.26        147.35         8.29 o                         
  -8   4   1        132.73        133.62         6.17 o                         
  -7   4   1       1285.77       1275.41        23.01 o                         
  -6   4   1       2164.20       2135.96        33.73 o                         
  -5   4   1       1632.74       1676.13        49.54 o                         
  -4   4   1       1714.76       1712.09        63.58 o                         
  -3   4   1       3757.66       3458.28        86.23 o                         
  -2   4   1       6228.53       6003.77       102.75 o                         
  -1   4   1       6910.31       7153.67       120.36 o                         
   0   4   1      14144.33      14333.63       295.84 o                         
   1   4   1      12519.46      12949.77       270.14 o                         
   2   4   1       1070.30        996.29        24.18 o                         
   3   4   1        156.97        157.26         7.72 o                         
   4   4   1        364.56        400.60        14.26 o                         
   5   4   1       1258.04       1303.74        48.96 o                         
   6   4   1        267.21        241.62         8.07 o                         
   7   4   1        432.28        395.66         9.64 o                         
   8   4   1         76.81         58.30         5.05 o                         
   9   4   1        365.11        363.49        10.13 o                         
  10   4   1        110.58        103.04         7.18 o                         
 -10   5   1         86.21         81.46        11.06 o                         
  -9   5   1        120.39        111.56         7.41 o                         
  -8   5   1        268.77        260.87        11.17 o                         
  -7   5   1        226.83        195.20         7.56 o                         
  -6   5   1        680.18        606.44        15.93 o                         
  -5   5   1       1807.58       1741.95        51.53 o                         
  -4   5   1        125.84        123.43        15.50 o                         
  -3   5   1       1242.75       1280.70        35.74 o                         
  -2   5   1        779.58        982.30        24.36 o                         
  -1   5   1       1392.98       1330.92        27.47 o                         
   0   5   1       8338.88       6598.21       142.47 o                         
   1   5   1       2842.76       2624.40        67.37 o                         
   2   5   1        393.40        773.64        71.55 o                         
   3   5   1        417.57        313.85        13.09 o                         
   4   5   1       1151.16       1219.34        36.47 o                         
   5   5   1        228.00        205.25        14.10 o                         
   6   5   1       1888.86       1645.33        32.71 o                         
   7   5   1        104.90         92.31         9.36 o                         
   8   5   1        370.56        325.45        15.28 o                         
   9   5   1        101.31         94.45         6.83 o                         
  10   5   1        122.04        113.40         7.98 o                         
 -10   6   1         52.44         27.40         9.07 o                         
  -9   6   1        160.35        158.16         8.95 o                         
  -8   6   1        286.52        234.82        13.56 o                         
  -7   6   1       1168.13       1112.81        29.36 o                         
  -6   6   1       2490.93       2339.27        47.36 o                         
  -5   6   1        194.42        174.89         6.57 o                         
  -4   6   1        302.71        295.23        17.45 o                         
  -3   6   1        808.12        851.15        32.40 o                         
  -2   6   1       3515.73       2981.63        80.05 o                         
  -1   6   1       7310.84       6835.14       143.92 o                         
   0   6   1        560.36       1239.61        29.34 o                         
   1   6   1       1541.71       1582.86        41.19 o                         
   2   6   1       2031.69       1964.13        64.96 o                         
   3   6   1        515.46        450.17        21.56 o                         
   4   6   1        107.55        112.63        11.76 o                         
   5   6   1        472.04        444.06        12.66 o                         
   6   6   1        669.48        592.96        18.21 o                         
   7   6   1        673.22        598.46        15.35 o                         
   8   6   1        965.85        856.89        44.36 o                         
   9   6   1        359.24        348.11        15.62 o                         
  10   6   1         10.46         12.52         5.50 o                         
 -10   7   1        176.00        140.67        12.83 o                         
  -9   7   1        145.59        146.18         8.02 o                         
  -8   7   1        106.36         90.03         7.54 o                         
  -7   7   1        731.61        692.91        19.89 o                         
  -6   7   1        211.17        192.16         8.30 o                         
  -5   7   1         47.02         32.47         3.68 o                         
  -4   7   1       1227.74       1209.38        46.25 o                         
  -3   7   1        136.76        111.56        10.32 o                         
  -2   7   1       1026.43       1064.56        38.68 o                         
  -1   7   1        331.00        305.81        15.29 o                         
   0   7   1        126.51        134.67         6.89 o                         
   1   7   1       1396.76       1431.62        49.10 o                         
   2   7   1        757.81        802.41        32.22 o                         
   3   7   1        864.06        867.48        51.29 o                         
   4   7   1        522.58        467.44        24.40 o                         
   5   7   1        239.12        205.72         6.15 o                         
   6   7   1        202.62        180.66         8.23 o                         
   7   7   1       1502.95       1391.61        30.04 o                         
   8   7   1        301.12        311.26        15.34 o                         
   9   7   1        427.58        431.74        17.77 o                         
  10   7   1        155.68        167.36         9.06 o                         
 -10   8   1        271.51        243.94        16.15 o                         
  -9   8   1        134.87        126.52         9.04 o                         
  -8   8   1         95.08         83.03         7.19 o                         
  -7   8   1        209.84        185.85         9.75 o                         
  -6   8   1        364.26        313.24        13.21 o                         
  -5   8   1       1105.85       1026.30        31.32 o                         
  -4   8   1        196.49        195.75        12.35 o                         
  -3   8   1        330.96        341.68        15.61 o                         
  -2   8   1        915.08        966.88        30.31 o                         
  -1   8   1        371.14        398.45        13.52 o                         
   0   8   1        686.81        834.37        26.13 o                         
   1   8   1       1436.95       1377.24        48.50 o                         
   2   8   1       1595.64       1701.41        85.37 o                         
   3   8   1        203.91        225.52        23.80 o                         
   4   8   1       1415.66       1282.36        50.40 o                         
   5   8   1        626.97        549.70        13.00 o                         
   6   8   1        399.61        345.79         9.87 o                         
   7   8   1        141.48        143.21         8.98 o                         
   8   8   1        311.36        294.17        11.92 o                         
   9   8   1         25.27         35.29         6.70 o                         
  10   8   1         41.97         45.43         5.66 o                         
 -10   9   1         25.94         19.91         7.55 o                         
  -9   9   1          2.63         -3.52         5.23 o                         
  -8   9   1        823.38        810.10        29.34 o                         
  -7   9   1        456.34        425.00        15.12 o                         
  -6   9   1         55.92         42.18         5.37 o                         
  -5   9   1        261.37        228.62         8.54 o                         
  -4   9   1       1225.26       1044.66        19.94 o                         
  -3   9   1       1496.93       1484.89        57.03 o                         
  -2   9   1       2626.18       2440.53        67.92 o                         
  -1   9   1       1380.40       1267.15        41.96 o                         
   0   9   1        343.51        353.19        15.00 o                         
   1   9   1        285.70        261.86        24.48 o                         
   2   9   1       1327.90       1250.04        69.03 o                         
   3   9   1        407.94        369.08        32.90 o                         
   4   9   1         71.51         70.67         4.87 o                         
   5   9   1        151.68        144.11         6.08 o                         
   6   9   1        268.65        237.24         7.40 o                         
   7   9   1        232.84        199.17        10.07 o                         
   8   9   1        412.01        372.56        13.62 o                         
   9   9   1         37.05         39.36         6.46 o                         
  10   9   1         91.45         84.04         6.24 o                         
  -9  10   1         42.33         27.07         7.16 o                         
  -8  10   1         40.67         44.18         8.03 o                         
  -7  10   1        231.55        193.05        12.59 o                         
  -6  10   1        232.14        192.76        10.21 o                         
  -5  10   1       1153.74       1028.54        34.89 o                         
  -4  10   1        475.66        444.05        11.10 o                         
  -3  10   1         86.90         76.83         5.10 o                         
  -2  10   1        883.11        806.86        28.13 o                         
  -1  10   1        302.77        290.40        19.85 o                         
   0  10   1       1617.44       1619.62        57.63 o                         
   1  10   1       1435.73       1279.85        60.89 o                         
   2  10   1         32.34         66.34        10.62 o                         
   3  10   1        234.22        189.00         8.20 o                         
   4  10   1         86.44         88.23         4.56 o                         
   5  10   1        828.18        695.07        17.09 o                         
   6  10   1        839.66        792.90        25.55 o                         
   7  10   1         10.31          6.67         6.43 o                         
   8  10   1        155.30        147.23         8.60 o                         
   9  10   1        160.62        163.59         9.49 o                         
  -9  11   1         76.98         72.00         7.16 o                         
  -8  11   1         88.60         66.80         9.58 o                         
  -7  11   1         93.58         74.71         9.41 o                         
  -6  11   1        599.27        518.55        14.49 o                         
  -5  11   1        327.48        295.64        10.59 o                         
  -4  11   1        482.76        401.25        11.88 o                         
  -3  11   1       1210.95       1057.86        34.83 o                         
  -2  11   1        259.09        197.28        20.31 o                         
  -1  11   1        970.25        903.32        37.74 o                         
   1  11   1        228.89        223.12        16.93 o                         
   2  11   1       1546.17       1277.51        37.92 o                         
   3  11   1        645.22        573.33        17.42 o                         
   4  11   1        557.78        551.78        12.66 o                         
   5  11   1       1083.61        908.96        21.08 o                         
   6  11   1        290.35        245.63         9.05 o                         
   7  11   1        242.70        225.19         9.07 o                         
   8  11   1         77.20         62.80         8.45 o                         
   9  11   1        103.81        105.38         7.72 o                         
  -9  12   1         45.31         41.64         9.07 o                         
  -8  12   1        293.46        274.73        13.57 o                         
  -7  12   1         52.43         60.08        11.96 o                         
  -6  12   1        122.83        107.18         5.44 o                         
  -5  12   1        171.36        153.67         6.97 o                         
  -4  12   1        105.97         98.13         5.19 o                         
  -3  12   1       1082.14        934.40        22.33 o                         
  -2  12   1        677.14        551.72        19.77 o                         
  -1  12   1        460.36        447.02        17.19 o                         
   0  12   1        419.97        347.39        16.76 o                         
   1  12   1        173.45        167.64         8.09 o                         
   2  12   1       1836.07       1670.60        35.64 o                         
   3  12   1        184.22        183.48         8.29 o                         
   4  12   1       1215.30       1044.44        23.19 o                         
   5  12   1          7.04         10.54         4.17 o                         
   6  12   1         28.61         35.24         4.16 o                         
   7  12   1         72.49         69.19         7.26 o                         
   8  12   1        279.71        265.76        13.16 o                         
   9  12   1        299.15        279.81        14.09 o                         
  -9  13   1         29.85         26.72         5.81 o                         
  -8  13   1         33.27         41.16         9.66 o                         
  -7  13   1        276.15        243.57        18.80 o                         
  -6  13   1        307.87        255.69         9.09 o                         
  -5  13   1        264.74        238.38         8.95 o                         
  -4  13   1          8.04         21.96         4.04 o                         
  -3  13   1        206.07        241.38         8.55 o                         
  -2  13   1       1220.54       1121.14        25.41 o                         
  -1  13   1       1662.64       1477.65        51.77 o                         
   0  13   1       1034.39        880.85        29.73 o                         
   1  13   1        566.70        476.45        16.31 o                         
   2  13   1        162.01        183.61         8.74 o                         
   3  13   1        413.22        337.18        11.94 o                         
   4  13   1         38.10         36.81         4.66 o                         
   5  13   1        293.54        292.94        11.53 o                         
   6  13   1        388.91        365.78        10.27 o                         
   7  13   1        100.53         88.81         7.50 o                         
   8  13   1         14.27         10.31         9.41 o                         
   9  13   1         53.66         40.79         6.52 o                         
  -8  14   1         78.40         71.33         9.97 o                         
  -7  14   1        120.72        132.47        13.82 o                         
  -6  14   1        414.76        365.85        11.31 o                         
  -5  14   1         89.15         86.57         6.44 o                         
  -4  14   1        686.69        582.38        18.72 o                         
  -3  14   1        227.76        185.83         7.90 o                         
  -2  14   1        101.05        178.28         9.59 o                         
  -1  14   1        566.47        524.72        20.12 o                         
   0  14   1        160.71        179.49         9.88 o                         
   1  14   1        370.27        306.84        13.54 o                         
   2  14   1        670.16        520.77        17.88 o                         
   3  14   1        338.56        293.84        11.26 o                         
   4  14   1        261.00        233.19         9.01 o                         
   5  14   1        301.10        281.25        13.52 o                         
   6  14   1         86.67         77.46         5.69 o                         
   7  14   1        204.70        204.94        11.81 o                         
   8  14   1         50.97         51.45         9.91 o                         
  -7  15   1         74.07         71.11        10.75 o                         
  -6  15   1        184.40        162.12         6.86 o                         
  -5  15   1         48.74         44.25         5.01 o                         
  -4  15   1        222.25        184.76        10.82 o                         
  -3  15   1         18.36         37.46         7.50 o                         
  -2  15   1        164.56        145.59         7.37 o                         
  -1  15   1          6.30         11.02         4.92 o                         
   0  15   1        830.31        746.12        26.61 o                         
   1  15   1        868.38        803.99        55.95 o                         
   2  15   1        500.88        463.70        21.44 o                         
   3  15   1        263.35        188.25        11.32 o                         
   4  15   1        148.48        124.91         8.04 o                         
   5  15   1        387.59        349.14        15.20 o                         
   6  15   1        210.49        172.38         9.28 o                         
   7  15   1         88.74         81.82         8.37 o                         
   8  15   1        129.86        124.11        11.25 o                         
  -7  16   1         82.15         80.12         9.88 o                         
  -6  16   1        337.86        314.56        11.61 o                         
  -5  16   1        242.75        225.67         8.88 o                         
  -4  16   1          6.85         27.64         4.81 o                         
  -3  16   1         72.25         76.73         6.76 o                         
  -2  16   1        645.09        550.31        21.56 o                         
  -1  16   1        761.80        746.47        27.05 o                         
   0  16   1        497.24        454.29        18.35 o                         
   1  16   1         59.11         52.76         6.55 o                         
   2  16   1        194.08        179.25        10.31 o                         
   3  16   1          9.18         60.67        10.16 o                         
   4  16   1        239.56        173.77         9.91 o                         
   5  16   1         50.41         44.68         5.42 o                         
   6  16   1        103.79        106.72         8.49 o                         
   7  16   1        186.37        184.26        10.15 o                         
  -7  17   1         37.27         25.29         8.05 o                         
  -6  17   1         70.84         73.88         5.31 o                         
  -5  17   1        199.13        187.68         7.23 o                         
  -4  17   1        193.35        192.16         7.59 o                         
  -3  17   1          7.48          6.49         3.96 o                         
  -2  17   1        257.78        276.59        13.75 o                         
  -1  17   1        806.45        825.25        29.38 o                         
   0  17   1         58.05         53.38        12.32 o                         
   1  17   1        105.05         88.56         7.45 o                         
   2  17   1        378.76        311.48        14.07 o                         
   3  17   1        437.88        375.57        22.93 o                         
   4  17   1        530.98        482.35        53.84 o                         
   5  17   1        333.30        326.03        19.88 o                         
   6  17   1         50.59         38.00         6.03 o                         
   7  17   1        213.29        226.86        11.53 o                         
  -6  18   1         90.39         79.90         5.00 o                         
  -5  18   1        204.89        194.59         6.48 o                         
  -4  18   1        184.61        159.54         5.92 o                         
  -3  18   1         53.82         61.27         5.52 o                         
  -2  18   1         47.54         46.22         6.41 o                         
  -1  18   1        394.49        417.69        17.48 o                         
   0  18   1        108.48        100.33         7.66 o                         
   1  18   1         89.72         70.12         6.79 o                         
   2  18   1        425.43        395.09        23.04 o                         
   3  18   1        329.73        310.77        22.93 o                         
   4  18   1        175.07        155.45         9.86 o                         
   5  18   1        153.43        127.84         5.88 o                         
   6  18   1         32.78         30.27         3.13 o                         
  -6  19   1        150.95        132.62         9.13 o                         
  -5  19   1         91.86         78.37         4.08 o                         
  -4  19   1        192.42        172.48         5.89 o                         
  -3  19   1        110.85         73.57         5.57 o                         
  -2  19   1        122.15        120.87         8.30 o                         
  -1  19   1         38.78         31.15         5.19 o                         
   0  19   1         47.00         54.27         9.07 o                         
   1  19   1          8.46          2.66         4.49 o                         
   2  19   1        103.53         87.21         6.98 o                         
   3  19   1        109.18         98.79         6.11 o                         
   4  19   1         20.33         22.79         4.36 o                         
   5  19   1         38.88         36.81         4.28 o                         
   6  19   1         68.05         64.24         3.25 o                         
  -5  20   1        114.24        106.93         4.82 o                         
  -4  20   1         26.53         23.62         3.73 o                         
  -3  20   1         96.36         71.09         4.71 o                         
  -2  20   1        175.81        156.37        22.63 o                         
  -1  20   1         96.66         83.18         7.70 o                         
   0  20   1        221.97        272.55        17.61 o                         
   1  20   1        146.18        161.60         9.04 o                         
   2  20   1        150.16        117.83         7.54 o                         
   3  20   1          3.61         10.28         5.34 o                         
   4  20   1         38.00         43.37         4.37 o                         
   5  20   1        228.83        224.77         6.88 o                         
  -4  21   1         49.59         53.94         4.59 o                         
  -3  21   1        332.56        296.90        13.38 o                         
  -2  21   1        255.44        237.71        21.53 o                         
  -1  21   1         83.78         73.56         5.86 o                         
   0  21   1         51.22         49.30         7.43 o                         
   1  21   1          2.64          6.52         5.28 o                         
   3  21   1        139.82        121.19         9.66 o                         
   4  21   1        230.19        205.37         6.41 o                         
  -3  22   1        248.99        192.66         8.87 o                         
  -2  22   1          7.06         11.31         2.78 o                         
  -1  22   1         77.76         68.35         7.43 o                         
   0  22   1         49.99         68.91         7.52 o                         
   3  22   1         87.92         67.34         4.47 o                         
  -1  23   1         51.05         38.96         5.06 o                         
   0  23   1        375.39        357.61        17.83 o                         
  -1 -22   2        153.03        181.93        11.93 o                         
   0 -22   2         25.61         42.38         6.80 o                         
   1 -22   2        149.07        168.48        20.81 o                         
   2 -22   2         20.70         19.37         3.95 o                         
   3 -22   2          7.72          4.41         4.66 o                         
  -4 -21   2         80.63         91.49         7.18 o                         
  -2 -21   2        227.73        253.60        15.35 o                         
  -1 -21   2         24.08         32.71         7.52 o                         
   0 -21   2        148.18        189.04        13.55 o                         
   1 -21   2        107.81        108.37         9.72 o                         
   2 -21   2         28.25         37.62         5.42 o                         
   3 -21   2        180.48        184.57         8.88 o                         
  -5 -20   2         37.33         62.60         6.18 o                         
  -4 -20   2         84.99         94.10         8.33 o                         
  -2 -20   2        171.53        167.42        12.83 o                         
  -1 -20   2        158.47        160.77        13.05 o                         
   0 -20   2         10.23         20.57         7.95 o                         
   1 -20   2         14.15         24.06         5.61 o                         
   2 -20   2        492.07        581.33        21.26 o                         
   3 -20   2        108.31        151.09         8.70 o                         
   4 -20   2         55.10         50.98         7.70 o                         
   5 -20   2        164.99        192.65        12.12 o                         
  -6 -19   2        280.44        313.71        15.97 o                         
  -5 -19   2         47.05         45.08         6.37 o                         
  -4 -19   2          4.33          7.39         5.78 o                         
  -2 -19   2        233.37        304.92        19.14 o                         
  -1 -19   2         78.61        103.17        11.40 o                         
   0 -19   2        102.58        107.15        11.98 o                         
   1 -19   2         29.99         39.54         6.27 o                         
   2 -19   2        237.44        267.29        25.57 o                         
   3 -19   2        185.45        214.64        11.09 o                         
   4 -19   2        134.01        146.12         8.54 o                         
   5 -19   2         27.51         26.48         5.76 o                         
   6 -19   2         39.89         54.37         8.16 o                         
  -6 -18   2        219.77        252.23        14.45 o                         
  -5 -18   2         33.58         27.15         6.34 o                         
  -2 -18   2         56.72         56.42         9.23 o                         
  -1 -18   2        446.30        492.75        27.25 o                         
   0 -18   2         40.83         56.08         7.01 o                         
   1 -18   2         68.60         91.09        12.52 o                         
   2 -18   2         24.53         19.90         5.99 o                         
   3 -18   2         11.27          9.85         5.61 o                         
   4 -18   2        225.95        243.82        15.04 o                         
   5 -18   2         49.59         44.97         5.31 o                         
   6 -18   2        615.53        751.30        71.72 o                         
  -7 -17   2         75.09         88.79         7.52 o                         
  -6 -17   2        204.09        207.59        13.48 o                         
  -5 -17   2         20.55         20.07         6.90 o                         
  -2 -17   2        556.21        672.20        34.55 o                         
  -1 -17   2        970.69       1092.04        51.70 o                         
   0 -17   2        306.31        362.15        15.93 o                         
   1 -17   2         51.90         74.91         7.70 o                         
   2 -17   2        279.67        295.02        17.93 o                         
   3 -17   2        884.51       1005.78        34.31 o                         
   4 -17   2        294.44        340.67        14.98 o                         
   5 -17   2          5.26          7.57         5.14 o                         
   6 -17   2         44.33         49.26         5.55 o                         
   7 -17   2         99.66        108.91         9.40 o                         
  -7 -16   2         70.81         88.11         8.17 o                         
  -6 -16   2         69.35        100.59         9.91 o                         
  -5 -16   2         99.51        104.48        10.59 o                         
  -2 -16   2        228.96        297.37        19.26 o                         
  -1 -16   2         88.73        182.95        14.79 o                         
   0 -16   2         99.27        120.83         8.94 o                         
   1 -16   2        133.27        169.44        10.39 o                         
   2 -16   2        610.61        765.13        27.50 o                         
   3 -16   2        297.51        364.12        16.02 o                         
   4 -16   2        165.38        192.42        11.12 o                         
   5 -16   2        119.23        138.65        13.23 o                         
   6 -16   2         69.01         67.97         6.58 o                         
   7 -16   2        160.34        181.23        21.87 o                         
  -8 -15   2         67.70         71.24         6.93 o                         
  -7 -15   2         75.42         83.79         8.73 o                         
  -6 -15   2         22.65         22.46         7.11 o                         
  -5 -15   2        358.38        472.12        25.72 o                         
  -2 -15   2         74.33         90.53         9.80 o                         
  -1 -15   2        261.15        314.35        17.52 o                         
   0 -15   2       1405.92       1508.32        46.43 o                         
   1 -15   2       1163.79       1228.07        51.43 o                         
   2 -15   2        512.55        591.05        22.31 o                         
   3 -15   2        278.09        355.36        15.85 o                         
   4 -15   2        907.66       1013.20        42.11 o                         
   5 -15   2        411.90        466.00        26.90 o                         
   6 -15   2         15.09         16.15         7.50 o                         
   7 -15   2         85.30         88.11         6.71 o                         
   8 -15   2         76.94         76.25         5.48 o                         
  -8 -14   2        474.10        553.30        26.90 o                         
  -7 -14   2          9.14         12.49         6.40 o                         
  -6 -14   2         15.83         17.40         7.05 o                         
  -5 -14   2        920.86       1109.71        51.76 o                         
  -4 -14   2         21.03         60.88         6.83 o                         
  -2 -14   2         18.97         14.82        20.81 o                         
  -1 -14   2       1418.17       1513.69        53.76 o                         
   0 -14   2       1132.01       1361.35        39.79 o                         
   1 -14   2         52.34         81.59         9.52 o                         
   2 -14   2        253.24        295.09        13.80 o                         
   3 -14   2        522.49        559.02        17.96 o                         
   4 -14   2        323.42        379.39        24.08 o                         
   5 -14   2         72.12        103.42        12.61 o                         
   6 -14   2        173.76        203.33        16.50 o                         
   7 -14   2          0.94          1.49         4.73 o                         
   8 -14   2        527.40        583.68        54.71 o                         
  -8 -13   2          7.98         12.33         5.90 o                         
  -7 -13   2          0.23          4.15         4.77 o                         
  -6 -13   2        100.77        107.42         6.24 o                         
  -5 -13   2        265.55        273.48        14.63 o                         
  -4 -13   2        236.05        283.90        12.04 o                         
  -2 -13   2         83.85         54.06        21.81 o                         
  -1 -13   2        971.48       1206.66        44.03 o                         
   0 -13   2        691.97        832.87        32.38 o                         
   1 -13   2        626.34        666.70        23.64 o                         
   2 -13   2        113.45        107.68        10.55 o                         
   3 -13   2        125.67        151.44        12.32 o                         
   4 -13   2        708.55        727.41        29.16 o                         
   5 -13   2         81.63         90.96        12.12 o                         
   7 -13   2        154.61        177.26         9.99 o                         
   8 -13   2        114.53         98.82         6.69 o                         
  -9 -12   2         84.25         85.06         7.67 o                         
  -8 -12   2         12.07         15.93         4.29 o                         
  -7 -12   2        215.29        249.26        30.83 o                         
  -6 -12   2        232.82        272.98        10.39 o                         
  -5 -12   2        213.21        250.38         9.41 o                         
  -4 -12   2        830.56        906.74        33.99 o                         
  -3 -12   2         21.38         34.61         7.27 o                         
  -2 -12   2        420.76        446.46        38.83 o                         
  -1 -12   2         18.91         52.22         7.80 o                         
   0 -12   2        273.97        288.78        13.42 o                         
   1 -12   2        625.72        762.14        30.01 o                         
   2 -12   2        205.08        202.28        13.12 o                         
   3 -12   2         95.52        109.59        10.67 o                         
   4 -12   2        359.91        490.23        25.51 o                         
   5 -12   2        768.83        828.39        38.21 o                         
   7 -12   2        540.50        616.42        22.64 o                         
   8 -12   2         52.88         52.44        10.00 o                         
   9 -12   2         26.12         29.30         6.87 o                         
  -9 -11   2         71.01         75.01        14.10 o                         
  -8 -11   2        114.05        123.64        11.17 o                         
  -7 -11   2        598.05        708.67        43.15 o                         
  -6 -11   2         93.54         90.29         5.98 o                         
  -5 -11   2        895.62        987.78        22.13 o                         
  -4 -11   2        218.33        242.30         8.85 o                         
  -3 -11   2        702.11        838.75        42.27 o                         
  -2 -11   2       1801.79       1978.17       185.25 o                         
  -1 -11   2         75.39         87.64        19.73 o                         
   0 -11   2       2046.84       2095.19        73.24 o                         
   1 -11   2        346.58        471.23        18.55 o                         
   2 -11   2        603.60        627.41        26.14 o                         
   3 -11   2       1399.73       1743.46        59.10 o                         
   4 -11   2        722.99        817.09        31.90 o                         
   5 -11   2        534.17        600.14        29.78 o                         
   7 -11   2        177.44        201.50        16.71 o                         
   8 -11   2        155.35        175.34        14.66 o                         
   9 -11   2        259.86        279.11        16.50 o                         
  -9 -10   2         71.15         80.71         5.94 o                         
  -8 -10   2         27.90         30.48         5.24 o                         
  -7 -10   2        214.67        261.03        12.54 o                         
  -6 -10   2        152.84        153.35         6.48 o                         
  -5 -10   2        195.13        189.74         6.67 o                         
  -4 -10   2        108.24        107.69         5.47 o                         
  -3 -10   2        154.12        121.72         8.90 o                         
  -2 -10   2        181.80        214.15        18.73 o                         
  -1 -10   2         45.17        143.00        20.91 o                         
   0 -10   2        486.30        624.87        28.91 o                         
   1 -10   2        456.63        451.83        40.74 o                         
   2 -10   2        617.85        781.96        48.87 o                         
   3 -10   2        288.80        348.03        15.10 o                         
   4 -10   2        712.04        781.43        24.15 o                         
   5 -10   2        847.37        931.69        32.72 o                         
   6 -10   2        718.55        778.76        39.58 o                         
   7 -10   2        278.53        352.18        22.74 o                         
   8 -10   2        246.41        287.71        19.11 o                         
   9 -10   2         60.86         69.47         9.38 o                         
 -10  -9   2        188.53        170.59        10.59 o                         
  -9  -9   2         35.56         37.00         4.91 o                         
  -8  -9   2         88.06         96.80         8.59 o                         
  -7  -9   2        142.18        166.07        14.26 o                         
  -6  -9   2       1484.43       1594.15        31.55 o                         
  -5  -9   2        206.37        220.42         7.99 o                         
  -4  -9   2        220.86        226.17         7.86 o                         
  -3  -9   2        745.91        849.19        67.20 o                         
  -2  -9   2         48.34         63.33        13.27 o                         
  -1  -9   2       1100.79       1438.34        51.45 o                         
   0  -9   2        852.58       1017.88        39.32 o                         
   1  -9   2        230.23        321.73        19.26 o                         
   2  -9   2       1169.48       1361.40        50.18 o                         
   3  -9   2        534.77        602.04        29.23 o                         
   4  -9   2        183.34        196.33        10.24 o                         
   5  -9   2         63.91         62.55         7.78 o                         
   6  -9   2        448.90        472.62        27.49 o                         
   7  -9   2         89.72        105.78        13.45 o                         
   8  -9   2         42.50         45.00         9.74 o                         
   9  -9   2         30.74         33.70         5.43 o                         
 -10  -8   2        148.51        150.30        10.35 o                         
  -9  -8   2         99.66         89.20         6.72 o                         
  -8  -8   2         72.48         70.39         6.77 o                         
  -7  -8   2        344.91        387.18        16.23 o                         
  -6  -8   2        746.58        860.19        18.73 o                         
  -5  -8   2        496.45        559.42        13.05 o                         
  -4  -8   2        522.44        533.19        14.31 o                         
  -3  -8   2        120.55         95.38        15.13 o                         
  -2  -8   2       3630.17       4488.92       138.50 o                         
  -1  -8   2       1775.74       1931.19        64.48 o                         
   0  -8   2        152.32        211.03        11.31 o                         
   1  -8   2        497.92        735.65        21.25 o                         
   2  -8   2        926.62       1096.16        41.22 o                         
   3  -8   2        899.73        963.37        31.44 o                         
   4  -8   2        846.68        987.20        23.80 o                         
   5  -8   2        448.25        471.12        19.20 o                         
   6  -8   2        526.54        564.86        31.10 o                         
   7  -8   2       1045.44       1171.10        38.85 o                         
   8  -8   2        106.92        104.27         8.49 o                         
   9  -8   2        297.23        276.88        12.31 o                         
  10  -8   2         61.77         48.50         6.31 o                         
 -10  -7   2         35.30         44.92         6.59 o                         
  -9  -7   2        268.67        277.77        12.31 o                         
  -8  -7   2         26.29         24.74         5.40 o                         
  -7  -7   2        877.38        934.33        41.85 o                         
  -6  -7   2        104.53        107.30         5.13 o                         
  -5  -7   2        920.08       1018.04        30.02 o                         
  -4  -7   2        595.64        580.95        39.55 o                         
  -3  -7   2        330.63        348.94        26.75 o                         
  -2  -7   2       2437.10       2380.79       108.39 o                         
  -1  -7   2        460.94        576.60        19.80 o                         
   0  -7   2       1806.11       1811.32        56.89 o                         
   1  -7   2        161.18        190.34        10.18 o                         
   2  -7   2        806.96        918.78        36.72 o                         
   3  -7   2        805.36        935.27        26.24 o                         
   4  -7   2        218.04        248.54        12.57 o                         
   5  -7   2       1143.26       1098.96        31.20 o                         
   6  -7   2         91.38         73.04        12.49 o                         
   7  -7   2        721.54        730.60        26.45 o                         
   8  -7   2        164.40        184.57        10.90 o                         
   9  -7   2          6.40          9.96         5.24 o                         
  10  -7   2        147.62        176.18        11.68 o                         
 -10  -6   2         14.15         13.42         5.56 o                         
  -9  -6   2        578.17        637.58        22.84 o                         
  -8  -6   2       1130.32       1204.46        39.77 o                         
  -7  -6   2         81.96         86.08         5.63 o                         
  -6  -6   2        281.83        300.34         8.79 o                         
  -5  -6   2        396.37        411.64         8.73 o                         
  -4  -6   2       2615.16       2951.18       137.25 o                         
  -3  -6   2       2032.62       2363.51       109.36 o                         
  -2  -6   2       1711.32       1955.27        63.46 o                         
  -1  -6   2        189.78        392.87        15.11 o                         
   0  -6   2         99.52         80.08         5.58 o                         
   1  -6   2        524.61        676.69        21.44 o                         
   2  -6   2        453.43        520.93        18.32 o                         
   3  -6   2       2236.48       2546.92        58.57 o                         
   4  -6   2       1265.39       1442.50        37.46 o                         
   5  -6   2        217.32        189.10        24.98 o                         
   6  -6   2        182.56        178.25         9.81 o                         
   7  -6   2        436.36        431.72        17.91 o                         
   8  -6   2        141.16        159.26        10.16 o                         
   9  -6   2        123.23        115.42         8.42 o                         
  10  -6   2         57.73         58.13         7.39 o                         
 -10  -5   2         88.37         93.98         9.10 o                         
  -9  -5   2         58.16         54.18         8.98 o                         
  -8  -5   2        621.39        665.34        19.74 o                         
  -7  -5   2        403.66        442.97        13.50 o                         
  -6  -5   2         93.55        113.19         6.11 o                         
  -5  -5   2        463.81        506.25        11.26 o                         
  -4  -5   2       1962.25       2187.49       104.82 o                         
  -3  -5   2        655.29        683.38        39.21 o                         
  -2  -5   2       1187.42       1232.09        41.75 o                         
  -1  -5   2       3927.86       3844.95        95.42 o                         
   0  -5   2        541.86        647.59        17.28 o                         
   1  -5   2       5005.75       5037.23       123.23 o                         
   2  -5   2        736.43        920.30        40.26 o                         
   3  -5   2         70.71        141.99         8.60 o                         
   4  -5   2       2194.84       2290.75        63.41 o                         
   5  -5   2         22.10         29.07         4.88 o                         
   6  -5   2        135.12        144.18         8.82 o                         
   7  -5   2        373.03        366.12        16.05 o                         
   8  -5   2        154.28        159.19        10.30 o                         
   9  -5   2        217.72        245.46        17.02 o                         
  10  -5   2        267.65        231.36        14.66 o                         
 -10  -4   2        133.64        126.32        10.72 o                         
  -9  -4   2        198.30        199.08         8.73 o                         
  -8  -4   2        492.75        500.89        16.01 o                         
  -7  -4   2         94.12         80.26         5.33 o                         
  -6  -4   2        748.87        735.41        22.20 o                         
  -5  -4   2       2145.30       2041.04        47.16 o                         
  -4  -4   2       3449.98       3624.38       114.32 o                         
  -3  -4   2       1205.60       1299.00        36.55 o                         
  -2  -4   2         38.63         42.11         4.10 o                         
  -1  -4   2       4006.10       4494.78        90.42 o                         
   0  -4   2        187.02        190.40         8.98 o                         
   1  -4   2       1289.80       1323.62        35.40 o                         
   2  -4   2       1242.92       1329.83        28.20 o                         
   3  -4   2        190.35        284.08        10.31 o                         
   4  -4   2       1264.96       1543.96        38.99 o                         
   5  -4   2        347.60        334.71        12.20 o                         
   6  -4   2        321.96        300.16         9.30 o                         
   7  -4   2        238.10        217.84         7.56 o                         
   8  -4   2        843.33        909.95        22.55 o                         
   9  -4   2        149.76        143.14         6.84 o                         
  10  -4   2         10.11          6.93         5.96 o                         
 -10  -3   2         74.20         60.15         7.95 o                         
  -9  -3   2        386.57        423.65        15.76 o                         
  -8  -3   2         70.50         78.11         6.22 o                         
  -7  -3   2        168.34        176.55         7.24 o                         
  -6  -3   2        725.10        682.40        15.09 o                         
  -5  -3   2        301.22        307.37        15.59 o                         
  -4  -3   2        458.29        481.55        18.55 o                         
  -3  -3   2       1987.59       2157.33        56.71 o                         
  -2  -3   2       1030.89        948.19        22.93 o                         
  -1  -3   2       2377.29       3258.27        56.49 o                         
   0  -3   2       3904.30       4513.06       130.53 o                         
   1  -3   2       2539.73       2583.30        64.45 o                         
   2  -3   2       3824.69       4238.30        90.10 o                         
   3  -3   2        226.86        403.59        12.49 o                         
   4  -3   2       2068.77       2431.10        65.73 o                         
   5  -3   2        249.23        176.37        13.06 o                         
   6  -3   2        362.03        329.82         9.40 o                         
   7  -3   2       1756.62       1773.36        36.62 o                         
   8  -3   2         63.33         65.85         5.13 o                         
   9  -3   2          8.20          4.50         4.22 o                         
  10  -3   2        123.08        116.87        10.69 o                         
 -10  -2   2          4.35         11.49         4.44 o                         
  -9  -2   2        560.11        573.57        17.51 o                         
  -8  -2   2        231.75        242.81        10.04 o                         
  -7  -2   2         91.66        107.92         5.12 o                         
  -6  -2   2       1527.53       1536.28        29.33 o                         
  -5  -2   2       1510.56       1587.93        47.18 o                         
  -4  -2   2       2835.33       2948.98        94.79 o                         
  -3  -2   2        348.58        399.19        15.10 o                         
  -2  -2   2       6222.04       6424.68       134.36 o                         
  -1  -2   2       3283.86       3349.89        70.77 o                         
   0  -2   2        909.58       1068.12        31.09 o                         
   1  -2   2       5812.98       5758.92       170.14 o                         
   2  -2   2        456.14        403.15        13.85 o                         
   3  -2   2        395.10        535.68        19.18 o                         
   4  -2   2         79.20        109.35         9.77 o                         
   5  -2   2        721.92        637.70        25.16 o                         
   6  -2   2         61.96         61.60         4.74 o                         
   7  -2   2       1117.68       1119.14        26.40 o                         
   8  -2   2        206.22        202.77         7.58 o                         
   9  -2   2         20.77         20.79         4.62 o                         
  10  -2   2        316.46        317.67        13.48 o                         
 -10  -1   2         71.67         81.59         6.43 o                         
  -9  -1   2        128.15        141.48         7.51 o                         
  -8  -1   2        209.79        190.84         7.73 o                         
  -7  -1   2        920.39        905.45        17.05 o                         
  -6  -1   2        138.44        160.00         5.44 o                         
  -5  -1   2        133.95        130.58        10.62 o                         
  -4  -1   2        305.78        274.87        16.29 o                         
  -3  -1   2        486.93        506.08        15.48 o                         
  -2  -1   2        495.30        510.10        18.22 o                         
  -1  -1   2      16532.18      16711.30       460.03 o                         
   0  -1   2       7569.67       7499.14       230.57 o                         
   1  -1   2        142.12        312.55        12.90 o                         
   2  -1   2       6478.04       6349.90       187.80 o                         
   3  -1   2        871.63        823.28        25.89 o                         
   4  -1   2        570.59        627.09        22.65 o                         
   5  -1   2        857.00        900.93        31.40 o                         
   6  -1   2         18.10         16.80         3.93 o                         
   7  -1   2        109.20        105.80         5.58 o                         
   8  -1   2        195.16        172.07         6.35 o                         
   9  -1   2        178.22        173.03         6.81 o                         
  10  -1   2        118.49        138.40         8.61 o                         
 -10   0   2        478.32        473.34        24.95 o                         
  -9   0   2        195.10        197.28         8.97 o                         
  -8   0   2        339.95        357.07         9.80 o                         
  -7   0   2        253.60        251.18         6.97 o                         
  -6   0   2        659.27        585.99        11.32 o                         
  -5   0   2        924.63        918.28        37.87 o                         
  -4   0   2          1.63         -0.96         7.64 o                         
  -3   0   2        357.67        338.22        11.63 o                         
  -2   0   2        431.12        503.55        19.37 o                         
   0   0   2       1714.74       1514.89        67.07 o                         
   1   0   2      33863.61      30663.73       721.29 o                         
   2   0   2       3999.07       4113.84       124.09 o                         
   3   0   2        817.77        939.07        28.60 o                         
   4   0   2        342.04        369.49        17.00 o                         
   5   0   2       3717.01       4030.44       105.62 o                         
   6   0   2       1283.11       1177.31        29.37 o                         
   7   0   2          2.98         -0.72         4.08 o                         
   8   0   2          1.03         -0.45         3.99 o                         
   9   0   2         73.29         69.05         4.98 o                         
  10   0   2         50.17         46.30         6.30 o                         
 -10   1   2         75.29         82.91         6.69 o                         
  -9   1   2        149.69        164.15         6.97 o                         
  -8   1   2        231.55        217.61         8.26 o                         
  -7   1   2        951.68        917.86        17.30 o                         
  -6   1   2        142.73        161.80         5.06 o                         
  -5   1   2        149.82        154.12        19.35 o                         
  -4   1   2        304.23        274.02        16.37 o                         
  -3   1   2        557.80        568.83        16.94 o                         
  -2   1   2        305.30        326.42        10.28 o                         
  -1   1   2      16771.88      17032.88       413.74 o                         
   0   1   2       7545.53       7001.61       145.11 o                         
   1   1   2        169.27        428.70        17.45 o                         
   2   1   2       6355.64       6210.61       167.72 o                         
   3   1   2        810.18        756.71        24.21 o                         
   4   1   2        601.23        624.78        29.24 o                         
   5   1   2        916.51        966.92        32.84 o                         
   6   1   2         28.53         23.94         3.49 o                         
   7   1   2        121.51        117.67         6.32 o                         
   8   1   2        234.21        209.54         7.61 o                         
   9   1   2        199.73        200.09         8.15 o                         
  10   1   2        100.85        111.15         7.96 o                         
 -10   2   2          4.87         -0.34         7.52 o                         
  -9   2   2        561.23        552.71        14.74 o                         
  -8   2   2        233.72        230.65         8.54 o                         
  -7   2   2         78.34         84.60         4.28 o                         
  -6   2   2       1629.06       1605.72        26.33 o                         
  -5   2   2       1583.61       1753.62        63.28 o                         
  -4   2   2       2833.60       2954.10       147.06 o                         
  -3   2   2        282.46        298.62        10.06 o                         
  -2   2   2       5978.41       6155.48       105.50 o                         
  -1   2   2       3228.66       3357.27        63.61 o                         
   0   2   2        994.61       1212.32        31.89 o                         
   1   2   2       5809.56       5818.45       140.83 o                         
   2   2   2        582.42        515.46        20.19 o                         
   3   2   2        290.42        396.34        15.75 o                         
   4   2   2        100.84        113.44         8.47 o                         
   5   2   2        753.65        681.70        25.77 o                         
   6   2   2         69.78         61.68         3.87 o                         
   7   2   2       1146.60       1115.18        21.54 o                         
   8   2   2        176.99        175.98         7.85 o                         
   9   2   2         18.01         18.58         4.61 o                         
  10   2   2        299.62        295.43        10.45 o                         
 -10   3   2         66.37         61.82         9.16 o                         
  -9   3   2        349.07        367.32        11.00 o                         
  -8   3   2         96.97         89.56         5.27 o                         
  -7   3   2        197.09        203.17         6.49 o                         
  -6   3   2        698.39        620.02        12.00 o                         
  -5   3   2        204.06        229.14        17.06 o                         
  -4   3   2        560.77        603.79        26.93 o                         
  -3   3   2       1969.75       2015.15        37.72 o                         
  -2   3   2        943.59        799.18        20.53 o                         
  -1   3   2       2348.88       3357.83        69.40 o                         
   0   3   2       3294.01       3960.78       217.89 o                         
   1   3   2       2567.75       2543.06        63.64 o                         
   2   3   2       3789.77       4173.48       102.84 o                         
   3   3   2        307.18        456.77        17.87 o                         
   4   3   2       1950.00       2227.30        60.94 o                         
   5   3   2        243.51        185.31        12.87 o                         
   6   3   2        393.46        337.45        11.49 o                         
   7   3   2       1799.36       1723.47        31.58 o                         
   8   3   2         75.08         76.12         6.13 o                         
   9   3   2         10.98          6.57         4.52 o                         
  10   3   2        131.61        119.30         7.65 o                         
 -10   4   2        147.48        117.93        11.12 o                         
  -9   4   2        186.22        184.52         8.99 o                         
  -8   4   2        553.16        559.74        15.40 o                         
  -7   4   2         91.88         74.47         4.58 o                         
  -6   4   2        767.76        693.00        13.34 o                         
  -5   4   2       2322.61       2100.70        59.21 o                         
  -4   4   2       3291.34       3369.75       107.44 o                         
  -3   4   2       1538.48       1549.60        30.25 o                         
  -2   4   2         37.88         39.21         3.99 o                         
  -1   4   2       3727.44       4091.91        71.11 o                         
   0   4   2        204.08        200.94         6.93 o                         
   1   4   2       1155.60       1122.08        30.66 o                         
   2   4   2       1289.58       1351.06        36.35 o                         
   3   4   2        190.76        271.39        12.81 o                         
   4   4   2       1083.06       1229.19        45.86 o                         
   5   4   2        354.69        333.72         9.04 o                         
   6   4   2        305.88        289.98         8.78 o                         
   7   4   2        258.14        239.24         9.39 o                         
   8   4   2        902.02        923.86        22.87 o                         
   9   4   2        165.27        150.80         6.36 o                         
  10   4   2          6.82          7.29         4.90 o                         
 -10   5   2         74.48         84.13        10.66 o                         
  -9   5   2         51.73         55.35         7.95 o                         
  -8   5   2        649.26        671.27        20.59 o                         
  -7   5   2        415.68        389.18        13.18 o                         
  -6   5   2         86.69         79.74         5.07 o                         
  -5   5   2        431.57        397.45        10.04 o                         
  -4   5   2       1884.06       1898.31        98.51 o                         
  -3   5   2        672.50        637.48        23.78 o                         
  -2   5   2       1188.29       1134.30        38.31 o                         
  -1   5   2       3852.07       3448.86        67.05 o                         
   0   5   2        432.66        470.79        11.15 o                         
   1   5   2       4836.26       4445.63        95.06 o                         
   2   5   2        713.91        872.32        30.39 o                         
   3   5   2        102.97        136.49         9.87 o                         
   4   5   2       2257.10       2000.34        61.45 o                         
   5   5   2         25.43         29.83         3.82 o                         
   6   5   2        142.88        134.38         7.54 o                         
   7   5   2        439.94        378.64        16.95 o                         
   8   5   2        141.24        136.23         8.29 o                         
   9   5   2        193.97        199.21         8.96 o                         
  10   5   2        285.32        271.07        11.97 o                         
 -10   6   2         19.68         23.18         8.54 o                         
  -9   6   2        605.63        603.26        23.00 o                         
  -8   6   2       1157.61       1125.80        38.66 o                         
  -7   6   2         53.90         43.89         6.29 o                         
  -6   6   2        275.27        247.96         8.19 o                         
  -5   6   2        344.71        306.81         9.07 o                         
  -4   6   2       2622.69       2736.43       128.38 o                         
  -3   6   2       1857.93       1938.99        53.36 o                         
  -2   6   2       1863.64       1767.94        41.83 o                         
  -1   6   2        162.18        401.23        24.55 o                         
   0   6   2        125.01         95.38         5.40 o                         
   1   6   2        510.44        622.90        17.58 o                         
   2   6   2        464.36        466.83        14.99 o                         
   3   6   2       2205.34       2203.63        94.49 o                         
   4   6   2       1156.03       1144.64        70.79 o                         
   5   6   2        168.47        147.63         6.27 o                         
   6   6   2        200.06        181.64         7.62 o                         
   7   6   2        396.26        349.96        13.26 o                         
   8   6   2        124.42        127.27         8.08 o                         
   9   6   2        109.96        106.24         8.73 o                         
  10   6   2         37.94         38.02         5.75 o                         
 -10   7   2         40.37         48.93         9.04 o                         
  -9   7   2        288.38        270.51        13.51 o                         
  -8   7   2         31.33         29.35         6.08 o                         
  -7   7   2        902.84        840.60        30.54 o                         
  -6   7   2         97.16         90.50         6.01 o                         
  -5   7   2        828.92        710.38        17.79 o                         
  -4   7   2        548.94        517.95        36.38 o                         
  -3   7   2        289.62        241.27        10.95 o                         
  -2   7   2       2405.57       2052.33        79.91 o                         
  -1   7   2        479.84        536.74        20.89 o                         
   0   7   2       2078.98       1848.80        38.56 o                         
   1   7   2        192.44        191.74         8.80 o                         
   2   7   2        729.01        714.76        26.18 o                         
   3   7   2        724.86        741.81        38.20 o                         
   4   7   2        225.44        207.18        16.96 o                         
   5   7   2       1174.39        994.73        23.16 o                         
   6   7   2        101.35         83.90         6.42 o                         
   7   7   2        712.42        666.18        20.04 o                         
   8   7   2        155.22        155.87        11.22 o                         
   9   7   2          2.70          5.89         5.86 o                         
  10   7   2        147.34        148.29         8.24 o                         
  -9   8   2         90.26         75.51         7.62 o                         
  -8   8   2         83.24         79.02         7.20 o                         
  -7   8   2        425.38        364.81        13.54 o                         
  -6   8   2        657.81        628.82        21.57 o                         
  -5   8   2        534.89        484.73        11.96 o                         
  -4   8   2        540.30        436.23        12.46 o                         
  -3   8   2         77.80         65.57         9.30 o                         
  -2   8   2       3789.81       3790.18        84.79 o                         
  -1   8   2       1842.09       1790.53        57.76 o                         
   0   8   2        172.15        189.53        10.34 o                         
   1   8   2        576.41        712.51        20.57 o                         
   2   8   2        934.99        968.38        49.66 o                         
   3   8   2        767.36        716.31        67.77 o                         
   4   8   2        870.56        872.49        31.94 o                         
   5   8   2        480.74        443.43        11.24 o                         
   6   8   2        558.23        499.16        13.42 o                         
   7   8   2        988.62        943.43        23.02 o                         
   8   8   2         84.51         83.73        10.81 o                         
   9   8   2        283.69        249.23        10.01 o                         
  10   8   2         68.99         59.94         9.99 o                         
  -9   9   2         39.95         34.52         6.50 o                         
  -8   9   2         92.36         99.49         9.59 o                         
  -7   9   2        121.54        114.67         8.16 o                         
  -6   9   2       1356.80       1267.48        31.33 o                         
  -5   9   2        166.59        154.11         4.81 o                         
  -4   9   2        234.74        202.61         7.41 o                         
  -3   9   2        864.37        810.13        35.30 o                         
  -2   9   2         52.23         52.31         7.47 o                         
  -1   9   2        958.73       1153.92        41.89 o                         
   0   9   2        887.87        963.19        26.19 o                         
   1   9   2        220.75        275.63        22.09 o                         
   2   9   2       1161.02       1085.93        46.91 o                         
   3   9   2        472.25        410.93        24.42 o                         
   4   9   2        182.36        169.16        15.82 o                         
   5   9   2         75.26         57.79         4.34 o                         
   6   9   2        371.59        335.59        11.00 o                         
   7   9   2         75.63         80.04         6.50 o                         
   8   9   2         32.82         32.50         7.82 o                         
   9   9   2         23.90         21.04         5.37 o                         
  10   9   2        103.90         99.96         6.35 o                         
  -9  10   2         79.40         76.87         7.37 o                         
  -8  10   2         32.38         36.23         7.67 o                         
  -7  10   2        225.84        224.98        13.49 o                         
  -6  10   2        149.27        124.37         6.42 o                         
  -5  10   2        221.73        186.96         6.16 o                         
  -4  10   2        119.13         95.30         5.00 o                         
  -3  10   2        200.70        150.66         6.96 o                         
  -2  10   2        229.12        226.93        16.71 o                         
  -1  10   2         88.38        144.14        19.53 o                         
   0  10   2        515.09        545.63        36.19 o                         
   1  10   2        438.49        392.78        28.58 o                         
   2  10   2        669.29        612.84        30.33 o                         
   3  10   2        269.59        253.42        13.75 o                         
   4  10   2        766.82        711.04        28.30 o                         
   5  10   2        806.35        755.52        17.06 o                         
   6  10   2        677.10        629.85        17.41 o                         
   7  10   2        276.98        277.32        11.57 o                         
   8  10   2        239.65        248.98        13.28 o                         
   9  10   2         81.49         74.54         5.90 o                         
  -9  11   2         84.59         91.48         7.30 o                         
  -8  11   2        109.29        105.49         9.32 o                         
  -7  11   2        607.21        641.50        20.06 o                         
  -6  11   2        111.95         91.36         5.78 o                         
  -5  11   2        842.47        784.18        17.45 o                         
  -4  11   2        194.56        173.15         7.12 o                         
  -3  11   2        735.93        745.38        17.15 o                         
  -2  11   2       1822.77       1727.89        35.41 o                         
  -1  11   2         58.00         69.46         5.79 o                         
   0  11   2       2078.67       1736.61        67.69 o                         
   1  11   2        430.71        450.55        19.41 o                         
   2  11   2        578.17        478.74        26.47 o                         
   3  11   2       1477.54       1371.81        34.50 o                         
   4  11   2        700.95        652.38        20.10 o                         
   5  11   2        486.15        420.39        11.24 o                         
   6  11   2        308.37        263.94         9.40 o                         
   7  11   2        154.16        136.73         7.29 o                         
   8  11   2        166.71        192.44        11.54 o                         
   9  11   2        233.01        236.16         8.90 o                         
  -9  12   2         68.51         56.01         8.23 o                         
  -8  12   2         15.35         18.63         6.54 o                         
  -7  12   2        188.84        172.47        11.07 o                         
  -6  12   2        239.25        212.26         7.33 o                         
  -5  12   2        215.79        198.36         7.43 o                         
  -4  12   2        887.22        750.05        17.93 o                         
  -3  12   2         17.70         40.85         5.59 o                         
  -2  12   2        381.99        364.99         9.71 o                         
  -1  12   2         14.02         38.25         4.28 o                         
   0  12   2        245.34        220.69        10.58 o                         
   1  12   2        633.64        622.80        19.83 o                         
   2  12   2        180.14        146.46         9.89 o                         
   3  12   2         79.89         64.40         4.94 o                         
   4  12   2        353.79        364.21        17.15 o                         
   5  12   2        769.63        682.92        19.40 o                         
   6  12   2         28.48         24.30         4.89 o                         
   7  12   2        532.72        537.61        17.08 o                         
   8  12   2         51.63         52.62         7.71 o                         
   9  12   2         33.28         29.76         4.25 o                         
  -9  13   2         39.22         37.06         6.77 o                         
  -8  13   2          9.28         15.47         8.48 o                         
  -7  13   2          0.28          3.26         9.69 o                         
  -6  13   2        114.10        103.32         5.94 o                         
  -5  13   2        222.92        184.60         7.55 o                         
  -4  13   2        254.79        245.65         7.97 o                         
  -3  13   2        121.71        100.91         5.53 o                         
  -2  13   2         62.17         49.17         4.09 o                         
  -1  13   2        967.83        948.85        22.44 o                         
   0  13   2        631.55        566.60        18.66 o                         
   1  13   2        656.40        556.70        20.53 o                         
   2  13   2        129.08        102.36         7.73 o                         
   3  13   2        145.49        135.18         6.63 o                         
   4  13   2        767.13        656.30        25.62 o                         
   5  13   2        117.41        121.61         9.69 o                         
   6  13   2        303.18        253.34        10.35 o                         
   7  13   2        123.18        120.65        10.00 o                         
   8  13   2        112.22         90.47        11.62 o                         
  -8  14   2        498.64        492.82        25.41 o                         
  -7  14   2          8.68          5.87         9.04 o                         
  -6  14   2         12.71          9.54         3.87 o                         
  -5  14   2        955.05        871.29        21.40 o                         
  -4  14   2         28.83         40.45         6.77 o                         
  -3  14   2        956.72        897.53        19.73 o                         
  -2  14   2         25.63         25.15         3.82 o                         
  -1  14   2       1331.97       1086.82        27.04 o                         
   0  14   2       1183.57       1159.19        33.60 o                         
   1  14   2         56.64         68.67         6.65 o                         
   2  14   2        240.55        218.94        10.38 o                         
   3  14   2        538.41        473.21        18.18 o                         
   4  14   2        280.44        295.11        20.63 o                         
   5  14   2         82.45         90.73        15.24 o                         
   6  14   2        170.79        159.58         8.95 o                         
   7  14   2          1.41         -1.63         7.22 o                         
   8  14   2        544.34        581.17        28.89 o                         
  -8  15   2         67.49         56.20         7.92 o                         
  -7  15   2         78.13         64.43         6.03 o                         
  -6  15   2         23.12         17.27         3.77 o                         
  -5  15   2        321.14        297.22         9.02 o                         
  -4  15   2        246.84        232.47         8.71 o                         
  -3  15   2        375.25        322.89        10.54 o                         
  -2  15   2         70.91         59.77         5.03 o                         
  -1  15   2        270.36        226.22         9.03 o                         
   0  15   2       1239.35       1105.20        37.06 o                         
   1  15   2       1190.33       1041.39        35.13 o                         
   2  15   2        485.30        434.19        26.70 o                         
   3  15   2        300.27        281.96        13.99 o                         
   4  15   2        792.23        741.60        39.05 o                         
   5  15   2        396.60        385.07        22.00 o                         
   6  15   2         20.99         21.82         5.53 o                         
   7  15   2         96.18         85.19         8.28 o                         
   8  15   2         67.75         73.29         9.38 o                         
  -7  16   2         69.37         56.24         5.34 o                         
  -6  16   2         85.49         70.61         6.32 o                         
  -5  16   2         83.56         75.14         5.88 o                         
  -4  16   2        226.46        239.92        10.18 o                         
  -3  16   2        485.68        470.86        13.54 o                         
  -2  16   2        193.08        195.91         8.96 o                         
  -1  16   2         91.77        123.87         8.90 o                         
   0  16   2        101.49        100.91         8.59 o                         
   1  16   2        154.58        156.87         9.56 o                         
   2  16   2        611.64        586.06        22.02 o                         
   3  16   2        325.31        323.24        47.50 o                         
   4  16   2        162.64        158.01        14.57 o                         
   5  16   2        119.84        139.86        15.25 o                         
   6  16   2         61.32         57.03         6.13 o                         
   7  16   2        164.28        186.38         9.86 o                         
  -7  17   2         88.26         69.06         6.59 o                         
  -6  17   2        199.10        143.87         7.34 o                         
  -5  17   2         18.12         12.73         3.38 o                         
  -4  17   2        123.25        100.63         4.89 o                         
  -3  17   2        298.51        263.60         8.18 o                         
  -2  17   2        547.10        526.19        18.08 o                         
  -1  17   2        929.80        861.90        30.41 o                         
   0  17   2        339.04        335.53        20.49 o                         
   1  17   2         52.63         67.88        10.28 o                         
   2  17   2        267.77        226.23        21.37 o                         
   3  17   2        876.26        709.43        51.90 o                         
   4  17   2        306.23        289.89        20.26 o                         
   5  17   2         10.72          9.60         6.04 o                         
   6  17   2         40.93         39.69         5.08 o                         
   7  17   2        106.65         96.49        13.81 o                         
  -6  18   2        197.63        149.05        11.44 o                         
  -5  18   2         41.15         29.28         3.46 o                         
  -4  18   2          3.47          1.37         2.78 o                         
  -3  18   2         80.10         74.94         5.81 o                         
  -2  18   2         57.32         42.28         5.80 o                         
  -1  18   2        454.39        407.62        17.05 o                         
   0  18   2         51.43         35.07         5.80 o                         
   1  18   2         42.60         66.30         9.88 o                         
   2  18   2         15.31          8.26         4.63 o                         
   3  18   2         11.74         12.95         6.80 o                         
   4  18   2        225.72        210.40        11.61 o                         
   5  18   2         46.35         45.54         6.43 o                         
   6  18   2        638.06        650.03        16.14 o                         
  -6  19   2        278.72        247.11        13.42 o                         
  -5  19   2         36.52         30.35         3.08 o                         
  -4  19   2          4.34          5.97         2.58 o                         
  -3  19   2        373.34        402.57        16.13 o                         
  -2  19   2        263.67        284.08        13.03 o                         
  -1  19   2         48.88         41.96         5.70 o                         
   0  19   2        117.11        113.86         7.95 o                         
   1  19   2         32.19         24.26         7.08 o                         
   2  19   2        226.61        202.09        14.04 o                         
   3  19   2        191.55        190.21        10.06 o                         
   4  19   2        154.94        146.64         7.24 o                         
   5  19   2         26.23         26.31         3.87 o                         
   6  19   2         44.20         44.44         3.57 o                         
  -5  20   2         32.52         33.26         2.56 o                         
  -4  20   2         87.71         84.15         5.11 o                         
  -3  20   2         55.11         60.14         4.51 o                         
  -2  20   2        139.56        123.04         7.70 o                         
  -1  20   2        149.08        143.54         8.53 o                         
   0  20   2          8.62         15.93         4.35 o                         
   1  20   2         10.34         18.14         6.34 o                         
   2  20   2        538.35        586.61        29.42 o                         
   3  20   2         90.61         98.49         6.63 o                         
   4  20   2         66.03         58.23         5.15 o                         
   5  20   2        146.47        125.89         4.76 o                         
  -4  21   2         86.32         74.53         4.94 o                         
  -3  21   2         21.86         25.86         2.89 o                         
  -2  21   2        196.89        201.54        14.46 o                         
  -1  21   2         25.73         42.72         4.94 o                         
   0  21   2        147.15        144.24        11.06 o                         
   1  21   2        110.77        109.14         9.51 o                         
   2  21   2         36.38         41.66         6.40 o                         
   4  21   2         47.19         47.12         3.96 o                         
  -3  22   2         99.10        114.26        24.36 o                         
  -2  22   2         11.40         12.98         2.54 o                         
  -1  22   2        171.10        166.51        14.62 o                         
   0  22   2         28.79         31.19         5.53 o                         
   1  22   2        138.09        144.37         9.97 o                         
   0 -22   3         87.32         92.89         8.08 o                         
   1 -22   3          3.79         12.12         5.16 o                         
   2 -22   3         22.38         27.40         5.34 o                         
  -1 -21   3        374.28        439.94        22.62 o                         
   0 -21   3        106.35        123.49        10.28 o                         
   1 -21   3         64.06         74.75         8.39 o                         
   2 -21   3        182.02        206.84        30.07 o                         
   3 -21   3         23.28         21.72        10.07 o                         
  -4 -20   3          8.92          4.54         4.66 o                         
  -1 -20   3         46.90         50.48         7.86 o                         
   0 -20   3        124.51        141.35        11.87 o                         
   1 -20   3        241.58        297.09        18.08 o                         
   2 -20   3        179.26        207.77        10.78 o                         
   3 -20   3        108.15        110.74        16.51 o                         
   4 -20   3         27.97         40.01         6.43 o                         
  -5 -19   3        654.83        759.62        34.73 o                         
  -1 -19   3        149.27        168.20        13.48 o                         
   0 -19   3         93.52        127.13        11.71 o                         
   1 -19   3         41.32         40.33         6.08 o                         
   2 -19   3        144.30        153.60        18.03 o                         
   3 -19   3        198.76        220.19        16.68 o                         
   4 -19   3        176.11        190.56         9.55 o                         
   5 -19   3         42.29         34.42         5.28 o                         
  -6 -18   3        244.76        273.67        14.88 o                         
  -5 -18   3         85.79        104.63         9.26 o                         
  -1 -18   3         25.87         37.93         8.45 o                         
   0 -18   3        254.57        282.80        18.55 o                         
   1 -18   3        204.49        267.27        21.96 o                         
   2 -18   3         23.66         20.52         5.82 o                         
   3 -18   3        305.47        372.53        15.72 o                         
   4 -18   3        425.55        456.70        17.68 o                         
   5 -18   3        238.01        246.44        29.05 o                         
   6 -18   3         32.27         37.61         5.45 o                         
  -6 -17   3        100.68        129.11         9.85 o                         
  -5 -17   3        314.27        371.69        20.63 o                         
  -1 -17   3          7.26          9.91         7.27 o                         
   0 -17   3        503.31        652.65        33.74 o                         
   1 -17   3        945.14       1043.75        63.64 o                         
   2 -17   3        270.75        311.14        14.52 o                         
   3 -17   3        221.44        262.81        15.25 o                         
   4 -17   3         14.40         16.98         5.51 o                         
   5 -17   3        220.25        231.88        21.95 o                         
   6 -17   3        240.45        317.25        44.88 o                         
  -7 -16   3        143.13        167.14        10.90 o                         
  -6 -16   3         37.55         58.84         7.83 o                         
  -5 -16   3         56.47         59.94         5.76 o                         
  -4 -16   3        202.52        190.49         9.94 o                         
  -1 -16   3        202.26        232.29        16.31 o                         
   0 -16   3        357.23        395.54        23.24 o                         
   1 -16   3       1419.25       1533.65        83.96 o                         
   2 -16   3        389.75        449.13        37.73 o                         
   3 -16   3        110.80        120.73         9.02 o                         
   4 -16   3        351.21        355.37        20.60 o                         
   5 -16   3        132.20        140.70        22.03 o                         
   6 -16   3        170.05        186.80        11.14 o                         
   7 -16   3        315.91        269.59        17.83 o                         
  -7 -15   3        117.52        136.00        29.65 o                         
  -6 -15   3        260.32        276.38        20.29 o                         
  -5 -15   3        222.40        254.59        16.40 o                         
  -4 -15   3        368.71        361.03        21.68 o                         
  -3 -15   3         16.33         16.31         6.06 o                         
  -1 -15   3        457.69        534.32        28.40 o                         
   0 -15   3        202.68        216.69        15.69 o                         
   1 -15   3        113.58        132.77         9.40 o                         
   2 -15   3        841.51        921.63        82.95 o                         
   3 -15   3        429.75        450.50        18.51 o                         
   4 -15   3        216.24        232.61        12.23 o                         
   5 -15   3        172.51        167.87        10.21 o                         
   6 -15   3         98.87        138.40        13.02 o                         
   7 -15   3          6.74          4.87         3.36 o                         
  -8 -14   3         23.02         20.79         5.19 o                         
  -7 -14   3        461.05        499.92        66.83 o                         
  -6 -14   3        232.80        271.05        30.27 o                         
  -5 -14   3         32.92         35.46         5.38 o                         
  -4 -14   3        511.87        495.80        27.40 o                         
  -3 -14   3        308.24        284.57        18.42 o                         
  -2 -14   3        691.03        663.22        33.68 o                         
   0 -14   3        353.33        390.95        22.37 o                         
   1 -14   3        421.24        441.91        30.30 o                         
   2 -14   3         71.51         89.10         7.62 o                         
   3 -14   3        805.52        916.41        45.39 o                         
   4 -14   3        198.32        263.51        19.42 o                         
   5 -14   3         69.24         54.68        10.62 o                         
   6 -14   3         77.18         93.98        12.02 o                         
   7 -14   3         50.18         51.69         5.52 o                         
   8 -14   3        103.25        127.69        10.16 o                         
  -8 -13   3         59.08         59.89         8.16 o                         
  -7 -13   3         51.34         51.94         5.59 o                         
  -6 -13   3        286.04        352.34        18.03 o                         
  -5 -13   3        358.98        378.00        20.83 o                         
  -4 -13   3        377.80        370.13        22.43 o                         
  -3 -13   3        100.27        121.57        11.43 o                         
  -2 -13   3        207.49        196.75        14.20 o                         
  -1 -13   3       1349.39       1299.81        78.13 o                         
   0 -13   3       2495.64       2692.46       206.42 o                         
   1 -13   3        124.83        136.25        14.57 o                         
   2 -13   3        292.91        254.36        15.55 o                         
   3 -13   3        533.90        611.90        33.02 o                         
   4 -13   3          0.55         37.25        10.00 o                         
   5 -13   3        332.47        332.26        22.40 o                         
   6 -13   3        137.14        172.55        15.47 o                         
   7 -13   3        103.25         90.99         5.96 o                         
   8 -13   3         25.49         18.39         7.92 o                         
  -9 -12   3         84.57         71.11         6.65 o                         
  -8 -12   3        118.86        106.83         6.73 o                         
  -7 -12   3         51.98         69.12         6.32 o                         
  -6 -12   3        363.82        431.69        38.88 o                         
  -5 -12   3        104.17        121.33         6.60 o                         
  -4 -12   3        367.49        403.29        20.19 o                         
  -3 -12   3       1107.01       1184.43        54.99 o                         
  -2 -12   3        763.88        738.93        36.16 o                         
  -1 -12   3         57.20         78.47        12.94 o                         
   0 -12   3        630.77        632.11        25.74 o                         
   1 -12   3        274.09        292.40        29.67 o                         
   2 -12   3        370.41        332.63        17.44 o                         
   3 -12   3       1292.00       1384.97        63.97 o                         
   4 -12   3        319.25        364.46        19.88 o                         
   5 -12   3         76.90         71.05        11.25 o                         
   6 -12   3        626.23        747.28        38.06 o                         
   7 -12   3        240.11        251.78        20.02 o                         
   8 -12   3        369.79        396.35        21.93 o                         
  -9 -11   3         53.38         40.01         5.84 o                         
  -8 -11   3        152.98        180.26        19.14 o                         
  -7 -11   3         47.80         53.33         6.11 o                         
  -6 -11   3        265.07        290.80        10.73 o                         
  -5 -11   3       1721.41       1830.00        43.04 o                         
  -4 -11   3       1414.43       1467.92        37.12 o                         
  -3 -11   3       1364.09       1555.00       103.50 o                         
  -2 -11   3       1382.99       1331.03        59.96 o                         
  -1 -11   3        457.64        475.00        25.01 o                         
   0 -11   3       1242.69       1166.68        55.35 o                         
   1 -11   3        548.81        559.83        41.19 o                         
   2 -11   3       1462.05       1580.78        70.68 o                         
   3 -11   3        188.15        210.90        14.39 o                         
   4 -11   3         34.79         43.13         7.92 o                         
   5 -11   3        164.43        186.99        16.22 o                         
   6 -11   3        120.85        130.76        14.63 o                         
   7 -11   3         28.26         37.34         6.98 o                         
   8 -11   3          1.61          3.63         8.29 o                         
   9 -11   3         12.86         15.28         6.83 o                         
  -9 -10   3         33.98         27.62         5.78 o                         
  -8 -10   3         46.29         55.34         5.89 o                         
  -7 -10   3        183.70        196.96        14.31 o                         
  -6 -10   3        287.60        319.07        11.40 o                         
  -5 -10   3        234.22        250.91         9.47 o                         
  -4 -10   3        853.01        896.74        22.77 o                         
  -3 -10   3        507.61        525.93        17.47 o                         
  -2 -10   3         89.85         97.92         8.98 o                         
  -1 -10   3        260.63        305.54        20.07 o                         
   0 -10   3        302.83        338.51        28.58 o                         
   1 -10   3        615.15        559.33        39.58 o                         
   2 -10   3        455.10        489.85        50.06 o                         
   3 -10   3        667.40        745.40        23.16 o                         
   4 -10   3        757.94        820.99        22.99 o                         
   5 -10   3        718.23        817.83        33.74 o                         
   6 -10   3        541.96        591.39        32.15 o                         
   7 -10   3       1001.93       1100.05        89.35 o                         
   8 -10   3        271.25        282.74        18.83 o                         
   9 -10   3        206.26        227.78        14.63 o                         
  -9  -9   3         14.00         23.58         6.06 o                         
  -8  -9   3        207.47        203.02        14.79 o                         
  -7  -9   3       1020.38       1184.54        31.76 o                         
  -6  -9   3        360.54        415.64        16.68 o                         
  -5  -9   3        523.69        584.17        19.11 o                         
  -4  -9   3         99.96        113.83         5.95 o                         
  -3  -9   3        124.54        125.88         7.27 o                         
  -1  -9   3       1312.18       1411.15        42.55 o                         
   0  -9   3        195.61        186.50        13.96 o                         
   1  -9   3        614.31        584.58        22.16 o                         
   2  -9   3        606.08        710.64        39.07 o                         
   3  -9   3        286.22        281.92        10.72 o                         
   4  -9   3        235.68        272.96        11.19 o                         
   5  -9   3        186.16        171.99        25.54 o                         
   6  -9   3         66.32         76.15        12.89 o                         
   7  -9   3        263.46        277.96        13.80 o                         
   8  -9   3        163.67        172.64        15.35 o                         
   9  -9   3         80.30         85.09        10.25 o                         
 -10  -8   3        224.05        223.28        12.71 o                         
  -9  -8   3        390.42        423.01        22.83 o                         
  -8  -8   3        320.00        335.37        20.50 o                         
  -7  -8   3        235.31        242.70        11.72 o                         
  -6  -8   3       1039.23       1169.65        30.99 o                         
  -5  -8   3        690.55        736.39        31.25 o                         
  -4  -8   3        770.92        766.79        21.04 o                         
  -3  -8   3       1435.25       1615.45        71.05 o                         
  -2  -8   3        397.85        447.36        31.41 o                         
  -1  -8   3         43.72         49.06         6.90 o                         
   0  -8   3         80.26        204.40        14.62 o                         
   1  -8   3        937.12        991.26        31.20 o                         
   2  -8   3        390.31        451.54        23.33 o                         
   3  -8   3        742.91        828.41        25.15 o                         
   4  -8   3        924.90        987.68        24.50 o                         
   5  -8   3        304.37        288.23        15.76 o                         
   6  -8   3       1062.91       1229.54        57.72 o                         
   7  -8   3        891.95        991.25        36.13 o                         
   8  -8   3         12.68          8.51         9.72 o                         
   9  -8   3        102.49        128.96        12.24 o                         
 -10  -7   3         27.67         47.97         6.15 o                         
  -9  -7   3        105.69        112.00         7.29 o                         
  -8  -7   3        275.55        322.82        20.22 o                         
  -7  -7   3        182.53        185.01        10.06 o                         
  -6  -7   3        820.81        894.58        25.00 o                         
  -5  -7   3        782.95        832.03        24.44 o                         
  -4  -7   3          6.65         11.96         2.91 o                         
  -2  -7   3        339.70        404.71        28.36 o                         
  -1  -7   3        501.48        537.66        19.98 o                         
   0  -7   3        978.69       1083.31        32.31 o                         
   1  -7   3       1505.80       1625.86        67.70 o                         
   2  -7   3       1593.32       1740.59        68.74 o                         
   3  -7   3       1033.52       1399.40        42.09 o                         
   4  -7   3       1079.58       1120.15        32.87 o                         
   5  -7   3        545.52        530.93        18.18 o                         
   6  -7   3        367.41        381.36        20.11 o                         
   7  -7   3        493.22        513.04        26.75 o                         
   8  -7   3         67.36         78.07        12.49 o                         
   9  -7   3        266.70        311.38        19.45 o                         
 -10  -6   3         58.82         72.04         7.39 o                         
  -9  -6   3         44.45         47.22         5.61 o                         
  -8  -6   3        496.91        578.89        23.55 o                         
  -7  -6   3        374.85        367.60        15.33 o                         
  -6  -6   3        236.85        265.57        10.09 o                         
  -5  -6   3        831.47        906.18        21.35 o                         
  -4  -6   3        237.36        259.79         9.05 o                         
  -2  -6   3        809.75       1094.24        56.48 o                         
  -1  -6   3        187.34        189.67        10.58 o                         
   0  -6   3       2613.20       2598.52        79.67 o                         
   1  -6   3        145.87        158.21        13.76 o                         
   2  -6   3        893.40       1163.71        60.39 o                         
   3  -6   3       2069.47       2273.40        87.17 o                         
   4  -6   3        678.22        655.57        20.46 o                         
   5  -6   3         13.69         24.93         6.10 o                         
   6  -6   3        424.03        433.85        21.72 o                         
   7  -6   3        171.39        182.80        11.31 o                         
   8  -6   3       1206.17       1399.32        64.40 o                         
   9  -6   3        412.52        447.64        24.92 o                         
 -10  -5   3         22.16         19.48         5.65 o                         
  -9  -5   3         46.74         58.78         9.57 o                         
  -8  -5   3        125.86        109.08         8.22 o                         
  -7  -5   3        145.41        145.27         9.62 o                         
  -6  -5   3        662.89        696.43        20.08 o                         
  -5  -5   3        372.07        373.24        10.46 o                         
  -2  -5   3        339.77        359.93        19.49 o                         
  -1  -5   3         84.21         91.56         6.80 o                         
   0  -5   3       3060.01       3155.91        79.96 o                         
   1  -5   3        215.33        219.11        14.80 o                         
   2  -5   3       1511.74       1614.03        44.45 o                         
   3  -5   3        879.26        941.27        39.87 o                         
   4  -5   3        262.39        281.97        51.24 o                         
   5  -5   3       1712.85       1774.65        52.86 o                         
   6  -5   3        349.05        344.52        14.17 o                         
   7  -5   3        174.08        151.48        15.32 o                         
   8  -5   3        209.28        210.97        14.48 o                         
   9  -5   3        320.18        339.02        14.55 o                         
 -10  -4   3         21.29         24.21         4.29 o                         
  -9  -4   3        220.59        239.37        11.50 o                         
  -8  -4   3         61.39         62.25         4.90 o                         
  -7  -4   3        498.30        487.03        13.39 o                         
  -6  -4   3        345.27        315.21         7.64 o                         
  -5  -4   3        110.24        127.18         6.43 o                         
  -4  -4   3       1431.66       1367.67        50.15 o                         
  -3  -4   3       1874.83       1827.51        61.54 o                         
  -2  -4   3        549.11        571.28        29.23 o                         
  -1  -4   3        517.22        557.77        28.47 o                         
   0  -4   3        494.42        467.38        19.73 o                         
   1  -4   3        689.43        574.50        40.19 o                         
   2  -4   3       2105.17       2157.80        79.98 o                         
   3  -4   3        522.72        593.96        25.76 o                         
   4  -4   3        412.55        598.02        30.76 o                         
   5  -4   3        538.38        508.75        13.03 o                         
   6  -4   3         92.41        107.68         6.06 o                         
   7  -4   3        126.44        137.14         9.61 o                         
   8  -4   3        943.58        930.26        22.97 o                         
   9  -4   3         52.57         57.19         4.57 o                         
  10  -4   3         29.29         20.66         6.90 o                         
 -10  -3   3        171.02        158.36         8.13 o                         
  -9  -3   3        113.10        118.34         8.14 o                         
  -8  -3   3         12.35          7.83         3.77 o                         
  -7  -3   3        272.99        280.96         8.95 o                         
  -6  -3   3       1089.42       1125.57        24.25 o                         
  -5  -3   3        625.39        583.13        13.21 o                         
  -4  -3   3       2027.75       2049.94        70.28 o                         
  -3  -3   3       1652.87       1640.86        80.00 o                         
  -2  -3   3        218.24        276.06        14.62 o                         
  -1  -3   3       5045.48       4418.76       109.36 o                         
   0  -3   3       1612.78       1518.22        47.87 o                         
   1  -3   3        142.88        205.59        11.61 o                         
   2  -3   3       4234.30       4222.46       129.70 o                         
   3  -3   3        101.79        106.97         9.14 o                         
   4  -3   3       1065.33       1134.25        42.67 o                         
   5  -3   3        157.52        151.80         5.89 o                         
   6  -3   3        374.73        351.92         9.72 o                         
   7  -3   3        114.32         98.98         6.07 o                         
   8  -3   3         68.94         59.44         5.62 o                         
   9  -3   3         56.54         61.30         4.70 o                         
  10  -3   3         77.01         68.53         6.10 o                         
 -10  -2   3        237.88        245.07        10.62 o                         
  -9  -2   3        267.24        258.00        17.60 o                         
  -8  -2   3        293.74        283.55         8.48 o                         
  -7  -2   3        460.14        426.73        11.71 o                         
  -6  -2   3        396.15        396.15        10.27 o                         
  -5  -2   3        121.03        128.64         6.01 o                         
  -4  -2   3        314.24        316.15        15.52 o                         
  -3  -2   3        439.13        425.00        16.64 o                         
  -2  -2   3        691.57        653.13        20.54 o                         
  -1  -2   3        945.93        871.61        25.54 o                         
   0  -2   3       6853.63       6183.25       323.03 o                         
   1  -2   3       5174.73       4969.16       149.17 o                         
   2  -2   3       2338.73       2466.69       111.47 o                         
   3  -2   3        656.18        775.95        36.88 o                         
   4  -2   3        443.06        443.70        28.12 o                         
   5  -2   3         91.51         92.87         4.89 o                         
   6  -2   3       1718.26       1741.78        31.52 o                         
   7  -2   3       1669.32       1658.23        34.84 o                         
   8  -2   3         75.77         80.70         5.52 o                         
   9  -2   3        138.30        120.35         6.57 o                         
  10  -2   3         18.37         14.29         4.35 o                         
 -10  -1   3        226.47        210.98         9.73 o                         
  -9  -1   3         22.51         20.08         5.33 o                         
  -8  -1   3        370.31        421.86        10.27 o                         
  -7  -1   3        319.27        344.14         8.21 o                         
  -6  -1   3        818.54        773.33        15.30 o                         
  -5  -1   3        557.38        516.69        16.84 o                         
  -4  -1   3         25.98         34.89         6.51 o                         
  -3  -1   3       1614.59       1635.60        45.91 o                         
  -2  -1   3       3180.96       2832.54        71.89 o                         
  -1  -1   3       3169.71       2997.42        93.00 o                         
   0  -1   3       4364.30       3991.76       171.86 o                         
   1  -1   3        634.91        679.74        21.10 o                         
   2  -1   3        319.19        251.67        21.53 o                         
   3  -1   3       1248.84       1321.32        39.30 o                         
   4  -1   3        367.74        509.70        30.36 o                         
   5  -1   3        206.37        184.82        10.82 o                         
   6  -1   3         65.29         69.72         4.59 o                         
   7  -1   3         84.21         71.91         5.84 o                         
   8  -1   3        463.46        425.54        13.45 o                         
   9  -1   3         97.06        100.98        11.81 o                         
  10  -1   3         34.64         37.92         4.88 o                         
 -10   0   3         53.36         60.39         8.39 o                         
  -9   0   3          1.95          3.29         4.11 o                         
  -8   0   3         35.13         34.65         3.88 o                         
  -7   0   3          6.32          6.71         3.65 o                         
  -6   0   3       1741.55       1613.91        31.19 o                         
  -5   0   3        399.57        406.52        11.93 o                         
  -4   0   3        119.40        138.08        10.11 o                         
  -3   0   3       3155.48       3344.44        86.32 o                         
  -2   0   3        103.00         80.05         8.10 o                         
  -1   0   3        951.15       1045.01        36.67 o                         
   0   0   3        728.87        700.04        25.47 o                         
   1   0   3        475.21        424.97        26.78 o                         
   2   0   3        238.98        266.80        24.68 o                         
   3   0   3       2237.06       2418.99        83.90 o                         
   4   0   3         78.44        104.47        10.70 o                         
   5   0   3       2504.74       2517.12        71.07 o                         
   6   0   3          0.02         -3.70         3.70 o                         
   7   0   3        919.62        923.94        21.48 o                         
   8   0   3        222.80        193.55         8.05 o                         
   9   0   3        228.44        222.34         8.62 o                         
  10   0   3        554.30        645.65        18.51 o                         
 -10   1   3        250.93        254.00        15.78 o                         
  -9   1   3         25.62         37.31         6.40 o                         
  -8   1   3        329.89        370.44        10.14 o                         
  -7   1   3        339.13        367.68         9.38 o                         
  -6   1   3        757.91        695.61        13.28 o                         
  -5   1   3        622.08        533.78        14.80 o                         
  -4   1   3         13.78         27.13         6.30 o                         
  -3   1   3       1575.32       1588.28        45.27 o                         
  -2   1   3       3302.51       2869.09        90.47 o                         
  -1   1   3       3118.44       2886.51        72.40 o                         
   0   1   3       4231.92       3641.38       110.53 o                         
   1   1   3        834.25        889.99        25.93 o                         
   2   1   3        371.73        326.12        14.26 o                         
   3   1   3       1215.67       1270.67        48.59 o                         
   4   1   3        384.95        511.92        18.19 o                         
   5   1   3        202.36        174.18         5.91 o                         
   6   1   3        100.39         94.24         5.62 o                         
   7   1   3         71.50         56.08         5.50 o                         
   8   1   3        495.30        458.75        13.61 o                         
   9   1   3         88.36         86.32         6.90 o                         
  10   1   3         48.06         48.48         5.14 o                         
 -10   2   3        229.11        235.61        15.19 o                         
  -9   2   3        312.88        330.59        14.53 o                         
  -8   2   3        290.27        277.14         8.56 o                         
  -7   2   3        471.93        440.42         9.86 o                         
  -6   2   3        374.47        373.13         8.54 o                         
  -5   2   3        107.09         96.53         6.08 o                         
  -4   2   3        247.96        240.63        13.46 o                         
  -3   2   3        414.18        414.00        14.30 o                         
  -2   2   3        810.88        754.30        29.40 o                         
  -1   2   3        856.48        783.08        23.58 o                         
   0   2   3       7288.66       6927.60       212.48 o                         
   1   2   3       4874.86       4834.29       118.98 o                         
   2   2   3       2209.09       2184.58        63.97 o                         
   3   2   3        533.46        645.61        23.11 o                         
   4   2   3        377.87        339.68        14.27 o                         
   5   2   3        113.20        103.91         5.13 o                         
   6   2   3       1547.53       1510.47        31.75 o                         
   7   2   3       1699.73       1596.62        34.42 o                         
   8   2   3         94.60         92.16         6.45 o                         
   9   2   3        138.66        135.39         7.88 o                         
  10   2   3         29.19         33.89         4.74 o                         
 -10   3   3        178.22        187.40        13.33 o                         
  -9   3   3         91.22        102.85         8.21 o                         
  -8   3   3          7.70          2.58         3.68 o                         
  -7   3   3        304.43        313.49         8.02 o                         
  -6   3   3       1031.27       1055.01        18.61 o                         
  -5   3   3        672.20        571.15        14.69 o                         
  -4   3   3       1832.96       1904.34        64.19 o                         
  -3   3   3       1552.59       1492.69        36.66 o                         
  -2   3   3        215.15        307.06        16.97 o                         
  -1   3   3       4683.73       4123.93        88.88 o                         
   0   3   3       1502.64       1397.70        38.05 o                         
   1   3   3        177.39        307.11        13.12 o                         
   2   3   3       3963.15       3774.24        95.33 o                         
   3   3   3        112.00        113.23         7.15 o                         
   4   3   3        968.09        988.47        38.98 o                         
   5   3   3        172.19        148.82         5.42 o                         
   6   3   3        374.73        330.22         9.86 o                         
   7   3   3        106.18         83.34         5.69 o                         
   8   3   3         81.73         71.75         6.01 o                         
   9   3   3         64.84         70.22         5.47 o                         
  10   3   3         79.96         73.66         6.39 o                         
 -10   4   3         16.34         16.09         6.87 o                         
  -9   4   3        255.45        272.38        13.48 o                         
  -8   4   3         69.57         73.91         5.12 o                         
  -7   4   3        560.83        514.81        11.38 o                         
  -6   4   3        319.77        267.69         6.59 o                         
  -5   4   3         94.36         98.51         6.15 o                         
  -4   4   3       1593.22       1416.67        56.20 o                         
  -3   4   3       1721.41       1748.46        55.38 o                         
  -2   4   3        595.16        584.67        15.50 o                         
  -1   4   3        523.81        547.84        16.75 o                         
   0   4   3        401.03        341.79        23.69 o                         
   1   4   3        625.85        527.17        15.63 o                         
   2   4   3       1796.08       1641.11        56.16 o                         
   3   4   3        392.11        393.23        15.12 o                         
   4   4   3        428.61        566.10        23.77 o                         
   5   4   3        479.73        448.22        11.19 o                         
   6   4   3         74.99         84.07         5.77 o                         
   7   4   3         83.56         75.49         6.13 o                         
   8   4   3        905.98        866.93        21.73 o                         
   9   4   3         43.42         48.36         4.51 o                         
  10   4   3         27.49         25.49         4.95 o                         
 -10   5   3         33.61         32.31         7.15 o                         
  -9   5   3         56.42         61.64         7.67 o                         
  -8   5   3        148.38        126.53         8.12 o                         
  -7   5   3        157.57        139.97         8.36 o                         
  -6   5   3        732.69        683.88        16.63 o                         
  -5   5   3        280.16        229.08         8.03 o                         
  -4   5   3        512.34        400.04        24.75 o                         
  -3   5   3        310.55        295.06        10.84 o                         
  -2   5   3        277.82        309.09        15.59 o                         
  -1   5   3        130.30        121.81         6.07 o                         
   0   5   3       2640.89       2710.18        60.90 o                         
   1   5   3        226.71        205.45        10.79 o                         
   2   5   3       1638.81       1517.81        76.80 o                         
   3   5   3        820.68        778.72        44.33 o                         
   4   5   3        240.10        236.07        18.37 o                         
   5   5   3       1773.32       1706.28        43.31 o                         
   6   5   3        377.57        359.76        16.44 o                         
   7   5   3        188.27        172.71        11.90 o                         
   8   5   3        237.49        237.82        10.57 o                         
   9   5   3        300.76        305.53        11.24 o                         
  10   5   3          5.56          6.06         6.18 o                         
 -10   6   3         74.11         77.54         8.57 o                         
  -9   6   3         33.00         31.28         6.72 o                         
  -8   6   3        439.75        492.82        20.64 o                         
  -7   6   3        327.75        282.75        11.66 o                         
  -6   6   3        243.13        252.05         9.04 o                         
  -5   6   3        837.31        755.04        18.71 o                         
  -4   6   3        222.19        225.41        12.12 o                         
  -3   6   3        689.65        628.23        24.70 o                         
  -2   6   3        625.65        792.87        22.36 o                         
  -1   6   3        231.39        225.91         8.17 o                         
   0   6   3       2368.42       2225.07        63.83 o                         
   1   6   3        191.83        201.58         9.62 o                         
   2   6   3        856.32       1052.36       105.38 o                         
   3   6   3       2028.86       2175.09       105.38 o                         
   4   6   3        632.11        545.18        16.05 o                         
   5   6   3         38.95         34.43         6.41 o                         
   6   6   3        479.32        453.37        15.29 o                         
   7   6   3        146.18        156.97        13.53 o                         
   8   6   3       1245.08       1245.08        33.50 o                         
   9   6   3        410.09        390.72        16.23 o                         
  10   6   3         44.99         37.38         5.28 o                         
  -9   7   3        115.19        124.36        11.56 o                         
  -8   7   3        256.90        257.60        11.23 o                         
  -7   7   3        195.35        200.70        12.51 o                         
  -6   7   3        795.85        786.78        19.91 o                         
  -5   7   3        785.48        700.52        20.49 o                         
  -4   7   3         10.72         19.72         3.19 o                         
  -3   7   3       1486.25       1412.80        32.74 o                         
  -2   7   3        292.05        304.28        14.66 o                         
  -1   7   3        382.06        355.71        11.83 o                         
   0   7   3        921.96        941.32        31.65 o                         
   1   7   3       1467.80       1504.33        37.63 o                         
   2   7   3       1539.67       1575.11        62.79 o                         
   3   7   3       1055.04       1246.90        68.35 o                         
   4   7   3       1125.75       1002.79        32.68 o                         
   5   7   3        544.31        484.56        15.60 o                         
   6   7   3        355.81        331.19        12.78 o                         
   7   7   3        492.56        457.23        19.37 o                         
   8   7   3         83.38         96.35         8.72 o                         
   9   7   3        273.94        277.49        12.92 o                         
  10   7   3         97.68         88.56         6.20 o                         
  -9   8   3        352.30        347.80        14.93 o                         
  -8   8   3        302.13        301.35        12.05 o                         
  -7   8   3        254.71        231.43        11.42 o                         
  -6   8   3       1080.94       1005.70        22.81 o                         
  -5   8   3        704.50        623.89        16.73 o                         
  -4   8   3        653.70        553.27        13.42 o                         
  -3   8   3       1470.09       1467.69        29.33 o                         
  -2   8   3        410.55        376.05        17.08 o                         
  -1   8   3         60.80         62.71         6.57 o                         
   0   8   3         74.63        206.66        14.77 o                         
   1   8   3        892.14        824.57        29.20 o                         
   2   8   3        346.91        358.28        22.21 o                         
   3   8   3        779.63        780.09        56.01 o                         
   4   8   3        922.36        863.99        29.20 o                         
   5   8   3        318.22        293.24        12.13 o                         
   6   8   3       1200.00       1161.88        31.54 o                         
   7   8   3        799.54        802.36        28.97 o                         
   8   8   3         18.13         16.33         5.45 o                         
   9   8   3        101.15        102.94        12.50 o                         
  -9   9   3         14.76         26.78         8.20 o                         
  -8   9   3        187.52        175.94        11.50 o                         
  -7   9   3       1021.22       1097.55        37.57 o                         
  -6   9   3        390.68        350.07        14.13 o                         
  -5   9   3        530.01        483.22        11.44 o                         
  -4   9   3        100.58         95.39         4.57 o                         
  -3   9   3        136.31        118.82         4.66 o                         
  -2   9   3       2406.32       2345.51        62.98 o                         
  -1   9   3       1357.14       1259.48        41.04 o                         
   0   9   3        156.63        127.87        10.00 o                         
   1   9   3        692.58        556.02        22.14 o                         
   2   9   3        614.09        577.96        28.29 o                         
   3   9   3        276.30        272.03        70.82 o                         
   4   9   3        200.95        218.37        16.81 o                         
   5   9   3        172.71        137.87        10.52 o                         
   6   9   3         72.02         56.22         5.80 o                         
   7   9   3        252.79        238.09        13.41 o                         
   8   9   3        172.46        165.78         8.59 o                         
   9   9   3         71.00         64.99         6.70 o                         
  -9  10   3         39.47         34.42         8.11 o                         
  -8  10   3         41.71         44.68         5.85 o                         
  -7  10   3        183.02        175.56        11.43 o                         
  -6  10   3        254.72        232.88        10.31 o                         
  -5  10   3        243.47        206.52         6.85 o                         
  -4  10   3        891.93        803.57        17.88 o                         
  -3  10   3        504.53        452.52        11.83 o                         
  -2  10   3         77.63         78.85         4.82 o                         
  -1  10   3        273.82        256.32        11.28 o                         
   0  10   3        360.87        344.32        19.91 o                         
   1  10   3        614.22        508.43        15.00 o                         
   2  10   3        515.84        475.84        16.31 o                         
   3  10   3        686.57        688.57        33.93 o                         
   4  10   3        644.31        644.76        32.65 o                         
   5  10   3        721.58        706.84        35.79 o                         
   6  10   3        451.30        425.31        15.17 o                         
   7  10   3        999.33       1004.22        28.27 o                         
   8  10   3        271.49        252.08        13.14 o                         
   9  10   3        211.56        187.33        14.54 o                         
  -9  11   3         53.10         42.25         7.64 o                         
  -8  11   3        133.70        145.91         9.94 o                         
  -7  11   3         53.72         56.11         6.56 o                         
  -6  11   3        227.05        202.51        12.07 o                         
  -5  11   3       1653.31       1484.56        27.41 o                         
  -4  11   3       1428.99       1257.38        24.13 o                         
  -3  11   3       1264.55       1262.04        24.86 o                         
  -2  11   3       1496.93       1326.44        26.92 o                         
  -1  11   3        399.59        393.80        10.51 o                         
   0  11   3       1244.75       1016.88        23.13 o                         
   1  11   3        504.22        464.82        12.46 o                         
   2  11   3       1617.38       1550.93        43.03 o                         
   3  11   3        161.87        154.29        11.40 o                         
   4  11   3         55.40         44.74         7.22 o                         
   5  11   3        160.50        144.60         9.01 o                         
   6  11   3        103.02        100.10         7.53 o                         
   7  11   3         24.31         34.01         5.61 o                         
   8  11   3          0.97         -1.37         6.78 o                         
   9  11   3         14.72          8.48         7.39 o                         
  -9  12   3         84.75         84.19         8.33 o                         
  -8  12   3        133.12        110.82        11.77 o                         
  -7  12   3         47.07         52.90         5.49 o                         
  -6  12   3        353.42        312.18        15.21 o                         
  -5  12   3         68.88         73.81         5.51 o                         
  -4  12   3        389.76        357.03         9.85 o                         
  -3  12   3       1151.56       1089.69        20.48 o                         
  -2  12   3        744.37        661.87        15.81 o                         
  -1  12   3         64.32         79.78         4.94 o                         
   0  12   3        697.17        554.64        14.53 o                         
   1  12   3        252.72        233.48         8.17 o                         
   2  12   3        386.46        315.64        12.72 o                         
   3  12   3       1194.02       1157.53        83.09 o                         
   4  12   3        318.54        307.30        11.16 o                         
   5  12   3         75.65         75.50         6.35 o                         
   6  12   3        606.31        556.95        17.68 o                         
   7  12   3        243.96        212.04        13.19 o                         
   8  12   3        308.53        260.02        12.53 o                         
  -8  13   3         76.74         65.05         9.48 o                         
  -7  13   3         37.76         33.02         4.76 o                         
  -6  13   3        289.41        289.67        13.08 o                         
  -5  13   3        312.29        251.19        13.54 o                         
  -4  13   3        387.21        366.99        11.74 o                         
  -3  13   3         88.78        108.12         5.27 o                         
  -2  13   3        184.94        164.85         7.00 o                         
  -1  13   3       1408.35       1279.63        28.67 o                         
   0  13   3       2426.50       2059.13        50.12 o                         
   1  13   3        112.17        112.55         7.49 o                         
   2  13   3        272.29        245.68        10.42 o                         
   3  13   3        527.68        506.23        17.90 o                         
   4  13   3          3.01         21.11         5.16 o                         
   5  13   3        382.91        337.37        17.66 o                         
   6  13   3        135.41        113.82         7.75 o                         
   7  13   3        121.75        112.08         8.72 o                         
   8  13   3         37.23         32.90         9.48 o                         
  -8  14   3         21.26         16.25         7.02 o                         
  -7  14   3        450.47        408.72        53.68 o                         
  -6  14   3        241.62        206.82         9.54 o                         
  -5  14   3         31.29         31.20         4.29 o                         
  -4  14   3        551.33        504.47        14.43 o                         
  -3  14   3        271.57        240.82        11.42 o                         
  -2  14   3        649.49        586.79        14.23 o                         
  -1  14   3         21.78         28.98         4.23 o                         
   0  14   3        374.00        320.69        11.01 o                         
   1  14   3        373.32        334.89        14.68 o                         
   2  14   3         54.76         72.63         6.67 o                         
   3  14   3        809.75        822.33        29.11 o                         
   4  14   3        194.59        207.97         9.66 o                         
   5  14   3         53.54         53.57         7.38 o                         
   6  14   3         73.53         68.38         8.71 o                         
   7  14   3         33.72         45.58        10.53 o                         
   8  14   3        108.73         93.92        10.31 o                         
  -7  15   3        100.61         90.89        12.15 o                         
  -6  15   3        322.12        309.21        10.75 o                         
  -5  15   3        231.82        225.03         8.41 o                         
  -4  15   3        330.34        311.16        12.36 o                         
  -3  15   3         26.26         21.25         4.62 o                         
  -2  15   3         44.60         71.02         5.84 o                         
  -1  15   3        488.81        416.18        12.49 o                         
   0  15   3        168.54        150.75         7.63 o                         
   1  15   3        139.27        143.59         9.18 o                         
   2  15   3        851.25        751.66        26.89 o                         
   3  15   3        455.15        384.96        20.72 o                         
   4  15   3        223.76        207.55         9.47 o                         
   5  15   3        207.31        185.73        11.23 o                         
   6  15   3         96.27         96.70         8.90 o                         
   7  15   3          5.75         13.02         8.89 o                         
  -7  16   3        152.67        112.90         8.67 o                         
  -6  16   3         29.80         32.01         8.33 o                         
  -5  16   3         49.78         44.87         4.24 o                         
  -4  16   3        208.64        164.74         6.87 o                         
  -3  16   3        453.17        403.91        13.83 o                         
  -2  16   3        430.11        397.14        13.66 o                         
  -1  16   3        231.28        207.82         9.10 o                         
   0  16   3        309.60        262.59        12.83 o                         
   1  16   3       1382.96       1206.07        40.20 o                         
   2  16   3        400.95        387.13        23.08 o                         
   3  16   3        108.32         78.38        10.13 o                         
   4  16   3        362.28        315.97        11.78 o                         
   5  16   3        133.12        122.88         9.25 o                         
   6  16   3        177.30        184.17        10.24 o                         
   7  16   3        317.64        326.23        18.58 o                         
  -6  17   3        113.14         89.27         6.96 o                         
  -5  17   3        320.45        280.56        10.29 o                         
  -4  17   3         27.77         27.28         4.34 o                         
  -3  17   3        231.99        220.49         8.42 o                         
  -2  17   3        174.87        168.12         8.14 o                         
  -1  17   3          5.57          6.45         4.05 o                         
   0  17   3        483.13        482.59        19.32 o                         
   1  17   3        883.91        819.71        28.96 o                         
   2  17   3        245.45        264.78        17.93 o                         
   3  17   3        189.77        187.30        14.35 o                         
   4  17   3          9.33          3.94         4.29 o                         
   5  17   3        214.29        183.98        15.53 o                         
   6  17   3        238.92        271.08        12.19 o                         
  -6  18   3        232.87        174.21        20.75 o                         
  -5  18   3         85.31         68.35         4.73 o                         
  -4  18   3        236.25        218.73        11.12 o                         
  -3  18   3         16.70         15.28         3.12 o                         
  -2  18   3        160.47        146.37         7.43 o                         
  -1  18   3         29.51         26.14         8.57 o                         
   0  18   3        266.91        233.50        19.54 o                         
   1  18   3        234.35        265.85        18.07 o                         
   2  18   3         17.30         16.90         6.65 o                         
   3  18   3        286.80        288.49        17.83 o                         
   4  18   3        431.63        376.10        20.88 o                         
   5  18   3        226.56        203.36        10.43 o                         
   6  18   3         39.37         29.98         5.78 o                         
  -5  19   3        692.27        577.06        24.96 o                         
  -4  19   3         87.68         71.98         4.17 o                         
  -3  19   3        170.28        158.73         7.58 o                         
  -2  19   3        459.39        480.15        19.27 o                         
  -1  19   3        144.54        132.35         9.46 o                         
   0  19   3        103.25        101.65         7.42 o                         
   1  19   3         40.09         45.93         6.56 o                         
   2  19   3        180.92        166.46        12.80 o                         
   3  19   3        193.11        201.38        13.73 o                         
   4  19   3        165.05        181.71        13.30 o                         
   5  19   3         38.56         30.60         3.90 o                         
  -4  20   3         14.27         13.25         3.13 o                         
  -3  20   3         63.05         60.54         6.92 o                         
  -2  20   3         33.49         33.32         4.62 o                         
  -1  20   3         49.55         48.64         5.30 o                         
   0  20   3        137.47        134.18         7.95 o                         
   1  20   3        236.21        228.31        14.60 o                         
   2  20   3        206.19        207.09        13.58 o                         
   3  20   3         96.68         94.04         6.20 o                         
   4  20   3         23.87         28.67         5.47 o                         
  -3  21   3        187.84        143.50         7.58 o                         
  -2  21   3         97.20         97.88        15.28 o                         
  -1  21   3        375.01        374.78        17.02 o                         
   0  21   3        116.54        124.14         8.03 o                         
   1  21   3         58.94         63.97         7.11 o                         
   2  21   3        198.85        209.05        12.74 o                         
   3  21   3         21.24         19.29         4.47 o                         
  -2  22   3          7.42         14.89         2.98 o                         
  -1  22   3         47.63         59.45         5.45 o                         
   0  22   3         95.08         92.09         5.38 o                         
   1  22   3          8.41         18.08         4.50 o                         
   1 -21   4        148.23        184.38        11.84 o                         
   2 -21   4         79.20         91.80         7.95 o                         
  -4 -20   4         11.09         11.09         4.38 o                         
   0 -20   4        142.73        170.34        12.27 o                         
   1 -20   4         17.50         19.04         6.52 o                         
   2 -20   4        213.94        259.10        15.60 o                         
   3 -20   4         66.75         73.41         7.86 o                         
   4 -20   4        118.89        133.96         9.23 o                         
  -5 -19   4          9.86         13.70         4.41 o                         
  -4 -19   4        162.52        197.99        12.43 o                         
   0 -19   4         31.51         43.00         8.02 o                         
   1 -19   4        195.65        243.88        15.84 o                         
   2 -19   4         53.71         84.10         9.35 o                         
   3 -19   4         72.87         91.77         9.51 o                         
   4 -19   4        186.23        190.60        12.49 o                         
  -5 -18   4         35.96         42.75         6.21 o                         
  -4 -18   4        160.68        182.30        12.05 o                         
   0 -18   4        439.13        537.74        28.18 o                         
   1 -18   4        129.40        163.13        13.27 o                         
   2 -18   4        134.64        136.39        21.93 o                         
   3 -18   4        156.47        176.11         9.86 o                         
   4 -18   4         62.46         82.79         9.13 o                         
   5 -18   4        428.35        431.61        37.73 o                         
  -6 -17   4         13.43         16.80         3.34 o                         
  -5 -17   4         65.33         82.23        17.80 o                         
  -4 -17   4        281.81        301.23        20.19 o                         
  -3 -17   4        122.45        112.28        10.31 o                         
   0 -17   4        122.78        156.08        13.14 o                         
   1 -17   4         66.17         98.82        11.34 o                         
   2 -17   4        162.97        198.03        35.74 o                         
   3 -17   4         21.64         21.02         6.24 o                         
   4 -17   4        133.34        167.64        13.30 o                         
   5 -17   4         32.17         44.08         7.70 o                         
   6 -17   4        108.12        108.60         6.18 o                         
  -6 -16   4        207.04        202.58        14.48 o                         
  -5 -16   4        389.98        441.43        41.83 o                         
  -4 -16   4         60.49         62.70         5.92 o                         
  -3 -16   4        202.16        216.72        15.38 o                         
  -2 -16   4        193.41        190.04        14.20 o                         
   0 -16   4        160.65        177.24        14.20 o                         
   1 -16   4        109.33        117.62        12.24 o                         
   2 -16   4        840.39        891.08        94.10 o                         
   3 -16   4        122.97        125.56        14.71 o                         
   4 -16   4        147.71        167.98        17.43 o                         
   5 -16   4        263.24        257.27        16.71 o                         
   6 -16   4         40.57         31.25         6.43 o                         
  -7 -15   4        251.55        282.11        22.52 o                         
  -6 -15   4        523.26        584.61        61.59 o                         
  -5 -15   4        222.06        259.59        16.67 o                         
  -4 -15   4        140.02        128.56        11.77 o                         
  -3 -15   4         79.34         86.12        10.19 o                         
  -2 -15   4        431.16        432.30        24.39 o                         
  -1 -15   4        293.27        277.86        17.93 o                         
   0 -15   4        121.05        123.24        11.90 o                         
   1 -15   4        628.44        713.52        36.01 o                         
   2 -15   4        139.03        154.73         9.92 o                         
   3 -15   4         31.02         41.95         6.63 o                         
   4 -15   4          8.98          7.69         5.43 o                         
   5 -15   4        277.44        322.94        19.79 o                         
   6 -15   4        409.94        471.15        62.44 o                         
   7 -15   4         96.98         80.92         7.29 o                         
  -7 -14   4        185.81        206.60        11.99 o                         
  -6 -14   4         40.03         52.86         5.59 o                         
  -5 -14   4        108.74        112.30         7.81 o                         
  -4 -14   4         75.93         85.96        10.19 o                         
  -3 -14   4         50.57         41.13         7.80 o                         
  -2 -14   4       1389.87       1378.19        63.28 o                         
  -1 -14   4         69.60         81.95         9.54 o                         
   0 -14   4        622.46        599.08        57.21 o                         
   1 -14   4       2442.24       2558.03       203.35 o                         
   2 -14   4        737.78        718.73        37.22 o                         
   3 -14   4        951.41       1008.53        49.24 o                         
   4 -14   4        243.87        216.57        17.46 o                         
   6 -14   4        630.83        784.97        38.03 o                         
   7 -14   4         37.39         26.53         4.52 o                         
  -8 -13   4         64.14         63.03         6.65 o                         
  -7 -13   4         21.14         28.61         6.43 o                         
  -6 -13   4        907.23       1057.60        41.66 o                         
  -5 -13   4        203.38        241.43         9.47 o                         
  -4 -13   4         20.96         14.38         6.49 o                         
  -3 -13   4        455.48        421.95        24.39 o                         
  -2 -13   4        346.44        338.38        20.57 o                         
  -1 -13   4        870.81        899.85        43.34 o                         
   0 -13   4        275.47        278.30        31.00 o                         
   1 -13   4        544.72        540.80        23.72 o                         
   2 -13   4          2.92         34.77        10.75 o                         
   3 -13   4        454.48        454.98        26.87 o                         
   4 -13   4        548.14        606.21        33.40 o                         
   5 -13   4         63.62         78.75        12.21 o                         
   6 -13   4        203.80        246.83        17.58 o                         
   7 -13   4        169.67        194.90        10.09 o                         
   8 -13   4         10.01         11.62         6.43 o                         
  -8 -12   4         73.77         74.81         7.67 o                         
  -7 -12   4          4.44          3.36         5.75 o                         
  -6 -12   4        142.93        156.76         7.31 o                         
  -5 -12   4       1033.57       1086.61        30.00 o                         
  -4 -12   4        691.23        741.48        37.75 o                         
  -3 -12   4        961.58        976.81        47.07 o                         
  -2 -12   4        419.69        439.66        24.67 o                         
  -1 -12   4        125.74        131.79        11.49 o                         
   0 -12   4        128.96        128.51        17.82 o                         
   1 -12   4        838.12        800.84        31.36 o                         
   2 -12   4       2495.82       2419.79        63.82 o                         
   3 -12   4        433.25        417.71        21.38 o                         
   4 -12   4        208.48        230.27        17.99 o                         
   5 -12   4        105.18        123.15        13.82 o                         
   6 -12   4        109.46        130.20        13.64 o                         
   7 -12   4        167.24        188.11        10.64 o                         
   8 -12   4         18.32         17.95         4.81 o                         
  -9 -11   4          0.55          0.22         4.10 o                         
  -8 -11   4        314.22        342.11        19.20 o                         
  -7 -11   4        427.70        494.21        26.56 o                         
  -6 -11   4         19.88         22.07         4.76 o                         
  -5 -11   4        443.26        478.22        18.69 o                         
  -4 -11   4        127.47        136.03         8.96 o                         
  -3 -11   4        122.87        148.66        13.27 o                         
  -2 -11   4        118.60        111.69        10.66 o                         
   0 -11   4        937.57        923.26        34.81 o                         
   1 -11   4        367.71        391.30        18.23 o                         
   2 -11   4        194.09        182.53        16.65 o                         
   3 -11   4        228.50        223.34         8.49 o                         
   4 -11   4       1126.78       1172.52        35.16 o                         
   5 -11   4        119.58        143.25        14.85 o                         
   6 -11   4        123.14        169.94        15.32 o                         
   7 -11   4         87.06         84.68         7.93 o                         
   8 -11   4         71.83         76.32        14.60 o                         
  -9 -10   4        138.09        139.43         9.66 o                         
  -8 -10   4        187.82        222.28        14.69 o                         
  -7 -10   4        298.05        350.39        14.57 o                         
  -6 -10   4          4.58          9.67         4.59 o                         
  -5 -10   4        606.62        647.08        19.20 o                         
  -4 -10   4          3.23         11.87         4.47 o                         
  -3 -10   4        197.58        230.45        16.00 o                         
  -2 -10   4        137.38        124.92        10.81 o                         
  -1 -10   4         17.40         39.58        13.02 o                         
   0 -10   4        750.58        687.65        23.33 o                         
   1 -10   4        745.39        738.66        24.70 o                         
   2 -10   4        847.15        813.80        23.77 o                         
   3 -10   4        127.88        152.54         8.68 o                         
   4 -10   4        317.61        308.44        12.36 o                         
   5 -10   4       1258.60       1440.70        65.96 o                         
   6 -10   4        128.63        168.63        15.50 o                         
   7 -10   4         65.91         73.80         7.84 o                         
   8 -10   4        133.95        161.70        20.78 o                         
   9 -10   4        405.97        448.20        22.46 o                         
  -9  -9   4        116.61        101.04         6.35 o                         
  -8  -9   4          5.15         11.81         6.24 o                         
  -7  -9   4        684.15        759.89        26.44 o                         
  -6  -9   4         68.51         75.30         5.99 o                         
  -5  -9   4        200.84        207.24         7.62 o                         
  -4  -9   4       1680.19       1817.15        54.32 o                         
  -3  -9   4         90.26         86.37         9.26 o                         
  -2  -9   4        152.06        175.87        17.15 o                         
  -1  -9   4        614.52        655.40        31.41 o                         
   0  -9   4         97.15         95.94         6.81 o                         
   1  -9   4       1422.64       1398.15        41.44 o                         
   2  -9   4         72.10         67.17        10.69 o                         
   3  -9   4        737.61        707.08        22.74 o                         
   4  -9   4        559.30        571.83        42.25 o                         
   5  -9   4          7.24         47.51         8.95 o                         
   6  -9   4         93.62         95.44        12.83 o                         
   7  -9   4         46.15         69.50         8.19 o                         
   8  -9   4        512.64        567.95        41.52 o                         
   9  -9   4        144.68        147.26        11.40 o                         
  -9  -8   4        172.08        165.20         8.14 o                         
  -8  -8   4        146.90        172.67        13.20 o                         
  -7  -8   4        115.32        116.60        16.26 o                         
  -6  -8   4        235.79        225.24         9.22 o                         
  -5  -8   4        449.39        484.79        13.27 o                         
  -4  -8   4        507.16        487.33        20.17 o                         
  -3  -8   4        105.14        117.83         7.49 o                         
  -2  -8   4        542.16        561.60        24.42 o                         
  -1  -8   4        302.17        322.85        27.21 o                         
   0  -8   4       1514.91       1655.82        95.42 o                         
   1  -8   4         41.94         86.02        13.57 o                         
   2  -8   4       1778.21       2007.13        70.69 o                         
   3  -8   4        170.16        183.18         8.85 o                         
   4  -8   4         58.14         62.91         9.63 o                         
   5  -8   4        679.44        799.61        26.62 o                         
   6  -8   4        133.30        150.27        15.04 o                         
   7  -8   4         77.86         92.14         8.77 o                         
   8  -8   4         19.18         18.63         6.21 o                         
   9  -8   4         22.83         25.20         7.77 o                         
  -9  -7   4         15.87         18.96         4.31 o                         
  -8  -7   4        383.78        410.46        23.21 o                         
  -7  -7   4        546.97        623.45        22.60 o                         
  -6  -7   4         54.61         57.18         5.09 o                         
  -5  -7   4        333.38        350.00        11.63 o                         
  -4  -7   4        524.87        519.69        15.62 o                         
  -3  -7   4        505.72        485.24        17.86 o                         
  -2  -7   4        212.73        207.06        20.78 o                         
  -1  -7   4        836.41        830.73        48.50 o                         
   0  -7   4        544.63        691.45        38.86 o                         
   1  -7   4        466.79        446.53        18.26 o                         
   2  -7   4        244.68        286.65        18.14 o                         
   3  -7   4         17.13         35.45         6.08 o                         
   4  -7   4         66.93         66.95         9.30 o                         
   5  -7   4        613.64        647.43        19.59 o                         
   6  -7   4       1207.66       1284.13        42.39 o                         
   7  -7   4        350.34        371.56        16.53 o                         
   8  -7   4        367.42        387.49        37.11 o                         
   9  -7   4        182.67        205.76        14.69 o                         
  -9  -6   4         91.42        106.72         7.33 o                         
  -8  -6   4        147.59        138.49         8.44 o                         
  -7  -6   4        200.38        242.95        11.60 o                         
  -6  -6   4        536.88        564.52        17.25 o                         
  -5  -6   4        393.20        380.89        10.99 o                         
  -4  -6   4         58.03         42.68         5.44 o                         
  -3  -6   4       1381.20       1293.81        57.94 o                         
  -2  -6   4       1325.48       1505.10        75.71 o                         
  -1  -6   4        289.65        363.51        27.12 o                         
   0  -6   4        393.58        453.37        22.15 o                         
   1  -6   4       1164.32       1035.97        62.86 o                         
   2  -6   4       1911.27       1923.27        99.07 o                         
   3  -6   4        445.59        378.05        21.87 o                         
   4  -6   4        272.01        263.30        15.21 o                         
   5  -6   4        251.15        312.62        13.45 o                         
   6  -6   4        803.07        807.63        21.76 o                         
   7  -6   4        638.26        686.30        25.51 o                         
   8  -6   4         16.32         12.39         8.87 o                         
   9  -6   4         24.53         33.80         9.13 o                         
 -10  -5   4        191.75        194.93         8.26 o                         
  -9  -5   4         18.24         19.75         4.73 o                         
  -8  -5   4        287.46        296.80        13.42 o                         
  -7  -5   4        782.18        860.97        29.35 o                         
  -6  -5   4       2164.03       2412.95        60.62 o                         
  -5  -5   4        117.79        118.32         7.85 o                         
  -4  -5   4        290.00        280.66        17.46 o                         
  -3  -5   4        342.77        319.03        27.31 o                         
  -2  -5   4        476.62        623.11        34.38 o                         
  -1  -5   4        458.51        415.42        20.13 o                         
   0  -5   4        591.98        637.50        27.10 o                         
   1  -5   4         29.07         47.92         7.36 o                         
   2  -5   4       1180.55       1143.02        42.60 o                         
   3  -5   4       1755.90       1622.46       206.47 o                         
   4  -5   4        105.27         90.69         9.69 o                         
   5  -5   4        726.47        737.46        26.28 o                         
   6  -5   4        295.85        290.76        13.29 o                         
   7  -5   4        786.90        820.64        29.27 o                         
   8  -5   4        167.70        161.77        15.47 o                         
   9  -5   4         14.33         16.59         8.85 o                         
 -10  -4   4         33.79         47.25         6.49 o                         
  -9  -4   4         83.27         85.77        13.27 o                         
  -8  -4   4        251.43        256.67         8.69 o                         
  -7  -4   4         92.23         98.02         6.40 o                         
  -6  -4   4          4.26          3.17         3.70 o                         
  -5  -4   4        594.46        663.69        19.76 o                         
  -4  -4   4        143.99        169.53        10.34 o                         
  -3  -4   4        354.44        299.38        19.74 o                         
  -2  -4   4        480.27        370.52        19.12 o                         
  -1  -4   4        426.34        442.24        20.75 o                         
   0  -4   4        278.74        300.01        16.12 o                         
   1  -4   4       1584.87       1506.80        52.16 o                         
   2  -4   4        604.48        664.32        22.96 o                         
   3  -4   4       3112.20       3035.51       105.17 o                         
   4  -4   4        702.20        673.13        21.24 o                         
   5  -4   4        389.63        371.91        10.05 o                         
   6  -4   4       1122.01       1165.05        27.41 o                         
   7  -4   4        281.40        295.67        11.96 o                         
   8  -4   4         84.93         94.03         9.03 o                         
   9  -4   4         32.51         30.36         5.31 o                         
 -10  -3   4        176.94        190.91        12.12 o                         
  -9  -3   4         28.86         29.21         6.01 o                         
  -8  -3   4        156.31        186.31         7.34 o                         
  -7  -3   4        541.22        551.03        16.99 o                         
  -6  -3   4        175.69        164.23         8.79 o                         
  -5  -3   4       1306.95       1252.00        46.13 o                         
  -4  -3   4        367.97        367.22        22.93 o                         
  -3  -3   4       3073.16       2956.94        97.40 o                         
  -2  -3   4        873.46        844.20        33.02 o                         
  -1  -3   4        928.05        913.13        28.63 o                         
   0  -3   4        868.60        744.08        30.57 o                         
   1  -3   4       1850.37       1809.87        60.32 o                         
   2  -3   4        190.02        223.44        14.48 o                         
   3  -3   4       1247.47       1195.68        81.29 o                         
   4  -3   4        199.37        233.23         7.91 o                         
   5  -3   4        770.68        766.41        16.38 o                         
   6  -3   4       1365.12       1403.59        29.72 o                         
   7  -3   4        309.24        336.84        12.96 o                         
   8  -3   4        237.13        236.54        12.99 o                         
   9  -3   4         31.83         30.49         5.48 o                         
  10  -3   4        264.77        240.73        14.60 o                         
 -10  -2   4        203.49        200.04        12.74 o                         
  -9  -2   4        129.35        137.13        11.93 o                         
  -8  -2   4        165.33        185.12         8.62 o                         
  -7  -2   4        328.43        345.97        15.13 o                         
  -6  -2   4        155.88        148.30        14.06 o                         
  -5  -2   4        383.98        354.51        26.68 o                         
  -4  -2   4        255.73        255.26        23.41 o                         
  -3  -2   4        729.82        644.92        28.59 o                         
  -2  -2   4        199.76        213.28        11.92 o                         
  -1  -2   4         65.34         49.57         5.96 o                         
   0  -2   4        419.37        336.67        26.34 o                         
   1  -2   4       3536.73       3362.27       123.53 o                         
   2  -2   4       2248.32       2185.69       102.89 o                         
   3  -2   4         72.78        105.78        18.11 o                         
   4  -2   4        201.68        176.83         7.40 o                         
   5  -2   4         65.96         77.22         7.36 o                         
   6  -2   4        560.04        587.21        15.42 o                         
   7  -2   4        313.38        284.87        11.84 o                         
   8  -2   4        173.29        157.10        11.05 o                         
   9  -2   4        181.64        190.49         9.18 o                         
  10  -2   4         14.82          7.08         3.84 o                         
 -10  -1   4         88.23        103.02         8.98 o                         
  -9  -1   4        134.31        143.96        12.43 o                         
  -8  -1   4        251.44        252.01         8.83 o                         
  -7  -1   4        569.15        546.23        18.29 o                         
  -6  -1   4        319.72        287.93        14.42 o                         
  -5  -1   4        141.83        163.70         8.91 o                         
  -4  -1   4       1867.00       1577.79        83.73 o                         
  -3  -1   4        510.28        439.42        22.48 o                         
  -2  -1   4          5.14         20.14         4.40 o                         
  -1  -1   4        125.71         92.59        12.69 o                         
   0  -1   4       5278.23       4721.50       206.07 o                         
   1  -1   4        446.69        433.30        21.28 o                         
   2  -1   4       1779.17       1880.76        90.56 o                         
   3  -1   4       2326.67       2432.95       116.04 o                         
   4  -1   4        893.74        857.83        32.34 o                         
   5  -1   4        212.95        224.12         7.49 o                         
   6  -1   4         88.46         70.04         6.15 o                         
   7  -1   4         31.69         23.13         6.13 o                         
   8  -1   4        390.97        392.77        17.61 o                         
   9  -1   4        158.80        166.64         8.62 o                         
  10  -1   4         13.88         11.88         3.95 o                         
 -10   0   4          1.51         12.46         5.75 o                         
  -9   0   4        135.45        175.87        15.49 o                         
  -8   0   4        474.85        538.57        14.61 o                         
  -7   0   4         24.90         21.76         4.44 o                         
  -6   0   4          1.08         -0.04         7.42 o                         
  -5   0   4         63.03         53.10         5.52 o                         
  -4   0   4        122.79         94.26         9.46 o                         
  -3   0   4        598.46        628.08        28.62 o                         
  -2   0   4        163.46        178.22        12.94 o                         
  -1   0   4          7.47          4.49         5.07 o                         
   0   0   4       2045.26       1730.47        57.75 o                         
   1   0   4          1.81         11.28         9.51 o                         
   2   0   4        686.82        731.50        52.69 o                         
   3   0   4        442.20        329.09        29.20 o                         
   4   0   4         94.95        103.19        11.49 o                         
   5   0   4       1189.39       1163.18        24.66 o                         
   6   0   4          2.76          7.89         6.18 o                         
   7   0   4         33.64         32.05         7.83 o                         
   8   0   4        110.52         85.72         9.43 o                         
   9   0   4          0.25         -3.08         6.44 o                         
  10   0   4         21.94         18.27         7.62 o                         
 -10   1   4        100.67        102.18         9.29 o                         
  -9   1   4        115.00         99.51         7.77 o                         
  -8   1   4        209.36        218.98         8.26 o                         
  -7   1   4        593.86        571.06        15.34 o                         
  -6   1   4        399.74        352.92        12.05 o                         
  -5   1   4        177.88        185.62         9.66 o                         
  -4   1   4       1732.03       1477.67        54.16 o                         
  -3   1   4        489.08        407.45        21.86 o                         
  -2   1   4          9.05         28.85         5.48 o                         
  -1   1   4        198.33        129.20        15.47 o                         
   0   1   4       5046.72       4648.09       141.99 o                         
   1   1   4        338.86        308.70        16.89 o                         
   2   1   4       1789.64       1774.04        42.89 o                         
   3   1   4       2222.44       2310.75        77.86 o                         
   4   1   4        894.82        860.42        23.21 o                         
   5   1   4        218.64        247.35         8.22 o                         
   6   1   4         85.41         77.84         6.39 o                         
   7   1   4         30.81         10.90        12.60 o                         
   8   1   4        375.74        383.81        18.43 o                         
   9   1   4        187.90        191.58        11.40 o                         
  10   1   4         14.80         17.28         4.13 o                         
 -10   2   4        204.53        200.85        13.05 o                         
  -9   2   4        128.40        134.80         8.62 o                         
  -8   2   4        175.18        193.56         7.75 o                         
  -7   2   4        270.07        267.92         8.53 o                         
  -6   2   4        137.21        112.96         7.15 o                         
  -5   2   4        411.53        358.30        13.25 o                         
  -4   2   4        249.78        225.38        13.94 o                         
  -3   2   4        665.00        578.79        33.46 o                         
  -2   2   4        177.85        207.34        21.50 o                         
  -1   2   4         54.48         39.43         5.59 o                         
   0   2   4        313.07        281.78        12.78 o                         
   1   2   4       3546.83       3524.59        90.16 o                         
   2   2   4       2312.40       2201.43        59.62 o                         
   3   2   4         92.76        105.95        10.37 o                         
   4   2   4        216.93        181.54         6.67 o                         
   5   2   4         88.18         99.90         7.95 o                         
   6   2   4        537.25        530.03        13.13 o                         
   7   2   4        390.90        355.83        13.62 o                         
   8   2   4        231.72        219.67        17.93 o                         
   9   2   4        136.56        137.73         7.67 o                         
  10   2   4         22.88         18.44         4.06 o                         
 -10   3   4        187.25        194.11        13.05 o                         
  -9   3   4         18.54         23.15         5.55 o                         
  -8   3   4        130.47        152.34         6.96 o                         
  -7   3   4        645.02        647.25        15.35 o                         
  -6   3   4        159.08        134.48         9.99 o                         
  -5   3   4       1246.63       1149.70        26.11 o                         
  -4   3   4        370.86        391.67        10.63 o                         
  -3   3   4       3016.99       2876.37        82.22 o                         
  -2   3   4        857.16        864.70        57.07 o                         
  -1   3   4        996.18        985.80        34.65 o                         
   0   3   4        773.64        635.35        26.36 o                         
   1   3   4       1881.88       1849.74        50.88 o                         
   2   3   4        209.31        251.00        17.21 o                         
   3   3   4       1264.19       1183.18        50.10 o                         
   4   3   4        160.62        190.96         6.27 o                         
   5   3   4        744.51        702.70        15.31 o                         
   6   3   4       1404.81       1415.79        28.87 o                         
   7   3   4        325.65        358.45        16.81 o                         
   8   3   4        246.48        267.83        14.00 o                         
   9   3   4         29.35         24.10         6.83 o                         
  10   3   4        259.50        252.82        10.44 o                         
 -10   4   4         36.87         47.69         7.43 o                         
  -9   4   4         76.11         71.80        10.03 o                         
  -8   4   4        242.91        242.43         7.95 o                         
  -7   4   4         71.78         74.30         5.08 o                         
  -6   4   4          5.31          5.36         4.96 o                         
  -5   4   4        577.24        580.99        17.66 o                         
  -4   4   4        134.63        153.81         5.70 o                         
  -3   4   4        316.32        259.01        12.89 o                         
  -2   4   4        424.70        378.65        53.51 o                         
  -1   4   4        409.70        420.78        16.94 o                         
   0   4   4        270.85        270.10        12.85 o                         
   1   4   4       1424.20       1333.47        41.46 o                         
   2   4   4        487.12        528.44        20.45 o                         
   3   4   4       3141.09       3166.84        73.95 o                         
   4   4   4        623.69        624.77        12.90 o                         
   5   4   4        380.27        358.59        10.93 o                         
   6   4   4       1145.82       1166.31        29.27 o                         
   7   4   4        333.07        348.51        16.97 o                         
   8   4   4         77.07         91.44         7.47 o                         
   9   4   4         29.67         29.95         5.37 o                         
  10   4   4          3.63         -2.64         6.18 o                         
 -10   5   4        194.07        170.22        11.68 o                         
  -9   5   4         15.70         21.68         8.02 o                         
  -8   5   4        261.22        254.02         9.02 o                         
  -7   5   4        767.67        803.73        21.39 o                         
  -6   5   4       2255.20       2360.24        59.92 o                         
  -5   5   4         87.86         75.71         5.32 o                         
  -4   5   4        287.62        249.90         9.38 o                         
  -3   5   4        340.22        344.72        43.48 o                         
  -2   5   4        419.84        598.32        42.16 o                         
  -1   5   4        466.99        425.48        17.42 o                         
   0   5   4        589.87        622.88        26.53 o                         
   1   5   4         19.74         34.61         6.44 o                         
   2   5   4       1206.39       1206.70        66.02 o                         
   3   5   4       1842.20       1653.70        60.06 o                         
   4   5   4         89.60         77.24         5.54 o                         
   5   5   4        667.56        636.66        33.09 o                         
   6   5   4        317.04        319.42        15.79 o                         
   7   5   4        826.40        805.05        29.29 o                         
   8   5   4        185.76        160.52        16.34 o                         
   9   5   4          8.26         12.15         9.32 o                         
 -10   6   4         75.91         74.87         7.70 o                         
  -9   6   4        103.98        105.01        11.18 o                         
  -8   6   4        158.84        149.33        11.70 o                         
  -7   6   4        204.39        226.14        10.32 o                         
  -6   6   4        553.14        522.04        16.12 o                         
  -5   6   4        421.23        361.10        10.20 o                         
  -4   6   4         81.06         71.40         4.91 o                         
  -3   6   4       1210.40       1075.29        46.04 o                         
  -2   6   4       1183.67       1292.77        75.90 o                         
  -1   6   4        246.48        269.32        15.46 o                         
   0   6   4        431.38        450.04        16.03 o                         
   1   6   4       1005.37        885.99        25.47 o                         
   2   6   4       1601.86       1588.36        83.10 o                         
   3   6   4        458.52        469.14        15.94 o                         
   4   6   4        310.78        286.63        10.46 o                         
   5   6   4        231.01        254.16        11.17 o                         
   6   6   4        808.59        795.57        28.93 o                         
   7   6   4        567.40        593.96        23.34 o                         
   8   6   4         13.81         27.34        11.06 o                         
   9   6   4         16.26         26.31         9.48 o                         
  -9   7   4         19.37         18.70         7.61 o                         
  -8   7   4        413.28        419.75        24.45 o                         
  -7   7   4        508.16        479.11        20.38 o                         
  -6   7   4         66.75         62.93         5.38 o                         
  -5   7   4        291.29        266.36         8.57 o                         
  -4   7   4        542.83        495.28        21.19 o                         
  -3   7   4        564.94        500.42        27.76 o                         
  -2   7   4        155.01        137.43        13.35 o                         
  -1   7   4        741.85        612.83        25.90 o                         
   0   7   4        436.95        475.48        15.40 o                         
   1   7   4        509.97        475.86        17.17 o                         
   2   7   4        215.58        221.83        17.49 o                         
   3   7   4         18.95         52.31         4.46 o                         
   4   7   4        121.48        101.05         5.94 o                         
   5   7   4        607.13        581.08        18.91 o                         
   6   7   4       1166.78       1168.14        39.24 o                         
   7   7   4        373.86        390.72        17.70 o                         
   8   7   4        398.11        378.49        24.29 o                         
   9   7   4        162.25        164.19        14.20 o                         
  -9   8   4        164.97        161.80        12.18 o                         
  -8   8   4        165.52        173.70        14.57 o                         
  -7   8   4        149.78        141.85         8.34 o                         
  -6   8   4        250.35        205.72         8.31 o                         
  -5   8   4        369.61        350.07        11.49 o                         
  -4   8   4        541.85        483.02        17.73 o                         
  -3   8   4        111.54        146.49         7.61 o                         
  -2   8   4        531.34        513.97        17.21 o                         
  -1   8   4        385.84        343.46        17.73 o                         
   0   8   4       1391.14       1421.04        42.01 o                         
   1   8   4         33.60         65.56         8.51 o                         
   2   8   4       1671.59       1630.79        45.66 o                         
   3   8   4        163.77        179.09         7.23 o                         
   4   8   4         99.26         92.61         6.14 o                         
   5   8   4        633.54        652.36        19.84 o                         
   6   8   4        111.26        111.27        10.38 o                         
   7   8   4         63.57         64.97         9.24 o                         
   8   8   4          4.01          5.24         7.46 o                         
   9   8   4         20.61         18.55         8.61 o                         
  -8   9   4          1.01         -4.47         8.73 o                         
  -7   9   4        668.50        702.71        26.07 o                         
  -6   9   4         48.19         46.27         4.98 o                         
  -5   9   4        173.64        152.21         7.42 o                         
  -4   9   4       1525.45       1419.44        40.43 o                         
  -3   9   4         64.31         53.25         4.07 o                         
  -2   9   4        136.08        142.49         6.88 o                         
  -1   9   4        574.32        486.54        16.98 o                         
   0   9   4         79.55         66.59         4.50 o                         
   1   9   4       1380.88       1201.43        24.21 o                         
   2   9   4         91.60         66.46         4.62 o                         
   3   9   4        744.73        671.60        19.21 o                         
   4   9   4        556.30        586.80        26.06 o                         
   5   9   4          5.69         37.97         7.27 o                         
   6   9   4        108.40         92.17        11.59 o                         
   7   9   4         49.94         52.34         8.50 o                         
   8   9   4        577.31        594.42        22.34 o                         
   9   9   4        121.85        126.60        12.05 o                         
  -9  10   4        153.04        165.31        11.62 o                         
  -8  10   4        156.79        171.81         9.63 o                         
  -7  10   4        278.75        270.94        19.39 o                         
  -6  10   4          5.21          7.85         3.75 o                         
  -5  10   4        565.97        479.79        21.12 o                         
  -4  10   4         15.98         19.31         4.67 o                         
  -3  10   4        190.91        215.70         9.93 o                         
  -2  10   4        133.06        124.91         7.62 o                         
  -1  10   4         36.98         34.28         4.24 o                         
   0  10   4        794.24        651.99        19.79 o                         
   1  10   4        685.11        605.09        14.35 o                         
   2  10   4        851.97        742.20        18.21 o                         
   3  10   4        135.26        149.06        10.22 o                         
   4  10   4        294.50        275.87        16.79 o                         
   5  10   4       1242.40       1198.50        55.64 o                         
   6  10   4        101.24         92.01         7.20 o                         
   7  10   4         85.63         83.93         6.82 o                         
   8  10   4        106.47        111.02         9.19 o                         
   9  10   4        385.74        336.30        19.20 o                         
  -8  11   4        306.01        323.69        17.02 o                         
  -7  11   4        397.80        387.50        15.62 o                         
  -6  11   4          8.98          4.27         4.28 o                         
  -5  11   4        512.32        428.79        13.91 o                         
  -4  11   4        159.22        149.98         6.68 o                         
  -3  11   4        142.80        166.03         8.42 o                         
  -2  11   4        112.08         97.29         8.30 o                         
  -1  11   4       1432.15       1211.38        32.82 o                         
   0  11   4        990.00        917.20        21.06 o                         
   1  11   4        367.63        373.89        11.03 o                         
   2  11   4        207.42        182.57         7.89 o                         
   3  11   4        211.86        219.01        10.53 o                         
   4  11   4       1160.79       1142.33        43.73 o                         
   5  11   4        117.94        124.62         9.53 o                         
   6  11   4        127.04        132.40         6.87 o                         
   7  11   4        102.23         89.04         6.75 o                         
   8  11   4         88.92        103.30         8.42 o                         
  -8  12   4         65.86         73.19         9.63 o                         
  -7  12   4          3.61          0.81         4.09 o                         
  -6  12   4        117.15         97.48         8.29 o                         
  -5  12   4       1030.57        937.98        22.26 o                         
  -4  12   4        657.63        674.71        20.78 o                         
  -3  12   4        907.72        850.07        19.60 o                         
  -2  12   4        379.84        345.57        12.90 o                         
  -1  12   4        110.66        115.30         7.13 o                         
   0  12   4        110.50        115.01         6.86 o                         
   1  12   4        808.07        730.47        18.05 o                         
   2  12   4       2517.93       2275.98        51.57 o                         
   3  12   4        466.48        425.63        16.14 o                         
   4  12   4        259.14        241.83        17.27 o                         
   5  12   4        105.75         95.95         6.86 o                         
   6  12   4         91.88         93.36         6.53 o                         
   7  12   4        193.76        199.37        12.86 o                         
   8  12   4         13.93         13.03         5.91 o                         
  -8  13   4         58.54         55.02         8.14 o                         
  -7  13   4         27.87         21.07         4.05 o                         
  -6  13   4        934.46        878.85        37.31 o                         
  -5  13   4        183.77        176.60         7.52 o                         
  -4  13   4         26.77         28.07         4.40 o                         
  -3  13   4        445.22        413.99        14.64 o                         
  -2  13   4        342.69        334.18        11.61 o                         
  -1  13   4        856.67        753.94        30.33 o                         
   0  13   4        246.05        220.64        11.21 o                         
   1  13   4        536.63        478.63        15.15 o                         
   2  13   4          8.16         40.78         5.00 o                         
   3  13   4        475.56        438.73        21.25 o                         
   4  13   4        545.19        560.94        21.71 o                         
   5  13   4         37.12         39.29         5.32 o                         
   6  13   4        215.77        194.24        10.59 o                         
   7  13   4        160.40        162.81         9.72 o                         
  -7  14   4        198.63        197.85        17.09 o                         
  -6  14   4         51.59         52.19         6.27 o                         
  -5  14   4        123.75        106.72         6.99 o                         
  -4  14   4         90.17         89.41         5.71 o                         
  -3  14   4         60.19         63.65         5.79 o                         
  -2  14   4       1455.37       1360.86        37.11 o                         
  -1  14   4         68.07         80.62         5.44 o                         
   0  14   4        631.48        529.90        16.07 o                         
   1  14   4       2391.01       2064.79        52.03 o                         
   2  14   4        738.21        657.42        30.80 o                         
   3  14   4        934.70        890.54        25.41 o                         
   4  14   4        231.46        205.84        11.28 o                         
   5  14   4        364.87        348.46        12.55 o                         
   6  14   4        594.67        554.28        20.57 o                         
   7  14   4         26.15         22.56         4.96 o                         
  -7  15   4        228.97        237.54        14.73 o                         
  -6  15   4        516.11        462.94        26.86 o                         
  -5  15   4        216.23        190.17        11.77 o                         
  -4  15   4        155.16        128.87         7.52 o                         
  -3  15   4         78.67         94.19         6.85 o                         
  -2  15   4        368.96        362.95        13.54 o                         
  -1  15   4        330.42        289.99        11.01 o                         
   0  15   4        124.21        104.58         6.60 o                         
   1  15   4        598.25        516.55        20.73 o                         
   2  15   4        135.97        154.56        22.14 o                         
   3  15   4         34.20         34.02         8.39 o                         
   4  15   4         10.91         -1.13         5.03 o                         
   5  15   4        240.83        226.40         9.51 o                         
   6  15   4        410.36        397.63        23.02 o                         
  -6  16   4        204.50        147.13         6.99 o                         
  -5  16   4        446.34        394.78        15.83 o                         
  -4  16   4         54.17         52.04         5.26 o                         
  -3  16   4        188.53        195.60         9.50 o                         
  -2  16   4        217.69        208.42         9.79 o                         
  -1  16   4        624.35        599.45        18.28 o                         
   0  16   4        179.80        155.92         7.74 o                         
   1  16   4        117.33        108.52         8.23 o                         
   2  16   4        899.54        809.47        28.63 o                         
   3  16   4        134.64        117.84        11.49 o                         
   4  16   4        155.77        156.00        11.25 o                         
   5  16   4        248.52        198.70        10.05 o                         
   6  16   4         43.29         41.04         7.15 o                         
  -6  17   4         16.05         13.33         4.75 o                         
  -5  17   4         60.14         50.86         5.60 o                         
  -4  17   4        282.63        275.97        10.51 o                         
  -3  17   4        117.99        102.18         6.59 o                         
  -2  17   4        183.99        172.42         9.96 o                         
  -1  17   4        599.83        557.12        17.14 o                         
   0  17   4        103.17        101.74         6.41 o                         
   1  17   4         57.29         92.37         7.72 o                         
   2  17   4        133.71        135.49         8.73 o                         
   3  17   4         14.03         12.86         6.65 o                         
   4  17   4        162.20        156.24         8.80 o                         
   5  17   4         37.38         45.95         5.06 o                         
   6  17   4         93.07         92.77         8.54 o                         
  -5  18   4         35.36         25.57         4.17 o                         
  -4  18   4        176.73        175.76         9.63 o                         
  -3  18   4          0.76         13.90         4.60 o                         
  -2  18   4         47.75         42.53         5.75 o                         
  -1  18   4         24.83         25.09         4.25 o                         
   0  18   4        452.76        443.48        17.61 o                         
   1  18   4        100.88        100.68         7.44 o                         
   2  18   4        112.21        101.90         7.29 o                         
   3  18   4        181.09        186.81        13.33 o                         
   4  18   4         52.00         50.83         7.08 o                         
   5  18   4        431.39        444.01        23.30 o                         
  -5  19   4         10.51          6.56         3.79 o                         
  -4  19   4        152.72        118.40        11.43 o                         
  -3  19   4         27.00         30.50         5.03 o                         
  -2  19   4         16.33         15.15         4.61 o                         
  -1  19   4        222.49        224.42         8.64 o                         
   0  19   4         53.04         50.39         5.58 o                         
   1  19   4        228.60        225.04        10.69 o                         
   2  19   4         64.52         62.44         7.86 o                         
   3  19   4         91.41         81.74         8.23 o                         
   4  19   4        189.94        172.63        13.13 o                         
   5  19   4        120.40        118.24         9.07 o                         
  -4  20   4         13.29         11.15         4.94 o                         
  -3  20   4         43.99         29.98         4.28 o                         
  -2  20   4         60.74         60.41         5.29 o                         
  -1  20   4         22.31         11.35         3.65 o                         
   0  20   4        155.04        156.80         8.20 o                         
   1  20   4          9.87         12.78         3.90 o                         
   2  20   4        238.23        241.30        14.35 o                         
   3  20   4         63.63         57.72         5.00 o                         
   4  20   4        108.30        107.31         8.39 o                         
  -2  21   4         45.24         39.05        15.35 o                         
  -1  21   4          4.88         10.77         3.11 o                         
   0  21   4         77.77         83.32         5.36 o                         
   1  21   4        154.13        154.81         7.40 o                         
   2  21   4         74.65         64.46         6.18 o                         
  -2 -20   5         57.23         69.16         6.21 o                         
   2 -20   5         24.65         24.33         5.47 o                         
  -4 -19   5        159.21        176.03        12.61 o                         
  -3 -19   5         76.39         96.18         7.92 o                         
   2 -19   5         23.05         33.55         6.49 o                         
   3 -19   5        102.51        117.84         9.41 o                         
   4 -19   5        192.50        207.06        12.21 o                         
  -5 -18   5        386.12        390.05        19.08 o                         
  -4 -18   5          8.45          8.00         3.91 o                         
  -3 -18   5         97.37         99.53         9.91 o                         
  -2 -18   5         22.44         23.92         5.72 o                         
   1 -18   5         82.73        128.12        11.03 o                         
   2 -18   5         82.67         98.92         9.79 o                         
   3 -18   5         47.12         58.31         8.02 o                         
   4 -18   5         62.58         76.98         8.11 o                         
  -5 -17   5         13.84         15.75         4.66 o                         
  -4 -17   5        108.09        109.03         6.63 o                         
  -3 -17   5         77.90         73.26         8.42 o                         
  -2 -17   5        190.65        182.46        13.33 o                         
  -1 -17   5         54.39         43.00         6.99 o                         
   1 -17   5         35.93         40.98         7.86 o                         
   2 -17   5         14.09         14.51         6.96 o                         
   3 -17   5        157.69        186.06        13.67 o                         
   4 -17   5        143.01        150.12        11.71 o                         
   5 -17   5         65.44         65.38         5.43 o                         
  -6 -16   5         69.62         70.27         6.77 o                         
  -5 -16   5         64.25         69.62         7.55 o                         
  -4 -16   5        229.20        255.14        26.19 o                         
  -3 -16   5         94.51         96.25         9.79 o                         
  -2 -16   5        329.34        327.48        19.85 o                         
  -1 -16   5        371.98        394.61        22.62 o                         
   0 -16   5        127.22        112.96        10.50 o                         
   1 -16   5        261.85        254.56        16.99 o                         
   2 -16   5        221.08        306.32        19.04 o                         
   3 -16   5        184.83        204.36        14.97 o                         
   4 -16   5         66.05         86.43        10.07 o                         
   5 -16   5         33.04         32.93         7.18 o                         
   6 -16   5        151.53        158.75         7.59 o                         
  -6 -15   5        273.41        329.34        18.05 o                         
  -5 -15   5         77.82         67.54         5.82 o                         
  -4 -15   5         41.27         30.92         5.05 o                         
  -3 -15   5         15.79         14.85         6.28 o                         
  -2 -15   5        456.11        477.00        26.41 o                         
  -1 -15   5         56.10         58.31         8.42 o                         
   0 -15   5        423.71        385.82        22.43 o                         
   1 -15   5         64.86         81.84         6.82 o                         
   2 -15   5        199.26        252.45        17.15 o                         
   3 -15   5         57.77         77.54        10.28 o                         
   4 -15   5         28.29         31.66         8.02 o                         
   5 -15   5        131.72        156.30        12.61 o                         
   6 -15   5         30.42         37.90         4.97 o                         
  -7 -14   5         63.12         74.47         7.11 o                         
  -6 -14   5         38.27         50.73         7.15 o                         
  -5 -14   5         27.04         25.86         4.76 o                         
  -4 -14   5        229.13        208.61        15.44 o                         
  -3 -14   5        367.73        402.35        23.61 o                         
  -2 -14   5         60.84         74.72         9.54 o                         
  -1 -14   5        798.92        796.18        39.64 o                         
   0 -14   5        175.17        172.27        13.58 o                         
   1 -14   5        533.66        604.00        31.35 o                         
   2 -14   5       1520.21       1498.48        67.38 o                         
   6 -14   5         35.10         50.24         8.42 o                         
   7 -14   5         82.94         73.74         9.41 o                         
  -7 -13   5        133.88        142.44        10.53 o                         
  -6 -13   5         90.31         99.23         9.60 o                         
  -5 -13   5        102.31        116.51         7.98 o                         
  -4 -13   5         78.02         83.04        10.16 o                         
  -3 -13   5        243.28        257.39        17.68 o                         
  -2 -13   5        766.63        763.66        38.52 o                         
  -1 -13   5        289.22        278.11        18.36 o                         
   1 -13   5        147.35        166.95        12.77 o                         
   2 -13   5        128.59        138.93        11.81 o                         
   3 -13   5          1.08          7.96         4.99 o                         
   6 -13   5        267.82        285.94        18.14 o                         
   7 -13   5          8.60          4.57         6.28 o                         
  -8 -12   5         34.70         34.18         3.70 o                         
  -7 -12   5        171.81        180.50        12.52 o                         
  -6 -12   5         60.65         68.50         5.96 o                         
  -5 -12   5        220.03        222.74         9.01 o                         
  -4 -12   5        326.22        346.65        21.75 o                         
  -3 -12   5         58.55         49.15         8.33 o                         
  -2 -12   5        104.14        106.56        10.94 o                         
  -1 -12   5       1351.74       1244.82        57.94 o                         
   0 -12   5        309.66        341.71        20.29 o                         
   1 -12   5        558.12        578.71        25.28 o                         
   2 -12   5        211.94        192.49        20.99 o                         
   3 -12   5         44.88         55.86         6.40 o                         
   4 -12   5        171.18        135.30        12.05 o                         
   6 -12   5         83.56         86.65        11.09 o                         
   7 -12   5         12.52          7.94         4.97 o                         
   8 -12   5          6.49         -1.83         5.84 o                         
  -8 -11   5        178.73        204.78         8.97 o                         
  -7 -11   5        179.41        206.35        14.07 o                         
  -6 -11   5         57.88         66.29         6.05 o                         
  -5 -11   5         82.24         89.38         5.79 o                         
  -4 -11   5        159.07        160.51         9.28 o                         
  -3 -11   5        108.70        127.16        12.27 o                         
  -2 -11   5        458.53        484.74        26.81 o                         
  -1 -11   5        156.75        165.25        13.45 o                         
   0 -11   5        157.66        161.43        11.03 o                         
   1 -11   5       1152.49       1179.07        49.02 o                         
   2 -11   5        120.87        126.45        10.16 o                         
   3 -11   5        463.43        472.95        17.89 o                         
   4 -11   5        235.00        257.22        12.55 o                         
   5 -11   5         63.75         65.92         8.85 o                         
   6 -11   5        267.91        309.52        20.19 o                         
   7 -11   5        103.89        111.07         8.09 o                         
   8 -11   5        166.83        211.38        13.58 o                         
  -8 -10   5        167.62        176.37        11.96 o                         
  -7 -10   5        244.99        274.74        17.13 o                         
  -6 -10   5        100.46        107.91         7.74 o                         
  -5 -10   5        558.30        597.08        17.84 o                         
  -4 -10   5         68.67         70.42         5.45 o                         
  -3 -10   5       1097.23       1088.41        39.38 o                         
  -2 -10   5         25.26         22.39         4.78 o                         
  -1 -10   5        628.88        635.30        76.50 o                         
   0 -10   5        450.41        440.66        20.03 o                         
   1 -10   5         94.10        115.37         8.42 o                         
   2 -10   5         86.68         95.59         8.72 o                         
   3 -10   5        114.53        130.41         7.95 o                         
   4 -10   5        561.14        629.79        33.43 o                         
   5 -10   5         34.42         24.70        10.22 o                         
   6 -10   5        175.07        182.86        15.41 o                         
   7 -10   5         50.18         40.71         6.84 o                         
   8 -10   5        178.77        203.55        13.95 o                         
  -9  -9   5        105.82        126.75         8.67 o                         
  -8  -9   5         16.94         30.04         6.31 o                         
  -7  -9   5         39.18         49.88         7.83 o                         
  -6  -9   5        116.07        106.34         6.11 o                         
  -5  -9   5        264.65        309.68        11.94 o                         
  -4  -9   5         73.88         68.53         5.27 o                         
  -3  -9   5        224.30        236.90         9.31 o                         
  -2  -9   5        257.78        222.80         9.93 o                         
  -1  -9   5       1223.86       1340.97        81.95 o                         
   0  -9   5        383.54        405.02        18.53 o                         
   1  -9   5        319.77        334.11        14.59 o                         
   2  -9   5        186.65        185.72         9.26 o                         
   3  -9   5        123.42        126.16        15.05 o                         
   4  -9   5        988.40       1065.40        81.69 o                         
   5  -9   5        773.56        930.46        45.26 o                         
   6  -9   5        124.48        143.81        10.13 o                         
   7  -9   5         42.05         51.58         9.58 o                         
   8  -9   5         95.20         96.46        10.78 o                         
  -9  -8   5        178.14        175.93         9.86 o                         
  -8  -8   5        433.45        476.16        24.79 o                         
  -7  -8   5         74.80         74.90         6.37 o                         
  -6  -8   5        136.29        162.26         8.96 o                         
  -5  -8   5        690.65        720.32        21.83 o                         
  -4  -8   5        279.91        311.39        11.20 o                         
  -3  -8   5        300.54        295.13        13.09 o                         
  -2  -8   5        292.95        254.10        11.73 o                         
  -1  -8   5         46.71         45.05        10.64 o                         
   0  -8   5        485.16        488.09        20.70 o                         
   1  -8   5        189.99        218.78        13.40 o                         
   2  -8   5        181.65        160.58        15.93 o                         
   3  -8   5        541.48        460.18        27.68 o                         
   4  -8   5        641.88        727.95        30.05 o                         
   5  -8   5         89.85        101.28        13.14 o                         
   6  -8   5        117.05        137.69        12.88 o                         
   7  -8   5        119.77        120.88         9.14 o                         
   8  -8   5        142.53        173.60        13.98 o                         
   9  -8   5        212.99        214.49        13.42 o                         
  -9  -7   5        274.04        281.39        11.09 o                         
  -8  -7   5         18.91         26.67         3.85 o                         
  -7  -7   5         24.74         26.65         4.85 o                         
  -6  -7   5        372.91        410.11        20.28 o                         
  -5  -7   5         80.31         84.99         5.70 o                         
  -4  -7   5        530.65        489.04        15.32 o                         
  -3  -7   5        259.69        280.05        16.47 o                         
  -2  -7   5        290.42        284.38        12.42 o                         
  -1  -7   5       1364.68       1468.45        52.29 o                         
   0  -7   5        250.61        281.29        25.79 o                         
   1  -7   5        273.91        232.19        13.79 o                         
   2  -7   5        268.18        247.90        18.67 o                         
   3  -7   5        469.07        555.07        41.60 o                         
   4  -7   5         48.29         73.71        10.38 o                         
   5  -7   5        708.54        817.67        25.87 o                         
   6  -7   5        212.60        221.98        10.15 o                         
   7  -7   5        201.86        209.81        11.85 o                         
   8  -7   5        305.36        350.00        21.13 o                         
   9  -7   5         18.41         23.39         7.39 o                         
  -9  -6   5         24.68         28.95         6.18 o                         
  -8  -6   5         35.18         33.44         4.06 o                         
  -7  -6   5        156.83        172.53        12.54 o                         
  -6  -6   5         32.90         36.55         4.47 o                         
  -5  -6   5         22.40         23.71         4.14 o                         
  -4  -6   5        609.01        578.96        30.51 o                         
  -3  -6   5        354.20        381.16        21.78 o                         
  -2  -6   5        649.57        633.72        19.62 o                         
  -1  -6   5        515.22        472.84        33.74 o                         
   0  -6   5        493.64        470.51        34.20 o                         
   1  -6   5        221.07        198.72        32.34 o                         
   2  -6   5        217.71        164.49        18.58 o                         
   4  -6   5       1152.51       1152.58        53.44 o                         
   5  -6   5        560.89        570.44        19.80 o                         
   6  -6   5        607.55        640.18        19.59 o                         
   7  -6   5        371.87        394.00        17.10 o                         
   8  -6   5         39.27         48.99        10.59 o                         
   9  -6   5        162.66        165.87        12.55 o                         
  -9  -5   5        106.59        104.79         9.48 o                         
  -8  -5   5         68.25         58.10         9.10 o                         
  -7  -5   5        154.41        175.75        13.11 o                         
  -6  -5   5        466.83        506.56        19.64 o                         
  -5  -5   5        101.40         96.79        13.50 o                         
  -4  -5   5        209.33        204.51        15.10 o                         
  -3  -5   5        249.88        222.56        15.01 o                         
  -2  -5   5        827.47        801.54        35.66 o                         
  -1  -5   5         89.10         94.07        12.24 o                         
   0  -5   5        397.43        410.15        30.66 o                         
   1  -5   5        393.31        373.93        20.86 o                         
   2  -5   5       1041.73        947.70        54.49 o                         
   3  -5   5        261.84        176.24        26.31 o                         
   4  -5   5        444.95        451.78        16.56 o                         
   5  -5   5        279.24        326.86        13.85 o                         
   6  -5   5        408.96        451.86        18.92 o                         
   7  -5   5        367.49        412.46        17.23 o                         
   8  -5   5         93.09         96.99        12.49 o                         
   9  -5   5         95.54        109.05        11.03 o                         
  -9  -4   5         24.93         38.99         7.15 o                         
  -8  -4   5        168.42        181.83         8.05 o                         
  -7  -4   5        113.42        123.68         6.82 o                         
  -6  -4   5        241.81        254.19        12.22 o                         
  -5  -4   5         42.66         38.08         7.24 o                         
  -4  -4   5        702.92        624.86        20.88 o                         
  -3  -4   5        613.03        519.84        20.03 o                         
  -2  -4   5        952.15        932.65        65.29 o                         
  -1  -4   5       2819.42       2779.54       213.21 o                         
   0  -4   5        584.44        589.71        37.75 o                         
   1  -4   5       2013.89       1929.79        94.13 o                         
   2  -4   5        930.08        832.19        49.02 o                         
   3  -4   5        366.45        244.25        28.77 o                         
   4  -4   5        229.28        218.83        15.72 o                         
   5  -4   5         61.07         60.50         5.07 o                         
   6  -4   5        291.71        307.39        17.99 o                         
   7  -4   5         25.86         24.16         5.80 o                         
   8  -4   5        102.66         96.42         8.61 o                         
   9  -4   5        175.56        179.66         7.93 o                         
  -9  -3   5         17.43         20.19         6.52 o                         
  -8  -3   5         86.04         93.31         6.18 o                         
  -7  -3   5         89.35         92.07         7.91 o                         
  -6  -3   5         91.65         77.77         6.41 o                         
  -5  -3   5        184.21        174.50         9.11 o                         
  -4  -3   5         16.24         25.16         6.75 o                         
  -3  -3   5         18.21         24.39         4.23 o                         
  -2  -3   5        289.67        275.14        17.35 o                         
  -1  -3   5         87.20         90.06         8.53 o                         
   0  -3   5       1487.81       1421.12        60.49 o                         
   1  -3   5        425.27        407.16        29.30 o                         
   2  -3   5        288.81        272.52        23.49 o                         
   3  -3   5        653.47        579.25        33.75 o                         
   4  -3   5         99.72         96.96         7.26 o                         
   5  -3   5       1045.17       1078.23        23.59 o                         
   6  -3   5         15.85         17.34         5.92 o                         
   7  -3   5        219.69        234.46        22.41 o                         
   8  -3   5        264.84        248.02        22.91 o                         
   9  -3   5         77.76         83.98        16.26 o                         
  -9  -2   5        110.80        108.45        10.16 o                         
  -8  -2   5        256.06        306.46        11.16 o                         
  -7  -2   5        360.71        400.39        30.40 o                         
  -6  -2   5         18.79         22.38         6.90 o                         
  -5  -2   5        539.19        502.47        16.49 o                         
  -4  -2   5        149.59        147.16        13.30 o                         
  -3  -2   5        606.17        562.97        18.16 o                         
  -2  -2   5        186.77        150.93        12.63 o                         
  -1  -2   5        600.26        540.86        21.32 o                         
   0  -2   5        288.48        250.52        16.55 o                         
   1  -2   5        919.68        905.04        50.30 o                         
   2  -2   5        114.01         98.62        11.56 o                         
   3  -2   5        305.14        280.13        40.79 o                         
   4  -2   5        867.90        840.18        41.39 o                         
   5  -2   5        357.81        365.67        10.14 o                         
   6  -2   5         74.84         74.91         6.89 o                         
   7  -2   5         50.96         45.38         9.13 o                         
   8  -2   5        243.74        260.45        13.54 o                         
   9  -2   5         42.14         46.49         6.56 o                         
  -9  -1   5        128.54        155.86        11.93 o                         
  -8  -1   5         50.73         56.34         5.43 o                         
  -7  -1   5          6.85         -4.13         4.51 o                         
  -6  -1   5        169.89        161.31         9.44 o                         
  -5  -1   5        234.40        226.44         8.57 o                         
  -4  -1   5        350.10        299.37        13.64 o                         
  -3  -1   5        413.20        337.91        14.45 o                         
  -2  -1   5        617.15        605.58        22.74 o                         
  -1  -1   5        796.52        766.55        26.69 o                         
   0  -1   5       1110.14       1031.77        59.77 o                         
   1  -1   5       2020.74       1864.27        95.10 o                         
   2  -1   5        159.47        145.30        21.44 o                         
   3  -1   5        918.92        912.30        28.93 o                         
   4  -1   5       1434.93       1382.97        35.81 o                         
   5  -1   5        188.90        190.67         7.13 o                         
   6  -1   5        512.65        508.24        16.64 o                         
   7  -1   5        404.94        399.67        23.53 o                         
   8  -1   5        115.36        120.00        15.41 o                         
   9  -1   5         98.86        112.30         8.34 o                         
  -9   0   5          9.97         17.52        11.71 o                         
  -8   0   5         49.79         53.11         4.73 o                         
  -7   0   5        648.07        646.64        17.05 o                         
  -6   0   5        292.43        293.03        17.32 o                         
  -5   0   5        971.01        926.54        25.81 o                         
  -4   0   5         35.83         36.39         4.67 o                         
  -3   0   5        402.28        359.00        17.31 o                         
  -2   0   5          0.03          1.58         4.24 o                         
  -1   0   5       1893.79       1613.93        58.89 o                         
   0   0   5       4277.61       4174.44       188.51 o                         
   1   0   5        220.92        177.12        15.14 o                         
   2   0   5         53.93         63.15        11.65 o                         
   3   0   5         28.38         31.05         9.43 o                         
   4   0   5       2065.34       2151.67        49.48 o                         
   5   0   5         49.59         64.06         5.71 o                         
   6   0   5        281.93        257.84        12.76 o                         
   7   0   5        186.71        160.11        11.57 o                         
   8   0   5        408.83        436.04        18.51 o                         
   9   0   5        193.70        192.16        13.09 o                         
  -9   1   5        112.60        134.28        11.88 o                         
  -8   1   5         47.94         59.83         4.86 o                         
  -7   1   5          5.26         -3.72         4.47 o                         
  -6   1   5        158.40        152.50        12.86 o                         
  -5   1   5        250.09        238.15        10.64 o                         
  -4   1   5        365.91        287.10        12.84 o                         
  -3   1   5        382.11        321.63        17.11 o                         
  -2   1   5        556.88        530.73        21.85 o                         
  -1   1   5        724.12        678.24        31.04 o                         
   0   1   5       1157.16       1093.44        62.58 o                         
   1   1   5       1909.25       1937.23       101.85 o                         
   2   1   5        173.16        156.84        12.40 o                         
   3   1   5        930.63        876.68        28.53 o                         
   4   1   5       1278.27       1243.55        37.68 o                         
   5   1   5        191.14        197.22         8.43 o                         
   6   1   5        482.30        468.25        13.89 o                         
   7   1   5        377.56        364.09        17.04 o                         
   8   1   5        123.75        128.99        13.86 o                         
   9   1   5         91.63        109.64         8.48 o                         
  -9   2   5        109.94        108.27         7.32 o                         
  -8   2   5        279.88        313.35         9.87 o                         
  -7   2   5        351.26        352.33        12.92 o                         
  -6   2   5         14.81         16.32        10.05 o                         
  -5   2   5        527.00        475.47        13.14 o                         
  -4   2   5        163.31        169.37         8.10 o                         
  -3   2   5        631.56        556.70        21.21 o                         
  -2   2   5        201.14        156.64        14.55 o                         
  -1   2   5        530.41        462.90        51.11 o                         
   0   2   5        232.89        207.56        15.27 o                         
   1   2   5       1021.71       1073.71        42.34 o                         
   2   2   5         98.24         96.18        11.98 o                         
   3   2   5        271.45        209.24        13.36 o                         
   4   2   5        903.73        859.11        38.21 o                         
   5   2   5        411.30        411.50        12.38 o                         
   6   2   5        119.21        132.30         8.40 o                         
   7   2   5         59.88         55.84        10.39 o                         
   8   2   5        210.14        209.05        17.02 o                         
   9   2   5         53.83         65.82         7.41 o                         
  -9   3   5         25.54         24.14         7.77 o                         
  -8   3   5         75.74         78.36         6.11 o                         
  -7   3   5        113.60        117.22         7.45 o                         
  -6   3   5         87.04         62.80         9.63 o                         
  -5   3   5        178.44        153.33         7.08 o                         
  -4   3   5          9.01         34.59        10.44 o                         
  -3   3   5         27.05         34.30         4.35 o                         
  -2   3   5        255.37        231.48        18.69 o                         
  -1   3   5         64.61         61.08         9.28 o                         
   0   3   5       1513.36       1436.78        52.60 o                         
   1   3   5        404.14        371.14        21.31 o                         
   2   3   5        312.75        268.32        15.14 o                         
   3   3   5        630.72        501.33        18.48 o                         
   4   3   5         96.62        100.50         6.00 o                         
   5   3   5       1136.37       1141.33        30.90 o                         
   6   3   5         10.46          8.20         7.21 o                         
   7   3   5        231.18        251.46        24.61 o                         
   8   3   5        263.54        230.91        12.69 o                         
   9   3   5         81.61         74.65         9.55 o                         
  -9   4   5         24.18         18.83         7.61 o                         
  -8   4   5        192.48        189.15         8.58 o                         
  -7   4   5        109.64         96.66         6.96 o                         
  -6   4   5        272.48        282.85        14.38 o                         
  -5   4   5         48.82         34.01         5.23 o                         
  -4   4   5        690.53        600.26        21.98 o                         
  -3   4   5        585.21        545.10        23.73 o                         
  -2   4   5        987.69        983.04        43.17 o                         
  -1   4   5       2645.17       2501.02        79.29 o                         
   0   4   5        602.58        519.07        34.24 o                         
   1   4   5       1962.18       1889.98        67.01 o                         
   2   4   5        729.09        632.59        19.64 o                         
   3   4   5        335.89        259.31         9.85 o                         
   4   4   5        231.61        237.27        14.41 o                         
   5   4   5         74.44         73.16         7.49 o                         
   6   4   5        272.55        278.33        23.60 o                         
   7   4   5         59.95         55.92        10.72 o                         
   8   4   5         85.39         77.78        11.51 o                         
   9   4   5        161.42        161.77        13.73 o                         
  -9   5   5        104.57        110.75        10.75 o                         
  -8   5   5         79.23         76.63         7.22 o                         
  -7   5   5         97.56         98.86         6.73 o                         
  -6   5   5        504.46        502.37        20.07 o                         
  -5   5   5         77.82         65.56         6.26 o                         
  -4   5   5        179.28        157.92         7.43 o                         
  -3   5   5        252.97        219.31         9.64 o                         
  -2   5   5        668.06        663.56        28.39 o                         
  -1   5   5         65.41         65.07        10.72 o                         
   0   5   5        440.95        432.66        16.78 o                         
   1   5   5        375.47        341.03        17.57 o                         
   2   5   5       1020.00        948.40        27.62 o                         
   3   5   5        286.34        266.82        11.62 o                         
   4   5   5        411.06        368.92        46.94 o                         
   5   5   5        281.57        283.12        18.15 o                         
   6   5   5        455.03        465.21        19.95 o                         
   7   5   5        393.01        442.92        27.43 o                         
   8   5   5         80.74         79.16        12.64 o                         
   9   5   5        112.46        110.07        11.68 o                         
  -9   6   5         24.65         24.20         7.05 o                         
  -8   6   5         30.63         30.88         9.13 o                         
  -7   6   5        122.85        127.66         9.39 o                         
  -6   6   5         22.06         13.05         7.21 o                         
  -5   6   5         25.12         22.66         3.96 o                         
  -4   6   5        610.55        525.38        16.99 o                         
  -3   6   5        424.50        489.74        17.16 o                         
  -2   6   5        556.64        526.06        21.24 o                         
  -1   6   5        492.48        387.34        16.19 o                         
   0   6   5        450.49        441.00        22.97 o                         
   1   6   5        153.83        126.43         5.51 o                         
   2   6   5        147.51        100.42         5.92 o                         
   3   6   5        803.60        720.25        22.84 o                         
   4   6   5       1257.08       1208.86        32.20 o                         
   5   6   5        503.67        475.70        27.59 o                         
   6   6   5        636.29        630.97        24.36 o                         
   7   6   5        371.15        373.74        24.76 o                         
   8   6   5         38.19         47.25        11.34 o                         
   9   6   5        170.25        159.99        13.20 o                         
  -9   7   5        247.47        248.88        15.07 o                         
  -8   7   5         17.67         28.92         8.76 o                         
  -7   7   5         23.22         37.44         6.66 o                         
  -6   7   5        384.07        393.82        16.83 o                         
  -5   7   5         74.39         68.93         5.19 o                         
  -4   7   5        551.94        463.13        23.13 o                         
  -3   7   5        297.85        318.96        13.68 o                         
  -2   7   5        306.77        317.88        15.49 o                         
  -1   7   5       1327.70       1316.48        57.41 o                         
   0   7   5        270.55        239.61         7.85 o                         
   1   7   5        290.27        227.47         9.21 o                         
   2   7   5        298.56        265.48         8.98 o                         
   3   7   5        394.84        356.26        11.02 o                         
   4   7   5         32.79         40.63         5.11 o                         
   5   7   5        794.10        776.71        60.44 o                         
   6   7   5        193.17        169.98        11.82 o                         
   7   7   5        203.70        190.41        17.24 o                         
   8   7   5        277.71        262.83        19.08 o                         
   9   7   5         18.09         21.65         7.95 o                         
  -9   8   5        168.08        157.14        10.97 o                         
  -8   8   5        437.89        448.45        24.33 o                         
  -7   8   5         66.07         57.87         8.19 o                         
  -6   8   5        141.04        141.74         9.67 o                         
  -5   8   5        674.32        599.78        17.36 o                         
  -4   8   5        257.86        256.86        12.69 o                         
  -3   8   5        272.20        263.02        11.25 o                         
  -2   8   5        243.03        189.58        11.38 o                         
  -1   8   5         30.31         24.92         5.39 o                         
   0   8   5        536.56        473.90        13.52 o                         
   1   8   5        168.43        166.64         8.05 o                         
   2   8   5        184.08        163.32         7.06 o                         
   3   8   5        516.33        440.17        14.31 o                         
   4   8   5        696.45        644.18        18.73 o                         
   5   8   5         91.40         84.35         8.55 o                         
   6   8   5        103.61         96.71         9.73 o                         
   7   8   5        119.97        114.41        10.19 o                         
   8   8   5        145.86        149.37        14.35 o                         
   9   8   5        239.75        226.48        14.97 o                         
  -8   9   5         21.03         33.96         9.07 o                         
  -7   9   5         36.49         23.21         8.57 o                         
  -6   9   5        129.13        115.92         8.70 o                         
  -5   9   5        280.74        257.98         9.93 o                         
  -4   9   5         66.56         65.38         6.06 o                         
  -3   9   5        248.52        233.27        11.65 o                         
  -2   9   5        256.27        206.11         9.67 o                         
  -1   9   5       1270.31       1147.24        41.36 o                         
   0   9   5        337.26        282.09         8.62 o                         
   1   9   5        341.32        304.09        12.73 o                         
   2   9   5        190.12        179.65         7.89 o                         
   3   9   5        119.70        111.00         6.99 o                         
   4   9   5        977.13        882.98        24.94 o                         
   5   9   5        699.24        689.74        26.13 o                         
   6   9   5        153.92        152.05        11.24 o                         
   7   9   5         27.03         26.55         5.25 o                         
   8   9   5         79.09         73.01        11.22 o                         
  -8  10   5        141.51        156.55        12.61 o                         
  -7  10   5        230.92        239.43        16.53 o                         
  -6  10   5         86.20         88.08         6.58 o                         
  -5  10   5        541.74        471.05        25.08 o                         
  -4  10   5         68.33         82.08         7.73 o                         
  -3  10   5       1177.65       1074.80        32.31 o                         
  -2  10   5         30.27         26.38         5.43 o                         
  -1  10   5        602.32        568.31        17.51 o                         
   0  10   5        504.67        421.56        13.38 o                         
   1  10   5         77.57         89.66         6.36 o                         
   2  10   5         79.75         90.03         5.13 o                         
   3  10   5        113.15        105.82         6.42 o                         
   4  10   5        591.77        567.03        21.69 o                         
   5  10   5         38.84         33.93        11.37 o                         
   6  10   5        187.11        168.20        16.06 o                         
   7  10   5         40.15         31.31         4.29 o                         
   8  10   5        171.37        168.45        13.86 o                         
  -8  11   5        168.22        175.96         8.63 o                         
  -7  11   5        186.58        193.30        14.17 o                         
  -6  11   5         43.29         31.58        11.48 o                         
  -5  11   5         84.28         67.61         5.15 o                         
  -4  11   5        156.06        143.76         8.01 o                         
  -3  11   5         89.53        134.58         7.60 o                         
  -2  11   5        438.79        406.82        14.95 o                         
  -1  11   5        149.39        148.86         7.58 o                         
   0  11   5        167.77        151.24         8.72 o                         
   1  11   5       1136.99       1021.43        25.37 o                         
   2  11   5         98.09         97.54         6.21 o                         
   3  11   5        465.65        397.25        12.24 o                         
   4  11   5        218.20        199.24         9.01 o                         
   5  11   5         48.52         48.65         8.64 o                         
   6  11   5        274.30        271.08        13.03 o                         
   7  11   5         79.95         68.78         4.87 o                         
   8  11   5        134.02        141.54        12.21 o                         
  -8  12   5         27.67         31.81         6.99 o                         
  -7  12   5        183.85        156.05        12.52 o                         
  -6  12   5         47.80         36.42         5.81 o                         
  -5  12   5        224.63        200.34        13.81 o                         
  -4  12   5        287.24        307.78        12.07 o                         
  -3  12   5         48.55         36.71         5.34 o                         
  -2  12   5        143.27        133.29         8.32 o                         
  -1  12   5       1258.02       1104.92        32.48 o                         
   0  12   5        321.97        299.50        11.79 o                         
   1  12   5        643.96        550.50        15.46 o                         
   2  12   5        181.55        149.42         7.49 o                         
   3  12   5         47.71         50.41         7.69 o                         
   4  12   5        209.47        184.86        10.75 o                         
   5  12   5         56.87         61.21         6.61 o                         
   6  12   5         78.06         79.49         6.97 o                         
   7  12   5         14.72         15.16         4.14 o                         
  -7  13   5        150.20        156.63        10.42 o                         
  -6  13   5         71.41         80.38         6.97 o                         
  -5  13   5         98.95         93.24         5.74 o                         
  -4  13   5         70.51         66.95         5.14 o                         
  -3  13   5        263.15        273.47        12.46 o                         
  -2  13   5        754.44        682.49        33.67 o                         
  -1  13   5        298.94        266.86        12.80 o                         
   0  13   5        632.09        590.97        22.27 o                         
   1  13   5        174.35        171.08         8.70 o                         
   2  13   5        139.46        126.30         7.19 o                         
   3  13   5          0.91          6.03         4.17 o                         
   4  13   5        200.70        185.71         9.74 o                         
   5  13   5        455.87        470.31        18.73 o                         
   6  13   5        328.18        310.24        18.00 o                         
   7  13   5          9.02          9.37         3.65 o                         
  -7  14   5         56.89         58.82         5.79 o                         
  -6  14   5         39.79         28.33         7.95 o                         
  -5  14   5         31.05         23.25         3.60 o                         
  -4  14   5        246.88        223.65         8.31 o                         
  -3  14   5        349.69        313.89        38.29 o                         
  -2  14   5         55.67         79.41        11.17 o                         
  -1  14   5        753.19        730.50        26.32 o                         
   0  14   5        181.34        171.60        18.03 o                         
   1  14   5        574.60        509.59        16.16 o                         
   2  14   5       1432.56       1289.75        34.42 o                         
   3  14   5        137.37        123.88         8.76 o                         
   4  14   5         32.14         42.62         5.89 o                         
   5  14   5         24.91         22.93         4.98 o                         
   6  14   5         46.32         43.88         5.15 o                         
   7  14   5         72.06         71.89         7.64 o                         
  -6  15   5        271.94        313.87        17.71 o                         
  -5  15   5        105.04         78.07         5.47 o                         
  -4  15   5         39.11         35.07         4.81 o                         
  -3  15   5         18.32         21.72        10.25 o                         
  -2  15   5        443.41        391.21        30.31 o                         
  -1  15   5         82.33         79.83         7.34 o                         
   0  15   5        439.07        404.61        13.60 o                         
   1  15   5         47.52         44.12         5.06 o                         
   2  15   5        208.16        195.49         8.71 o                         
   3  15   5         48.12         46.99         6.06 o                         
   4  15   5         34.19         32.96         5.33 o                         
   5  15   5        130.67        136.00         8.14 o                         
   6  15   5         15.19         24.04         4.13 o                         
  -6  16   5         75.98         71.98         7.43 o                         
  -5  16   5         68.66         58.66         7.11 o                         
  -4  16   5        214.89        209.18         8.85 o                         
  -3  16   5         75.09         67.98         7.12 o                         
  -2  16   5        304.98        283.72        14.04 o                         
  -1  16   5        418.32        411.20        16.90 o                         
   0  16   5        113.16        114.25         6.60 o                         
   1  16   5        287.08        237.95         9.55 o                         
   2  16   5        219.22        213.39        18.42 o                         
   3  16   5        184.39        177.83         9.77 o                         
   4  16   5         75.12         94.95         6.97 o                         
   5  16   5         28.20         23.67         4.33 o                         
   6  16   5        168.68        156.74         7.44 o                         
  -5  17   5         16.83         12.12         4.66 o                         
  -4  17   5        109.54         94.12         7.02 o                         
  -3  17   5         77.55         69.64         7.03 o                         
  -2  17   5        219.64        187.90        10.10 o                         
  -1  17   5         49.42         33.40         5.59 o                         
   0  17   5         85.28         69.65         5.31 o                         
   1  17   5         41.42         42.59         6.15 o                         
   2  17   5         16.71         14.40         4.44 o                         
   3  17   5        147.61        137.63         8.13 o                         
   4  17   5        113.07        114.23         9.54 o                         
   5  17   5         67.14         67.50         5.04 o                         
  -4  18   5          6.90          5.37         4.54 o                         
  -3  18   5         82.70         63.41         7.55 o                         
  -2  18   5         21.55         19.43         4.58 o                         
  -1  18   5        195.34        200.40        10.08 o                         
   0  18   5        400.99        380.21        12.38 o                         
   1  18   5         73.96         68.73         6.10 o                         
   2  18   5         93.70         86.54         6.50 o                         
   3  18   5         37.99         46.07         6.83 o                         
   4  18   5         56.91         79.97         7.55 o                         
  -4  19   5        164.82         90.03         7.92 o                         
  -2  19   5         23.47         25.04         4.97 o                         
  -1  19   5        137.07        152.51         9.12 o                         
   0  19   5         89.32         88.16         5.03 o                         
   1  19   5        214.25        198.58        13.98 o                         
   2  19   5         18.64         22.67         3.99 o                         
   3  19   5         93.11         89.04         7.70 o                         
   4  19   5        165.73        156.48         8.65 o                         
  -2  20   5         74.51         79.12         7.32 o                         
  -1  20   5         44.22         38.79         4.32 o                         
   0  20   5         47.11         47.88         4.42 o                         
   1  20   5         84.62         86.81         7.67 o                         
   2  20   5         22.59         20.29         4.69 o                         
  -2 -19   6         89.23        102.00        10.66 o                         
  -3 -18   6         75.69         66.02         7.91 o                         
  -2 -18   6        247.04        212.81         9.89 o                         
  -1 -18   6        219.21        200.23        12.71 o                         
   3 -18   6         67.33         69.06         7.30 o                         
  -4 -17   6          6.17          6.47         3.00 o                         
  -3 -17   6         37.78         40.95         4.42 o                         
  -2 -17   6         63.40         71.80         7.92 o                         
  -1 -17   6        119.38        117.18         7.63 o                         
   0 -17   6        161.73        156.95        11.49 o                         
   1 -17   6         11.20          4.91         4.72 o                         
   3 -17   6         69.05         73.22         8.11 o                         
   4 -17   6         50.14         48.43         6.74 o                         
  -5 -16   6          2.89         11.62         4.38 o                         
  -4 -16   6        315.85        331.08        34.50 o                         
  -3 -16   6         79.91         81.77         8.61 o                         
  -2 -16   6         87.63         85.28         9.16 o                         
  -1 -16   6        233.68        223.93        15.07 o                         
   0 -16   6         66.26         62.82         8.20 o                         
   1 -16   6        376.73        354.38        20.32 o                         
   2 -16   6        170.13        157.57        11.77 o                         
   3 -16   6         52.22         68.88         8.92 o                         
   4 -16   6         38.79         43.37         7.15 o                         
   5 -16   6         38.82         49.43         4.77 o                         
  -6 -15   6         10.73          1.18         3.76 o                         
  -5 -15   6         84.71         88.79         8.26 o                         
  -4 -15   6        113.53        122.02         7.45 o                         
  -3 -15   6         41.57         45.26         7.43 o                         
  -2 -15   6        137.29        141.32        11.99 o                         
  -1 -15   6         89.66         77.36         9.16 o                         
   0 -15   6         31.51         31.78         7.08 o                         
   1 -15   6        331.48        285.23        18.05 o                         
   2 -15   6         73.22         87.64        10.41 o                         
   3 -15   6         92.14         89.79         6.70 o                         
   4 -15   6        133.31        137.50        11.62 o                         
   5 -15   6        179.26        183.01         8.91 o                         
   6 -15   6         16.42         20.98         3.68 o                         
  -6 -14   6         28.72         27.09         5.56 o                         
  -5 -14   6         17.36         13.54         3.79 o                         
  -4 -14   6        164.89        186.95         9.81 o                         
  -3 -14   6        159.04        169.91        13.61 o                         
  -2 -14   6        238.87        234.68        16.40 o                         
  -1 -14   6         85.29         82.67         9.72 o                         
   0 -14   6        376.08        358.76        21.53 o                         
   2 -14   6         11.33          4.01         4.70 o                         
   3 -14   6        423.17        411.14        22.68 o                         
   4 -14   6        111.49        141.63        11.22 o                         
   5 -14   6         47.16         48.81         8.23 o                         
   6 -14   6         94.73        101.05         6.37 o                         
  -7 -13   6         58.05         80.06         6.87 o                         
  -6 -13   6         65.36         68.19         7.46 o                         
  -5 -13   6        169.96        189.05         9.63 o                         
  -4 -13   6          2.19          9.84         4.51 o                         
  -3 -13   6         83.25         76.86         9.60 o                         
  -2 -13   6        140.95        140.58        12.33 o                         
  -1 -13   6        287.74        306.23        19.48 o                         
   0 -13   6        173.33        145.83        12.74 o                         
   1 -13   6        345.32        384.52        22.31 o                         
   2 -13   6         36.08         42.22         7.86 o                         
   3 -13   6        209.26        208.74        14.76 o                         
   4 -13   6        394.45        380.85        21.53 o                         
   5 -13   6        112.95        121.02         7.74 o                         
   6 -13   6        137.12        152.69        11.84 o                         
   7 -13   6         31.14         25.69         5.53 o                         
  -7 -12   6          7.67          2.17         4.23 o                         
  -6 -12   6         69.75         89.94         6.08 o                         
  -5 -12   6         52.79         62.78         4.78 o                         
  -4 -12   6        103.99        127.00         8.25 o                         
  -3 -12   6        765.18        843.59        41.91 o                         
  -2 -12   6        108.07        111.56        11.15 o                         
  -1 -12   6        193.21        179.57        14.17 o                         
   1 -12   6         84.70         95.31        10.22 o                         
   2 -12   6        386.26        404.37        23.11 o                         
   3 -12   6        621.17        652.69        33.30 o                         
   4 -12   6         45.75         47.50         6.38 o                         
   5 -12   6         17.18         23.17         5.20 o                         
   6 -12   6        120.48        119.65        13.27 o                         
   7 -12   6          1.69          6.06         5.81 o                         
  -7 -11   6         52.10         52.50         6.74 o                         
  -6 -11   6         24.07         29.07         4.86 o                         
  -5 -11   6        134.11        147.10         6.12 o                         
  -4 -11   6         54.50         49.79         4.86 o                         
  -3 -11   6        153.56        137.84         8.68 o                         
  -2 -11   6         53.67         51.06         5.89 o                         
  -1 -11   6        269.01        251.33        12.16 o                         
   0 -11   6        174.23        176.80        13.86 o                         
   1 -11   6        653.03        636.79        59.71 o                         
   2 -11   6        223.82        232.88        16.15 o                         
   3 -11   6         91.42         88.90         8.06 o                         
   4 -11   6         75.55         87.38         7.61 o                         
   5 -11   6        593.36        609.12        44.01 o                         
   6 -11   6        220.39        227.47        25.74 o                         
   7 -11   6        113.06        121.63        10.38 o                         
  -8 -10   6         87.26         99.23         8.08 o                         
  -7 -10   6        268.59        323.93        12.72 o                         
  -6 -10   6        227.20        250.98         9.36 o                         
  -5 -10   6        280.45        317.69        10.24 o                         
  -4 -10   6        790.80        850.25        24.04 o                         
  -3 -10   6         56.02         60.90         6.31 o                         
  -2 -10   6        601.67        641.85        21.19 o                         
  -1 -10   6        219.88        212.56        10.14 o                         
   0 -10   6         19.37         23.65         6.25 o                         
   1 -10   6         52.33         41.41         5.60 o                         
   2 -10   6        266.60        286.65        29.30 o                         
   3 -10   6         65.24         79.88         7.61 o                         
   4 -10   6        165.79        158.86         9.89 o                         
   5 -10   6         41.02         46.34         5.60 o                         
   6 -10   6         32.40         41.58         5.73 o                         
   7 -10   6         21.35         18.50         5.58 o                         
  -8  -9   6         18.27         22.46         5.75 o                         
  -7  -9   6         74.97         86.47         6.04 o                         
  -6  -9   6         81.04         90.73         6.19 o                         
  -5  -9   6         60.90         50.60         4.69 o                         
  -4  -9   6         27.10         27.40         4.10 o                         
  -3  -9   6        614.33        600.50        18.04 o                         
  -2  -9   6         47.43         48.89         5.48 o                         
  -1  -9   6        110.24         99.42         9.12 o                         
   0  -9   6        212.09        214.36        13.00 o                         
   1  -9   6         17.41         15.32         4.82 o                         
   2  -9   6       2295.25       2263.91       103.52 o                         
   3  -9   6        177.56        178.33        10.43 o                         
   4  -9   6        160.73        163.13        10.58 o                         
   5  -9   6        199.23        203.99        16.12 o                         
   6  -9   6        111.21        127.62        12.86 o                         
   7  -9   6        309.72        349.16        20.47 o                         
   8  -9   6        109.55        105.91         8.11 o                         
  -8  -8   6         15.49          6.21         5.44 o                         
  -7  -8   6        526.01        600.03        29.54 o                         
  -6  -8   6         99.39        102.73         7.45 o                         
  -5  -8   6         87.37         96.12         7.32 o                         
  -4  -8   6        207.90        237.25        11.61 o                         
  -3  -8   6        113.07        122.72         8.32 o                         
  -2  -8   6        738.11        748.79        23.51 o                         
  -1  -8   6        725.31        758.81        23.56 o                         
   0  -8   6        178.01        170.27        11.23 o                         
   1  -8   6        179.50        179.98         9.37 o                         
   2  -8   6         52.52         71.11         9.01 o                         
   3  -8   6         37.23         38.96        11.43 o                         
   4  -8   6        381.11        433.37        18.05 o                         
   5  -8   6          6.07          8.38         6.72 o                         
   6  -8   6        114.21        111.84        12.71 o                         
   7  -8   6        149.44        136.35        12.92 o                         
   8  -8   6         38.78         34.27         5.50 o                         
  -8  -7   6        129.34        151.38         7.72 o                         
  -7  -7   6         86.15         90.40         9.10 o                         
  -6  -7   6        121.09        120.76         9.57 o                         
  -5  -7   6         65.65         76.69         6.90 o                         
  -4  -7   6         67.69         83.54        10.19 o                         
  -3  -7   6         33.06         36.38         7.95 o                         
  -2  -7   6       1003.68        983.84        29.04 o                         
  -1  -7   6        116.99        131.87         9.63 o                         
   0  -7   6        371.62        344.70        17.34 o                         
   1  -7   6         38.31         35.36         5.12 o                         
   2  -7   6         14.46         21.34         7.02 o                         
   3  -7   6        894.28        976.37        62.79 o                         
   4  -7   6        189.74        221.61        15.84 o                         
   5  -7   6        167.60        178.87        11.22 o                         
   6  -7   6        428.35        507.70        20.03 o                         
   7  -7   6        143.03        137.35        13.27 o                         
   8  -7   6        221.14        253.13        16.03 o                         
  -9  -6   6         90.19         89.16         7.33 o                         
  -8  -6   6        222.55        237.35        10.36 o                         
  -7  -6   6        137.00        146.92        11.46 o                         
  -6  -6   6        413.05        406.00        16.73 o                         
  -5  -6   6        278.51        277.07        12.83 o                         
  -4  -6   6        283.65        295.45        19.57 o                         
  -3  -6   6       1063.32       1066.16        50.64 o                         
  -2  -6   6        290.49        339.61        16.99 o                         
  -1  -6   6        356.34        363.11        31.84 o                         
   0  -6   6        339.93        297.71        12.19 o                         
   1  -6   6        410.66        417.39        15.25 o                         
   2  -6   6        187.02        185.34        13.01 o                         
   4  -6   6        732.52        741.62        26.70 o                         
   5  -6   6          6.58         29.19         7.50 o                         
   6  -6   6         13.88         17.56         6.72 o                         
   8  -6   6        127.51        161.77        13.17 o                         
  -9  -5   6        193.39        200.35        11.90 o                         
  -8  -5   6        137.13        171.96        12.71 o                         
  -7  -5   6         22.69         16.59         6.12 o                         
  -6  -5   6         93.05         97.76         7.57 o                         
  -5  -5   6       1029.78       1025.83        34.50 o                         
  -4  -5   6         88.28        109.01        11.96 o                         
  -3  -5   6         23.07         23.77         7.11 o                         
  -2  -5   6        350.22        295.94        17.12 o                         
  -1  -5   6          2.07          2.95        10.22 o                         
   0  -5   6        609.83        545.59        25.59 o                         
   1  -5   6        150.47        145.77         9.78 o                         
   2  -5   6          9.72          8.24         6.01 o                         
   4  -5   6        677.26        744.02        38.15 o                         
   5  -5   6        157.17        194.11        12.39 o                         
   6  -5   6         18.42         22.35         6.64 o                         
   7  -5   6        148.52        163.41        10.39 o                         
   8  -5   6         42.89         39.67         9.23 o                         
  -9  -4   6         99.84        122.96         9.07 o                         
  -8  -4   6         91.39         90.40         5.86 o                         
  -7  -4   6        183.06        205.52         8.76 o                         
  -6  -4   6         71.88         59.95        11.09 o                         
  -5  -4   6         81.98         77.99         7.35 o                         
  -4  -4   6        367.43        372.39        15.07 o                         
  -3  -4   6       1285.72       1195.01        31.18 o                         
  -2  -4   6        646.38        668.73        26.21 o                         
  -1  -4   6        616.97        546.71        20.88 o                         
   0  -4   6        649.82        566.18        19.15 o                         
   1  -4   6        110.49         94.68         9.25 o                         
   2  -4   6        289.16        268.69        15.50 o                         
   3  -4   6        294.43        208.15        29.61 o                         
   4  -4   6       1365.33       1300.35        44.54 o                         
   5  -4   6        286.64        289.77        10.19 o                         
   6  -4   6          7.88          8.14         6.43 o                         
   7  -4   6        132.95        143.19        19.81 o                         
   8  -4   6         89.24         92.82         7.89 o                         
  -9  -3   6        284.29        264.07        14.85 o                         
  -8  -3   6         79.02        100.32         5.90 o                         
  -7  -3   6         36.47         38.13         6.29 o                         
  -6  -3   6         72.60         74.71         6.67 o                         
  -5  -3   6         22.21         22.72         4.82 o                         
  -4  -3   6       1461.58       1382.24        35.60 o                         
  -3  -3   6         39.43         46.88         5.53 o                         
  -2  -3   6        549.35        496.61        18.91 o                         
  -1  -3   6       1201.26       1081.66        28.20 o                         
   0  -3   6        106.91         73.01         8.05 o                         
   1  -3   6       1449.41       1341.31        37.49 o                         
   2  -3   6         23.52         23.41         7.89 o                         
   4  -3   6       1723.56       1753.05        96.55 o                         
   5  -3   6        257.82        244.71        10.26 o                         
   6  -3   6        645.31        636.25        34.70 o                         
   7  -3   6        240.94        228.34        17.55 o                         
   8  -3   6          9.56         10.46         5.98 o                         
   9  -3   6         46.14         32.53         5.34 o                         
  -9  -2   6          8.71         10.07         5.28 o                         
  -8  -2   6        138.06        161.48         7.37 o                         
  -7  -2   6        188.86        209.41         8.99 o                         
  -6  -2   6        320.88        284.29        19.35 o                         
  -5  -2   6        133.58        119.80         8.86 o                         
  -4  -2   6        259.37        250.97        10.65 o                         
  -3  -2   6        703.94        634.65        20.73 o                         
  -2  -2   6        187.74        178.64        10.51 o                         
  -1  -2   6       1485.76       1278.59        35.43 o                         
   0  -2   6        492.76        441.68        24.28 o                         
   1  -2   6        674.53        655.10        22.59 o                         
   2  -2   6        230.99        240.70        10.45 o                         
   3  -2   6        359.21        354.73        17.01 o                         
   4  -2   6        434.30        424.49        16.90 o                         
   5  -2   6        761.85        733.64        17.54 o                         
   6  -2   6         25.02         14.45         9.60 o                         
   7  -2   6        308.16        343.79        16.07 o                         
   8  -2   6        149.91        140.58        13.27 o                         
   9  -2   6         79.04         82.51         7.35 o                         
  -9  -1   6         38.72         38.27         6.28 o                         
  -8  -1   6         11.84         13.74         4.12 o                         
  -7  -1   6        211.77        217.00         9.33 o                         
  -6  -1   6        147.59        136.88        13.92 o                         
  -5  -1   6         42.29         44.84         6.92 o                         
  -4  -1   6         48.71         58.35         7.74 o                         
  -3  -1   6        469.52        420.59        20.41 o                         
  -2  -1   6        285.88        273.64        29.42 o                         
  -1  -1   6         66.90         63.81         6.54 o                         
   0  -1   6        201.98        191.13         9.21 o                         
   1  -1   6       1262.93       1033.53        35.71 o                         
   2  -1   6       1737.91       1743.93        47.32 o                         
   3  -1   6       1435.77       1460.24        45.58 o                         
   4  -1   6         56.80         43.82         7.83 o                         
   5  -1   6        652.06        658.12        20.38 o                         
   6  -1   6        427.47        438.85        26.87 o                         
   7  -1   6        273.45        274.35        14.18 o                         
   8  -1   6        112.66        122.93        12.64 o                         
   9  -1   6         79.25         79.79         6.68 o                         
  -8   0   6         17.08         13.56         6.18 o                         
  -7   0   6        448.34        479.83        22.75 o                         
  -6   0   6         10.65         11.71         9.10 o                         
  -5   0   6        666.02        690.10        21.24 o                         
  -4   0   6        686.13        659.98        24.84 o                         
  -3   0   6        134.88        106.93         8.78 o                         
  -2   0   6       3176.74       2798.84       113.17 o                         
  -1   0   6          2.25         12.74        22.00 o                         
   0   0   6        680.26        603.56        20.19 o                         
   1   0   6         51.92         44.98         6.48 o                         
   2   0   6         61.27         43.97         7.03 o                         
   3   0   6        275.45        266.20        22.15 o                         
   4   0   6         52.36         48.60         9.58 o                         
   5   0   6        110.66        110.82         7.82 o                         
   6   0   6        186.30        178.02        19.20 o                         
   7   0   6          3.82          8.39         9.66 o                         
   8   0   6        102.48         87.11        11.56 o                         
   9   0   6        271.52        268.17        11.71 o                         
  -9   1   6         32.35         26.00         6.71 o                         
  -8   1   6         13.75         14.33         4.27 o                         
  -7   1   6        201.30        213.42         9.40 o                         
  -6   1   6        162.94        133.71        13.92 o                         
  -5   1   6         69.17         72.19         6.51 o                         
  -4   1   6         46.26         64.14         5.98 o                         
  -3   1   6        447.56        393.47        28.50 o                         
  -2   1   6        271.49        240.83        17.21 o                         
  -1   1   6        101.78         82.22        12.40 o                         
   0   1   6        144.62        148.99        11.44 o                         
   1   1   6       1228.44       1024.37        45.62 o                         
   2   1   6       1538.20       1527.97        37.75 o                         
   3   1   6       1469.84       1418.41        43.42 o                         
   4   1   6         42.65         36.59         5.54 o                         
   5   1   6        593.47        565.77        20.00 o                         
   6   1   6        450.16        435.42        22.03 o                         
   7   1   6        321.48        316.14        21.90 o                         
   8   1   6        118.37        137.22        13.23 o                         
   9   1   6         72.76         80.69         6.73 o                         
  -9   2   6         10.15          1.34         6.46 o                         
  -8   2   6        150.25        157.41         7.59 o                         
  -7   2   6        204.14        234.98         9.98 o                         
  -6   2   6        316.54        315.58        21.22 o                         
  -5   2   6        130.17        112.82         7.37 o                         
  -4   2   6        275.27        270.50        17.31 o                         
  -3   2   6        709.19        588.71        28.20 o                         
  -2   2   6        204.37        197.24        15.90 o                         
  -1   2   6       1416.95       1281.17        74.25 o                         
   0   2   6        467.14        458.80        21.60 o                         
   1   2   6        665.35        592.53        20.23 o                         
   2   2   6        250.46        256.78        12.59 o                         
   3   2   6        409.31        396.27        18.08 o                         
   4   2   6        423.55        422.00        13.57 o                         
   5   2   6        771.05        725.54        20.58 o                         
   6   2   6         35.13         31.79         9.37 o                         
   7   2   6        312.76        317.40        15.40 o                         
   8   2   6        158.33        171.61        14.51 o                         
   9   2   6         85.15         83.38         7.05 o                         
  -9   3   6        274.30        272.24        15.91 o                         
  -8   3   6         69.47         88.78         5.98 o                         
  -7   3   6         24.79         27.43         5.22 o                         
  -6   3   6         77.59         69.47        11.37 o                         
  -5   3   6         15.83         13.33         4.00 o                         
  -4   3   6       1427.60       1396.88        42.77 o                         
  -3   3   6         26.92         34.96         5.27 o                         
  -2   3   6        538.65        513.01        37.80 o                         
  -1   3   6       1157.63       1076.45        46.61 o                         
   0   3   6        130.54        128.71        21.00 o                         
   1   3   6       1359.50       1340.96        36.88 o                         
   2   3   6         32.25         32.82         6.62 o                         
   3   3   6        130.52        120.67        10.89 o                         
   4   3   6       1799.10       1743.14        78.06 o                         
   5   3   6        233.93        207.93        21.42 o                         
   6   3   6        650.45        668.40        25.77 o                         
   7   3   6        249.08        232.50        13.02 o                         
   8   3   6         16.38         18.74         6.26 o                         
   9   3   6         68.87         55.64         6.05 o                         
  -9   4   6         74.89         84.25         8.54 o                         
  -8   4   6         66.30         61.60         6.47 o                         
  -7   4   6        164.43        197.92         8.91 o                         
  -6   4   6         78.27         73.16         7.58 o                         
  -5   4   6         71.65         67.88         6.21 o                         
  -4   4   6        372.08        358.60        12.72 o                         
  -3   4   6       1218.20       1063.03        28.94 o                         
  -2   4   6        668.84        617.96        41.66 o                         
  -1   4   6        653.49        597.70        30.79 o                         
   0   4   6        531.46        458.80        39.27 o                         
   1   4   6        126.59        109.06        10.47 o                         
   2   4   6        270.31        232.93         9.08 o                         
   3   4   6        345.14        346.84        19.48 o                         
   4   4   6       1374.89       1376.97        33.54 o                         
   5   4   6        331.28        334.25        18.64 o                         
   6   4   6          6.74         14.96         7.16 o                         
   7   4   6        142.81        137.37        10.40 o                         
   8   4   6         77.87         77.75         7.34 o                         
   9   4   6        166.38        150.36        10.59 o                         
  -9   5   6        200.02        189.66        12.27 o                         
  -8   5   6        139.07        144.71        12.64 o                         
  -7   5   6         37.18         31.69         4.84 o                         
  -6   5   6        121.53        126.29         7.48 o                         
  -5   5   6       1116.61        999.04        65.75 o                         
  -4   5   6        113.72        140.28        12.69 o                         
  -3   5   6         20.23         18.02         5.68 o                         
  -2   5   6        383.56        344.19        15.89 o                         
  -1   5   6          5.87         12.43         9.35 o                         
   0   5   6        645.46        668.94        33.87 o                         
   1   5   6        153.18        133.14         6.38 o                         
   2   5   6         10.14         10.45         4.26 o                         
   3   5   6        341.51        292.29        10.75 o                         
   4   5   6        702.20        690.48        30.72 o                         
   5   5   6        115.51        153.02        14.18 o                         
   6   5   6         10.01         11.81        10.50 o                         
   7   5   6        168.51        162.56        10.20 o                         
   8   5   6         41.18         37.06         9.94 o                         
  -9   6   6         89.25         81.02         7.86 o                         
  -8   6   6        215.98        234.03        15.66 o                         
  -7   6   6        145.47        152.92        10.49 o                         
  -6   6   6        425.87        457.91        17.77 o                         
  -5   6   6        309.25        299.06        11.99 o                         
  -4   6   6        289.88        228.96        13.83 o                         
  -3   6   6       1073.73        955.40        32.23 o                         
  -2   6   6        288.38        298.31        15.59 o                         
  -1   6   6        318.68        327.40        23.24 o                         
   0   6   6        397.92        349.51        23.82 o                         
   1   6   6        368.96        327.85         9.85 o                         
   2   6   6        182.16        171.51         7.92 o                         
   3   6   6        283.30        294.99         9.83 o                         
   4   6   6        734.34        683.83        21.04 o                         
   5   6   6         11.11         30.00         6.62 o                         
   6   6   6         15.39         21.00         6.76 o                         
   7   6   6        380.59        348.72        26.97 o                         
   8   6   6        129.51        156.08        14.23 o                         
  -8   7   6        113.92        119.42        10.81 o                         
  -7   7   6         83.30         76.99         7.06 o                         
  -6   7   6        106.68        111.68        11.24 o                         
  -5   7   6         73.52         86.90         8.93 o                         
  -4   7   6         74.11         67.02         6.91 o                         
  -3   7   6         27.64         21.11         5.79 o                         
  -2   7   6       1065.82        880.47        64.76 o                         
  -1   7   6         82.21         92.96        11.17 o                         
   0   7   6        396.32        308.76        14.63 o                         
   1   7   6         31.12         29.07         4.40 o                         
   2   7   6          9.44         10.00         4.02 o                         
   3   7   6        941.16        908.23        33.84 o                         
   4   7   6        180.95        204.36        11.65 o                         
   5   7   6        169.49        152.07         9.95 o                         
   6   7   6        431.42        443.96        18.41 o                         
   7   7   6        140.39        142.78        14.94 o                         
   8   7   6        233.05        247.73        16.93 o                         
  -8   8   6         19.24         12.24         6.59 o                         
  -7   8   6        544.56        564.91        30.60 o                         
  -6   8   6        105.46        104.21         6.73 o                         
  -5   8   6         96.52         95.93        11.04 o                         
  -4   8   6        159.90        148.13        14.63 o                         
  -3   8   6        142.54        133.11        11.55 o                         
  -2   8   6        729.69        575.80        43.56 o                         
  -1   8   6        730.00        636.33        49.05 o                         
   0   8   6        181.01        152.68         9.51 o                         
   1   8   6        186.14        172.75         9.64 o                         
   2   8   6         54.24         58.79         5.13 o                         
   3   8   6         35.11         44.66         5.05 o                         
   4   8   6        393.32        370.98        16.34 o                         
   5   8   6          4.32          6.68         6.48 o                         
   6   8   6         81.76         71.00         7.83 o                         
   7   8   6        145.63        150.12        14.82 o                         
   8   8   6         48.07         43.43         9.29 o                         
  -8   9   6         14.95         19.42         7.21 o                         
  -7   9   6         80.92         80.87         9.54 o                         
  -6   9   6         77.09         68.95         5.74 o                         
  -5   9   6         49.04         43.16         6.46 o                         
  -4   9   6         17.92         15.69         5.46 o                         
  -3   9   6        621.07        544.00        27.94 o                         
  -2   9   6         58.02         66.21        24.06 o                         
  -1   9   6        132.49        109.14        10.74 o                         
   0   9   6        213.95        181.67         8.36 o                         
   1   9   6         19.43         18.37         4.73 o                         
   2   9   6       2480.93       2236.71        52.10 o                         
   3   9   6        195.15        191.47         9.21 o                         
   4   9   6        166.25        139.25         9.60 o                         
   5   9   6        181.43        162.68        16.12 o                         
   6   9   6        112.95        129.49         9.25 o                         
   7   9   6        347.06        321.42        13.90 o                         
   8   9   6         94.83        102.82         6.56 o                         
  -8  10   6         86.82         83.88         8.45 o                         
  -7  10   6        248.31        265.09        16.25 o                         
  -6  10   6        266.88        276.16        15.07 o                         
  -5  10   6        307.23        297.31        45.08 o                         
  -4  10   6        759.69        699.99        83.77 o                         
  -3  10   6         53.63         49.78         6.43 o                         
  -2  10   6        588.20        525.09        27.22 o                         
  -1  10   6        254.56        217.17        11.47 o                         
   0  10   6         14.83         10.52         4.56 o                         
   1  10   6         63.01         47.18         8.01 o                         
   2  10   6        244.46        220.46         7.97 o                         
   3  10   6         49.52         46.07         5.39 o                         
   4  10   6        167.89        160.49         8.14 o                         
   5  10   6         39.67         42.19         5.51 o                         
   6  10   6         39.09         48.32         6.76 o                         
   7  10   6         23.41         21.82         3.92 o                         
   8  10   6         52.79         50.76         7.95 o                         
  -7  11   6         56.11         61.89         8.17 o                         
  -6  11   6         19.53         16.79         4.74 o                         
  -5  11   6        155.33        134.49        19.17 o                         
  -4  11   6         72.45         52.81         6.54 o                         
  -3  11   6        153.59        126.10         9.54 o                         
  -2  11   6         52.75         51.88         7.25 o                         
  -1  11   6        327.09        290.10        18.92 o                         
   0  11   6        220.10        207.08        12.72 o                         
   1  11   6        669.79        608.69        22.84 o                         
   2  11   6        199.26        196.63         8.88 o                         
   3  11   6        124.87        115.71         7.04 o                         
   4  11   6         74.34         69.92         5.92 o                         
   5  11   6        634.63        657.63        27.06 o                         
   6  11   6        229.88        209.30        10.63 o                         
   7  11   6        109.26        105.58         8.72 o                         
  -7  12   6          7.48          7.80         5.62 o                         
  -6  12   6         62.15         64.00         9.13 o                         
  -5  12   6         48.53         43.44         4.95 o                         
  -4  12   6        133.90        112.06        12.46 o                         
  -3  12   6        769.01        615.22        36.91 o                         
  -2  12   6         99.51         86.93        10.87 o                         
  -1  12   6        209.70        178.70        15.66 o                         
   0  12   6        468.66        452.23        18.30 o                         
   1  12   6         76.87         63.41         7.29 o                         
   2  12   6        382.27        344.97        12.41 o                         
   3  12   6        599.61        581.46        18.01 o                         
   4  12   6         52.98         47.69         5.07 o                         
   5  12   6         16.85         20.09         5.04 o                         
   6  12   6        112.63        100.39         7.02 o                         
   7  12   6          2.57          6.40         3.24 o                         
  -7  13   6         57.21         76.40         5.86 o                         
  -6  13   6         52.90         41.79         7.70 o                         
  -5  13   6        193.96        161.06        23.21 o                         
  -4  13   6          6.19         57.75        17.20 o                         
  -3  13   6         90.96         84.41        10.41 o                         
  -2  13   6        151.04        150.49        12.95 o                         
  -1  13   6        285.67        263.44        21.05 o                         
   0  13   6        141.42        127.98        12.52 o                         
   1  13   6        299.95        306.74        14.18 o                         
   2  13   6         25.11         24.47         4.67 o                         
   3  13   6        233.91        203.59         8.94 o                         
   4  13   6        452.62        453.09        14.57 o                         
   5  13   6         93.15         98.01         7.23 o                         
   6  13   6        133.36        128.75         7.44 o                         
  -6  14   6         27.61         23.56         4.69 o                         
  -5  14   6         12.67         13.73         4.43 o                         
  -4  14   6        167.14        145.14        26.08 o                         
  -3  14   6        156.17        173.26        13.70 o                         
  -2  14   6        279.97        306.72        19.17 o                         
  -1  14   6        107.46        107.18         9.15 o                         
   0  14   6        328.89        316.91        14.37 o                         
   1  14   6         75.20         71.93         7.18 o                         
   2  14   6          9.06          8.31         4.13 o                         
   3  14   6        452.77        423.97        13.89 o                         
   4  14   6        101.96        107.52         7.71 o                         
   5  14   6         52.33         47.53         5.33 o                         
   6  14   6        100.11         98.02         6.13 o                         
  -6  15   6         12.20          1.86         4.85 o                         
  -5  15   6         97.21         96.91        15.35 o                         
  -4  15   6         90.79         95.60         7.05 o                         
  -3  15   6         56.52         51.17         8.85 o                         
  -2  15   6        156.47        154.15        12.92 o                         
  -1  15   6         78.56         58.61         6.45 o                         
   0  15   6         41.45         35.20         5.79 o                         
   1  15   6        330.57        305.78        13.92 o                         
   2  15   6         59.77         56.08         5.12 o                         
   3  15   6        104.40         97.10         5.89 o                         
   4  15   6        129.35        113.60        12.15 o                         
   5  15   6        169.40        159.67        18.69 o                         
   6  15   6         13.61         12.08         3.08 o                         
  -5  16   6          3.67         10.07         4.26 o                         
  -4  16   6        306.98        232.91        30.21 o                         
  -3  16   6         74.14         73.29         8.61 o                         
  -2  16   6         85.02         84.07         9.57 o                         
  -1  16   6        230.04        209.41        10.66 o                         
   0  16   6         76.17         73.55        12.43 o                         
   1  16   6        349.65        328.69        11.30 o                         
   2  16   6        158.84        152.85         7.14 o                         
   3  16   6         68.76         76.20         7.72 o                         
   4  16   6         30.28         33.68         6.09 o                         
   5  16   6         30.80         38.47         6.74 o                         
  -4  17   6          3.24          3.91         4.26 o                         
  -3  17   6         32.38         25.81         8.31 o                         
  -2  17   6         60.03         61.80         5.72 o                         
  -1  17   6        127.64        130.91        16.79 o                         
   0  17   6        146.23        140.01         8.33 o                         
   1  17   6         21.50         15.91         3.52 o                         
   2  17   6        256.28        234.38         8.57 o                         
   3  17   6         74.28         73.58         5.67 o                         
   4  17   6         51.21         34.39         5.53 o                         
  -3  18   6         65.28         66.28         5.75 o                         
  -2  18   6        248.81        226.73        10.45 o                         
  -1  18   6        209.90        219.31         9.97 o                         
   0  18   6         14.34          9.21         4.05 o                         
   1  18   6         10.99          6.22         3.75 o                         
   2  18   6         89.24         97.82         6.21 o                         
   3  18   6         68.18         52.47         6.12 o                         
  -2  19   6         88.12         82.90         5.15 o                         
  -1  19   6          6.35          7.37         3.33 o                         
   0  19   6         75.27         68.96         6.80 o                         
   1  19   6         65.52         66.39         7.43 o                         
   2  19   6        302.81        265.72        10.38 o                         
  -1 -18   7        217.21        159.37        10.03 o                         
   0 -18   7         60.91         52.16         5.62 o                         
  -3 -17   7         61.69         68.04         4.85 o                         
  -2 -17   7         34.31         32.51         4.22 o                         
  -1 -17   7         38.85         27.51         4.08 o                         
   0 -17   7        194.31        171.71        11.37 o                         
   1 -17   7          5.49          4.50         4.10 o                         
   2 -17   7         89.43         74.72         6.83 o                         
  -4 -16   7         46.55         53.79         4.40 o                         
  -3 -16   7          3.58          5.35         2.72 o                         
  -2 -16   7         74.58         61.31         5.60 o                         
  -1 -16   7          2.74          4.09         3.61 o                         
   0 -16   7         77.44         74.53         7.95 o                         
   1 -16   7         78.54         85.53         8.23 o                         
   2 -16   7         16.80         14.54         4.69 o                         
   3 -16   7         37.65         33.55         5.34 o                         
  -4 -15   7        388.96        423.57        16.65 o                         
  -3 -15   7         26.68         29.87         3.68 o                         
  -2 -15   7         15.74         19.20         4.70 o                         
  -1 -15   7        151.41        181.37        11.87 o                         
   0 -15   7        337.48        344.57        19.94 o                         
   1 -15   7        313.53        301.04        18.02 o                         
   2 -15   7         74.03         66.95         7.70 o                         
   3 -15   7         28.01         25.63         5.53 o                         
   4 -15   7         52.70         55.11         7.98 o                         
  -5 -14   7         40.37         48.00         6.00 o                         
  -4 -14   7         52.22         59.69         4.42 o                         
  -3 -14   7        190.11        186.47        13.73 o                         
  -2 -14   7        176.03        202.54        10.85 o                         
  -1 -14   7          7.22          6.64         6.56 o                         
   0 -14   7          1.72         -1.41         4.31 o                         
   1 -14   7         94.23         83.91         9.16 o                         
   3 -14   7        445.64        505.93        25.88 o                         
   4 -14   7         12.03         15.63         3.85 o                         
   5 -14   7         90.18         74.23         5.06 o                         
  -5 -13   7        112.71        133.31         9.82 o                         
  -4 -13   7        180.37        154.29        16.87 o                         
  -3 -13   7        106.57        109.27         7.94 o                         
  -2 -13   7        109.46        102.00         8.16 o                         
  -1 -13   7        650.72        635.76        38.32 o                         
   0 -13   7        189.02        191.33        10.80 o                         
   2 -13   7         25.39         34.70         6.99 o                         
   3 -13   7         22.00         22.99         6.21 o                         
   4 -13   7        234.97        254.35        15.56 o                         
   5 -13   7         53.98         54.46         6.46 o                         
   6 -13   7         33.59         23.61         5.25 o                         
  -6 -12   7         34.95         45.79         5.75 o                         
  -5 -12   7        162.04        173.77         7.15 o                         
  -4 -12   7         57.36         61.82         4.22 o                         
  -3 -12   7         28.53         30.03         5.22 o                         
  -2 -12   7        244.42        296.22        17.30 o                         
  -1 -12   7         77.79         82.59         5.94 o                         
   0 -12   7        118.68        115.26         6.82 o                         
   1 -12   7         18.56         21.78         4.12 o                         
   2 -12   7        135.06        118.49        11.28 o                         
   3 -12   7         38.15         29.39         6.90 o                         
   4 -12   7        148.74        175.87        12.89 o                         
   5 -12   7         46.39         53.31         7.02 o                         
   6 -12   7         82.46         84.67         5.46 o                         
  -6 -11   7         48.93         59.90         6.65 o                         
  -5 -11   7         60.53         57.93         8.16 o                         
  -4 -11   7         77.62         73.13         6.50 o                         
  -3 -11   7        101.40         98.49         9.66 o                         
  -2 -11   7         24.78         27.51         5.03 o                         
  -1 -11   7        267.02        271.62        15.70 o                         
   0 -11   7        701.24        728.75        26.98 o                         
   1 -11   7         40.78         37.85         5.88 o                         
   2 -11   7        250.78        270.44        17.74 o                         
   3 -11   7        201.60        229.08        11.70 o                         
   4 -11   7        104.75        104.82         7.82 o                         
   5 -11   7         90.37         88.91         9.04 o                         
   6 -11   7         53.96         53.49         6.29 o                         
  -7 -10   7         49.88         47.87         5.72 o                         
  -6 -10   7         85.54         91.31         8.45 o                         
  -5 -10   7          5.80          7.20         4.14 o                         
  -4 -10   7         14.35         21.03         4.86 o                         
  -3 -10   7        339.49        399.91        16.67 o                         
  -2 -10   7        587.42        629.53        27.71 o                         
  -1 -10   7        105.56        100.04         7.19 o                         
   0 -10   7         64.55         60.85         7.04 o                         
   1 -10   7         59.94         58.12         6.71 o                         
   2 -10   7        284.32        309.43        19.35 o                         
   3 -10   7        341.59        384.78        16.16 o                         
   4 -10   7         40.73         36.48         6.13 o                         
   5 -10   7         10.21          7.06         4.16 o                         
   6 -10   7         21.58         25.85         4.52 o                         
   7 -10   7         35.22         38.03         5.09 o                         
  -7  -9   7         23.35         30.13         5.31 o                         
  -6  -9   7         34.37         36.56         4.93 o                         
  -5  -9   7          2.82          2.36         3.97 o                         
  -4  -9   7         54.22         59.66         6.18 o                         
  -3  -9   7        621.70        593.25        18.43 o                         
  -2  -9   7        194.91        202.90        10.21 o                         
  -1  -9   7        157.31        145.22         7.68 o                         
   0  -9   7         72.59         84.80         7.54 o                         
   1  -9   7         17.79         24.94         5.41 o                         
   2  -9   7        177.85        190.07        11.09 o                         
   3  -9   7        221.34        253.50        12.54 o                         
   4  -9   7        167.55        180.76        10.32 o                         
   5  -9   7          1.84          0.66         4.15 o                         
   6  -9   7        323.26        384.04        17.10 o                         
   7  -9   7          5.69          3.57         4.10 o                         
  -7  -8   7         76.41         90.22         8.14 o                         
  -6  -8   7        144.21        150.33        10.00 o                         
  -5  -8   7         73.98         77.56         6.55 o                         
  -4  -8   7         51.07         56.06         5.98 o                         
  -3  -8   7         70.37         59.68        18.83 o                         
  -2  -8   7        648.35        541.53        50.53 o                         
  -1  -8   7        466.13        443.72        15.07 o                         
   0  -8   7         12.82          8.90         4.95 o                         
   1  -8   7        523.60        507.74        26.61 o                         
   2  -8   7         16.15         17.66         7.33 o                         
   3  -8   7        265.10        258.33        12.75 o                         
   4  -8   7        151.23        162.84        10.06 o                         
   5  -8   7        105.67        101.84         7.43 o                         
   6  -8   7        252.55        259.47        19.48 o                         
   7  -8   7         78.14         85.59         7.98 o                         
  -8  -7   7         85.26         74.28         6.83 o                         
  -7  -7   7         51.67         64.22         7.24 o                         
  -6  -7   7         12.69         10.59         4.27 o                         
  -5  -7   7        273.31        280.48        12.75 o                         
  -4  -7   7        159.71        150.73         9.03 o                         
  -3  -7   7        344.65        381.81        23.18 o                         
  -2  -7   7        175.56        166.65        10.67 o                         
  -1  -7   7         44.50         42.65         5.92 o                         
   0  -7   7        979.73        931.11        33.49 o                         
   1  -7   7         89.01         82.89         7.02 o                         
   2  -7   7        328.92        336.99        15.33 o                         
   3  -7   7        224.31        197.40        14.85 o                         
   4  -7   7         77.22         71.86        12.15 o                         
   5  -7   7        684.95        783.72        27.59 o                         
   7  -7   7        119.28        111.90         9.54 o                         
   8  -7   7         22.35         20.38         4.13 o                         
  -8  -6   7        221.95        242.32        13.67 o                         
  -7  -6   7         75.69         85.00         8.39 o                         
  -6  -6   7          6.45          9.37         4.60 o                         
  -5  -6   7        163.32        147.80         8.90 o                         
  -4  -6   7        654.04        737.75        37.96 o                         
  -3  -6   7         16.39          7.27         6.46 o                         
  -2  -6   7         15.82         11.87         5.54 o                         
  -1  -6   7         32.58         23.34         5.18 o                         
   0  -6   7        234.30        199.22        24.03 o                         
   1  -6   7          0.54          2.00         4.31 o                         
   2  -6   7        470.33        445.14        31.32 o                         
   4  -6   7        348.71        385.11        23.61 o                         
   5  -6   7        840.52       1030.53        34.75 o                         
   6  -6   7        112.32        120.70        12.68 o                         
   8  -6   7         25.90         34.92         5.16 o                         
  -8  -5   7        149.46        182.30        11.49 o                         
  -7  -5   7         84.90         91.87         8.85 o                         
  -6  -5   7        157.87        161.52         9.14 o                         
  -5  -5   7        239.13        230.70        11.45 o                         
  -4  -5   7       1446.24       1656.65        75.43 o                         
  -3  -5   7        423.75        428.01        24.82 o                         
  -2  -5   7         85.98         78.41         7.64 o                         
  -1  -5   7        789.90        752.71        40.15 o                         
   0  -5   7         51.95         54.40         7.20 o                         
   1  -5   7        795.56        773.40        44.77 o                         
   2  -5   7         82.16         73.03         6.52 o                         
   4  -5   7        816.76        846.64       102.30 o                         
   5  -5   7         74.50         98.10         7.33 o                         
   6  -5   7         68.30         68.84        11.28 o                         
  -7  -4   7        112.42        116.77         8.65 o                         
  -6  -4   7         21.82         25.43         4.96 o                         
  -5  -4   7        121.91        125.16        12.30 o                         
  -4  -4   7        563.73        618.18        23.26 o                         
  -3  -4   7         58.56         62.36         6.19 o                         
  -2  -4   7        119.84        111.66        17.99 o                         
  -1  -4   7        130.10        115.78         9.32 o                         
   0  -4   7        184.53        170.00         9.79 o                         
   1  -4   7        413.16        359.95        19.67 o                         
   2  -4   7        573.22        492.47        23.89 o                         
   3  -4   7        486.62        501.83        24.24 o                         
   4  -4   7        281.91        279.53        14.11 o                         
   5  -4   7         99.39         76.38         8.25 o                         
   6  -4   7         34.50         28.67         9.51 o                         
   7  -4   7         49.09         28.40         8.76 o                         
   8  -4   7        450.73        453.27        23.11 o                         
  -8  -3   7          3.74          7.53         4.09 o                         
  -7  -3   7        166.48        191.28        14.03 o                         
  -6  -3   7         89.10         88.89         6.93 o                         
  -5  -3   7        365.00        351.54        15.56 o                         
  -4  -3   7        288.06        285.59        13.63 o                         
  -3  -3   7         45.36         47.32         5.50 o                         
  -2  -3   7        109.01        110.23         9.76 o                         
  -1  -3   7        544.08        493.00        15.26 o                         
   0  -3   7        745.75        663.95        20.66 o                         
   1  -3   7        638.55        608.58        21.19 o                         
   2  -3   7        132.65        145.80        11.19 o                         
   3  -3   7        215.29        219.76        14.16 o                         
   4  -3   7        848.51        783.82        28.81 o                         
   5  -3   7        599.09        586.29        23.12 o                         
   6  -3   7         26.50         20.81        10.07 o                         
   7  -3   7         88.64         84.81        11.03 o                         
   8  -3   7         11.31         13.27         6.62 o                         
  -8  -2   7         13.25          9.23         4.68 o                         
  -7  -2   7        228.72        277.25        12.56 o                         
  -6  -2   7         76.09         86.61         9.26 o                         
  -5  -2   7        512.55        477.19        27.80 o                         
  -4  -2   7        232.38        242.51        17.99 o                         
  -3  -2   7         29.93         35.22         7.60 o                         
  -2  -2   7       1172.34       1078.55        70.52 o                         
  -1  -2   7        565.22        500.71        17.17 o                         
   0  -2   7        401.69        360.97        14.12 o                         
   1  -2   7         10.88          4.10         5.76 o                         
   2  -2   7        257.65        265.79        17.96 o                         
   3  -2   7        538.50        572.69        42.36 o                         
   4  -2   7        901.11        872.61        44.64 o                         
   5  -2   7         83.26         81.88         8.47 o                         
   6  -2   7        352.67        334.90        22.40 o                         
   7  -2   7        116.56        120.10        12.74 o                         
   8  -2   7         57.95         46.79         8.39 o                         
  -8  -1   7        113.39        114.28        14.85 o                         
  -7  -1   7          5.58          6.96         7.95 o                         
  -6  -1   7         66.53         82.14        11.09 o                         
  -5  -1   7        171.14        165.88        10.53 o                         
  -4  -1   7        370.65        374.70        23.49 o                         
  -3  -1   7       1801.74       1790.55       122.22 o                         
  -2  -1   7        562.97        531.21        53.02 o                         
  -1  -1   7        118.39         94.82         7.71 o                         
   0  -1   7        619.32        526.64        16.50 o                         
   1  -1   7        114.31         96.55        14.29 o                         
   2  -1   7       1327.17       1407.21        39.85 o                         
   3  -1   7        354.53        360.18        23.65 o                         
   4  -1   7        177.71        164.87        15.32 o                         
   5  -1   7         51.35         57.24         8.06 o                         
   6  -1   7         76.52         78.07        12.12 o                         
   7  -1   7        262.77        262.95        18.48 o                         
   8  -1   7          8.05         13.08         7.30 o                         
  -8   0   7         42.62         46.43         5.59 o                         
  -7   0   7          6.00          5.11         4.43 o                         
  -6   0   7        731.73        777.26        38.96 o                         
  -5   0   7         23.19         28.42         6.53 o                         
  -4   0   7         60.61         69.53        10.35 o                         
  -3   0   7        431.92        464.13        44.83 o                         
  -2   0   7        464.60        390.76        37.99 o                         
  -1   0   7       1247.69       1124.68        32.84 o                         
   0   0   7        128.49        123.91         8.17 o                         
   1   0   7        470.30        429.46        16.81 o                         
   2   0   7        536.51        417.23        19.90 o                         
   3   0   7         98.88        117.04        22.80 o                         
   4   0   7         41.97         36.23        19.77 o                         
   5   0   7        171.04        165.51        11.31 o                         
   6   0   7        154.71        162.64        15.63 o                         
   7   0   7         11.39         10.03         8.98 o                         
   8   0   7         85.19         76.42         9.57 o                         
  -8   1   7        101.59        100.80         5.64 o                         
  -7   1   7          9.45         15.41         4.57 o                         
  -6   1   7         55.71         61.42        11.03 o                         
  -5   1   7        176.24        164.74        10.58 o                         
  -4   1   7        400.60        408.97        24.88 o                         
  -3   1   7       1807.17       1689.62        51.28 o                         
  -2   1   7        602.12        522.03        44.10 o                         
  -1   1   7        125.63         96.72        15.15 o                         
   0   1   7        659.39        586.02        19.28 o                         
   1   1   7        111.92        107.21        10.01 o                         
   2   1   7       1340.97       1384.87        44.40 o                         
   3   1   7        332.60        353.23        16.81 o                         
   4   1   7        168.61        195.80        12.16 o                         
   5   1   7         62.90         58.86         8.05 o                         
   6   1   7         87.97         91.83         9.41 o                         
   7   1   7        235.00        232.41        17.46 o                         
   8   1   7          9.49          6.62         4.70 o                         
  -8   2   7         14.48         14.06         3.98 o                         
  -7   2   7        250.77        290.38        10.66 o                         
  -6   2   7         84.41         89.04        11.93 o                         
  -5   2   7        521.84        514.51        20.59 o                         
  -4   2   7        223.88        218.18        16.87 o                         
  -3   2   7         32.67         33.32         5.40 o                         
  -2   2   7       1121.69       1083.85        91.12 o                         
  -1   2   7        551.65        436.34        30.27 o                         
   0   2   7        372.31        343.54        15.64 o                         
   1   2   7         15.99         13.77         6.56 o                         
   2   2   7        293.90        303.82        16.53 o                         
   3   2   7        448.89        424.53        22.01 o                         
   4   2   7        858.79        828.12        24.82 o                         
   5   2   7         94.46         88.12         9.51 o                         
   6   2   7        351.61        333.09        16.05 o                         
   7   2   7        126.43        138.27         9.73 o                         
   8   2   7         53.95         60.68         5.79 o                         
  -8   3   7          6.32          6.99         3.59 o                         
  -7   3   7        168.41        170.06         7.86 o                         
  -6   3   7         87.20        103.51         8.11 o                         
  -5   3   7        416.04        409.92        31.14 o                         
  -4   3   7        325.15        310.79        15.17 o                         
  -3   3   7         46.45         44.54         5.34 o                         
  -2   3   7        109.82        109.49         8.28 o                         
  -1   3   7        487.15        389.85        28.28 o                         
   0   3   7        875.00        817.48        24.44 o                         
   1   3   7        698.22        675.97        26.00 o                         
   2   3   7        121.26        140.85        11.74 o                         
   3   3   7        216.31        231.24        10.99 o                         
   4   3   7        805.57        798.27        24.05 o                         
   5   3   7        598.20        598.95        23.76 o                         
   6   3   7         34.91         45.49         8.23 o                         
   7   3   7         92.66         85.91         6.40 o                         
   8   3   7         10.92         16.43         4.04 o                         
  -8   4   7        122.04        138.78         7.39 o                         
  -7   4   7        126.34        124.66         6.68 o                         
  -6   4   7         16.30         26.05         6.07 o                         
  -5   4   7         93.64        109.64        12.86 o                         
  -4   4   7        594.39        623.40        23.58 o                         
  -3   4   7         46.16         45.73         5.61 o                         
  -2   4   7        125.83        122.98         9.86 o                         
  -1   4   7        145.96        134.97        13.76 o                         
   0   4   7        157.24        152.42        14.46 o                         
   1   4   7        423.86        400.12        21.44 o                         
   2   4   7        601.94        525.85        18.95 o                         
   3   4   7        420.85        402.59        15.78 o                         
   4   4   7        316.25        323.03        10.90 o                         
   5   4   7         96.34         88.09         5.95 o                         
   6   4   7         33.74         42.10         6.03 o                         
   7   4   7         61.33         52.38         5.52 o                         
   8   4   7        462.48        480.68        17.20 o                         
  -8   5   7        129.60        155.58        11.49 o                         
  -7   5   7         90.35         93.16         7.18 o                         
  -6   5   7        156.89        172.78        10.08 o                         
  -5   5   7        258.66        248.53        35.25 o                         
  -4   5   7       1481.94       1508.84        95.87 o                         
  -3   5   7        396.70        328.36        20.71 o                         
  -2   5   7         83.53         71.38         7.58 o                         
  -1   5   7        755.90        741.82        41.79 o                         
   0   5   7         35.08         52.94        13.06 o                         
   1   5   7        763.16        760.26        28.22 o                         
   2   5   7         83.67         72.74         7.09 o                         
   3   5   7         91.43         95.24        11.11 o                         
   4   5   7        815.73        855.63        24.98 o                         
   5   5   7         92.20        109.86         7.35 o                         
   6   5   7         73.28         76.52         8.24 o                         
   7   5   7         74.75         69.54         7.22 o                         
   8   5   7         45.39         47.14         5.14 o                         
  -8   6   7        236.09        276.50        15.75 o                         
  -7   6   7         82.62         92.10        12.86 o                         
  -6   6   7          2.71         12.40         5.71 o                         
  -5   6   7        186.39        181.26        10.69 o                         
  -4   6   7        654.57        651.96        40.19 o                         
  -3   6   7         16.39         22.96         8.14 o                         
  -2   6   7         18.32         11.79         5.28 o                         
  -1   6   7         33.99         39.25        12.29 o                         
   0   6   7        257.93        229.03        40.12 o                         
   1   6   7          1.39         -1.08         5.53 o                         
   2   6   7        465.08        432.14        14.31 o                         
   3   6   7        194.86        226.14        14.37 o                         
   4   6   7        334.07        340.62        15.72 o                         
   5   6   7        906.69        960.00        33.25 o                         
   6   6   7        114.65        107.95         9.01 o                         
   7   6   7        174.65        187.84        11.98 o                         
   8   6   7         29.88         42.79         6.28 o                         
  -8   7   7         82.79         59.40         7.02 o                         
  -7   7   7         63.41         58.69         5.83 o                         
  -6   7   7         17.39          9.47         5.28 o                         
  -5   7   7        266.31        265.99        13.21 o                         
  -4   7   7        148.29        136.70         9.85 o                         
  -3   7   7        419.87        410.55        26.25 o                         
  -2   7   7        162.20        141.70        11.05 o                         
  -1   7   7         53.30         65.68        14.07 o                         
   0   7   7        943.40        842.18        43.05 o                         
   1   7   7         90.83         79.47        10.22 o                         
   2   7   7        386.48        373.72        13.60 o                         
   3   7   7        224.66        215.96        12.04 o                         
   4   7   7         88.02         79.12         9.89 o                         
   5   7   7        691.62        688.85        25.44 o                         
   6   7   7         27.96         35.15         6.95 o                         
   7   7   7        127.72        129.42         8.23 o                         
   8   7   7         24.69         21.75         4.75 o                         
  -7   8   7         95.24         87.39         9.35 o                         
  -6   8   7        128.88        131.28        14.38 o                         
  -5   8   7         80.26         74.46         5.94 o                         
  -4   8   7         60.63         59.89         6.84 o                         
  -3   8   7         93.68         79.38        11.22 o                         
  -2   8   7        708.35        562.13        32.34 o                         
   0   8   7         12.54         19.80        11.33 o                         
   1   8   7        572.48        483.69        26.95 o                         
   2   8   7          9.32          6.15         4.42 o                         
   3   8   7        274.52        251.59        15.67 o                         
   4   8   7        175.54        157.15        12.41 o                         
   5   8   7        113.29        107.14         9.04 o                         
   6   8   7        280.55        272.08        12.88 o                         
   7   8   7         72.84         70.13         4.94 o                         
  -7   9   7         27.35         25.91         6.15 o                         
  -6   9   7         29.27         35.28         5.58 o                         
  -5   9   7          0.93         -4.73         4.73 o                         
  -4   9   7         75.12         75.63         7.42 o                         
  -3   9   7        660.93        526.37        30.97 o                         
  -2   9   7        176.88        144.49        14.07 o                         
   0   9   7         68.13         66.95        10.07 o                         
   1   9   7         47.94         35.35         6.04 o                         
   2   9   7        186.53        181.88         8.85 o                         
   3   9   7        215.41        220.25        10.78 o                         
   4   9   7        152.80        145.01        13.76 o                         
   5   9   7          3.17          1.95         4.45 o                         
   6   9   7        301.07        321.22        14.91 o                         
   7   9   7          7.59          4.02         2.99 o                         
  -7  10   7         41.69         35.73         6.15 o                         
  -6  10   7         94.40        100.06         7.09 o
[truncated: 76,305 more chars]
