# Supplementary material for: Crystal structures of three salts of the tri­phenylsulfonium ion
Source: Acta Crystallogr E Crystallogr Commun. 2025 Jan 10;81(Pt 2):114–9. doi: 10.1107/S2056989025000118 (PMC11799790; doi:10.1107/S2056989025000118)
Supplement: Supplementary file 4 [file e-81-00114-IIIsup4.hkl]

data_III                                                                        
_shelx_title ' I1178A_AUTO OLEX2: imported from CIF'                            
_shelx_refln_list_code          4                                               
_shelx_F_calc_maximum      233.96                                               
_exptl_crystal_F_000       832.00                                               
_reflns_d_resolution_high  0.8212                                               
                                                                                
loop_                                                                           
 _space_group_symop_operation_xyz                                               
 'x, y, z'                                                                      
 '-x+1/2, y+1/2, -z+1/2'                                                        
 '-x, -y, -z'                                                                   
 'x-1/2, -y-1/2, z-1/2'                                                         
                                                                                
_cell_length_a     8.4524                                                       
_cell_length_b    18.1483                                                       
_cell_length_c    11.4344                                                       
_cell_angle_alpha  90.000                                                       
_cell_angle_beta   98.251                                                       
_cell_angle_gamma  90.000                                                       
                                                                                
_shelx_F_squared_multiplier     1.000                                           
                                                                                
loop_                                                                           
 _refln_index_h                                                                 
 _refln_index_k                                                                 
 _refln_index_l                                                                 
 _refln_F_squared_calc                                                          
 _refln_F_squared_meas                                                          
 _refln_F_squared_sigma                                                         
 _refln_observed_status                                                         
   2   0   0      17311.71      15515.25       424.02 o                         
   4   0   0         39.53         40.43         5.50 o                         
   6   0   0        129.89         93.69         7.46 o                         
   8   0   0         76.06         68.64        10.27 o                         
  10   0   0        153.87        134.38        12.89 o                         
   1   1   0       2592.52       2564.38        67.51 o                         
   2   1   0      14366.61      14221.92       206.56 o                         
   3   1   0        213.40        219.84         9.19 o                         
   4   1   0        498.87        495.28        27.18 o                         
   5   1   0        150.96        118.68        11.51 o                         
   6   1   0        620.85        569.98        14.22 o                         
   7   1   0        271.46        272.23        11.83 o                         
   8   1   0        651.72        659.23        20.28 o                         
   9   1   0        289.86        286.96        17.44 o                         
  10   1   0          0.47          0.65         2.86 o                         
   0   2   0         43.50         52.07         3.30 o                         
   1   2   0       5734.22       5891.84        97.76 o                         
   2   2   0       4016.00       3825.71        78.39 o                         
   3   2   0        237.72        186.42         8.07 o                         
   4   2   0         17.58         17.26         3.35 o                         
   5   2   0        132.51        108.29         8.25 o                         
   6   2   0          0.31         -0.18         2.02 o                         
   7   2   0       3100.29       3155.65        59.85 o                         
   8   2   0         15.13         13.52         3.48 o                         
   9   2   0        295.05        272.67        12.72 o                         
  10   2   0          5.85          4.48         3.00 o                         
   1   3   0         68.51         94.41         3.30 o                         
   2   3   0       1884.30       1958.71        27.71 o                         
   3   3   0        617.44        642.66        16.48 o                         
   4   3   0       1054.31        950.85        27.81 o                         
   5   3   0          1.80          3.11         2.22 o                         
   6   3   0        272.56        291.22         8.68 o                         
   7   3   0         56.30         38.00         5.35 o                         
   8   3   0        506.23        529.33        18.40 o                         
   9   3   0         24.41         17.28         3.84 o                         
  10   3   0        763.37        591.87        30.53 o                         
   0   4   0      13676.80      13231.16       624.08 o                         
   1   4   0      16797.08      15410.88       359.77 o                         
   2   4   0      17959.43      17749.59       424.53 o                         
   3   4   0        532.25        619.35        16.00 o                         
   4   4   0        908.51        866.79        25.70 o                         
   5   4   0       2252.35       2294.44        34.95 o                         
   6   4   0          2.28          1.91         3.34 o                         
   7   4   0         40.48         45.83         4.48 o                         
   8   4   0        241.41        191.11         9.54 o                         
   9   4   0         98.20         93.05         6.93 o                         
   1   5   0         24.62         15.08         2.96 o                         
   2   5   0        227.87        173.80        12.34 o                         
   3   5   0       5963.96       6231.24       236.68 o                         
   4   5   0        105.41        148.91        10.89 o                         
   5   5   0        256.38        264.61         8.56 o                         
   6   5   0         99.71         93.96         6.55 o                         
   7   5   0        367.32        320.15        17.82 o                         
   8   5   0        571.04        511.89        23.60 o                         
   9   5   0          1.46          1.20         3.11 o                         
   0   6   0       7044.46       6946.94       260.66 o                         
   1   6   0        921.49       1027.01       215.83 o                         
   2   6   0         35.40         71.18        26.29 o                         
   3   6   0       1267.60       1263.49        36.03 o                         
   4   6   0          0.25         -1.02         2.85 o                         
   5   6   0        849.71        857.08        18.76 o                         
   6   6   0        158.88        158.67         7.83 o                         
   7   6   0          9.70         15.70         5.16 o                         
   8   6   0         56.60         55.46         7.28 o                         
   9   6   0        423.65        365.33        17.07 o                         
   1   7   0        118.37         63.64        19.24 o                         
   2   7   0        171.79        124.37        40.78 o                         
   3   7   0         24.16         13.82         2.98 o                         
   4   7   0          0.08          1.71         2.77 o                         
   5   7   0       4375.77       4501.66        81.32 o                         
   6   7   0         14.82         20.58         3.34 o                         
   7   7   0         38.90         31.07         5.96 o                         
   8   7   0         90.36         98.86         9.26 o                         
   9   7   0         68.03         57.87         6.18 o                         
   0   8   0        235.95        329.57        19.94 o                         
   1   8   0        269.56        496.32        20.76 o                         
   2   8   0        668.29        680.31       153.84 o                         
   3   8   0        637.12        656.09        25.84 o                         
   4   8   0       2437.74       2523.17        43.81 o                         
   5   8   0         46.77         56.80         5.50 o                         
   6   8   0        289.12        232.47        11.28 o                         
   7   8   0       1233.03       1185.19        59.57 o                         
   8   8   0          2.28          7.30         4.10 o                         
   9   8   0         35.46         37.83         7.20 o                         
   1   9   0        192.77        143.76        61.94 o                         
   2   9   0          0.79          5.87         3.09 o                         
   3   9   0       2033.84       1935.99        72.38 o                         
   4   9   0       3337.40       3567.20        74.65 o                         
   5   9   0        268.47        312.11        11.99 o                         
   6   9   0         15.53         14.45         3.98 o                         
   7   9   0          4.70          1.00         5.60 o                         
   8   9   0         23.61         10.44         6.15 o                         
   9   9   0         13.88         13.04         5.15 o                         
   0  10   0          3.77          7.70         4.05 o                         
   1  10   0        344.85        316.32        22.24 o                         
   2  10   0       2111.49       1993.90       208.61 o                         
   3  10   0         12.31         20.56         3.00 o                         
   4  10   0         12.05         14.11         3.28 o                         
   5  10   0        661.34        650.21        18.45 o                         
   6  10   0         10.00         18.24         4.44 o                         
   7  10   0        587.28        542.10        34.18 o                         
   8  10   0         93.64         69.54        15.94 o                         
   9  10   0        237.47        275.35        18.19 o                         
   1  11   0       1089.36       1049.08        73.28 o                         
   2  11   0        787.50        668.11        27.36 o                         
   3  11   0       3240.62       3447.05        64.80 o                         
   4  11   0        233.45        230.11        11.23 o                         
   5  11   0         74.80         64.94         6.27 o                         
   6  11   0        211.74        208.84        16.65 o                         
   7  11   0         69.03         92.55        12.79 o                         
   8  11   0         29.67         34.86         9.87 o                         
   0  12   0        292.62        228.42        19.69 o                         
   1  12   0        483.12        488.75        17.87 o                         
   2  12   0        312.31        345.06        12.93 o                         
   3  12   0       2274.49       2163.72        44.22 o                         
   4  12   0        313.95        288.02        12.99 o                         
   5  12   0          2.44          7.68         4.79 o                         
   6  12   0         79.61         81.61         9.48 o                         
   7  12   0        248.46        221.12        13.81 o                         
   8  12   0        349.46        400.18        24.59 o                         
   1  13   0       1052.45        948.09        34.47 o                         
   2  13   0         15.55         14.29         2.78 o                         
   3  13   0         11.08          7.39         2.50 o                         
   4  13   0         77.01         96.14         8.39 o                         
   5  13   0        341.42        401.43        33.06 o                         
   6  13   0         18.80         25.16         5.98 o                         
   7  13   0        338.46        362.80        25.14 o                         
   8  13   0         29.18         21.80         3.90 o                         
   0  14   0       1196.65       1055.66        38.76 o                         
   1  14   0        790.80        810.06        36.62 o                         
   2  14   0        472.05        484.20        23.21 o                         
   3  14   0          1.59         -0.53         2.64 o                         
   4  14   0        488.82        610.71        28.43 o                         
   5  14   0         80.21        100.44        15.69 o                         
   6  14   0         58.24         50.29         7.31 o                         
   7  14   0        563.86        669.93        36.63 o                         
   1  15   0        899.57        771.62        37.80 o                         
   2  15   0        800.92        762.80        23.13 o                         
   3  15   0        181.75        160.62        13.01 o                         
   4  15   0        114.08        105.68        10.70 o                         
   5  15   0        269.38        249.77        19.79 o                         
   6  15   0         97.54        102.98         9.63 o                         
   7  15   0          0.88         -2.70         4.45 o                         
   0  16   0        440.12        528.91        33.08 o                         
   1  16   0        847.33        804.86        26.36 o                         
   2  16   0        432.28        386.13        20.64 o                         
   3  16   0          0.89          5.48         3.77 o                         
   4  16   0         63.80         79.52         9.13 o                         
   5  16   0        551.90        525.96        35.73 o                         
   6  16   0        137.29        151.19        18.06 o                         
   1  17   0          0.30          1.42         6.50 o                         
   2  17   0         67.11         90.27         9.51 o                         
   3  17   0        222.86        261.23        16.22 o                         
   4  17   0         56.32         57.40         7.43 o                         
   5  17   0         89.55         85.52         8.34 o                         
   6  17   0        445.22        443.55        27.03 o                         
   1  18   0          4.81         -1.25         5.40 o                         
   2  18   0        509.09        558.61        25.00 o                         
   3  18   0         86.60         86.14        13.62 o                         
   4  18   0         54.34         50.96         6.36 o                         
   5  18   0          3.04         -0.85         4.40 o                         
   1  19   0         33.02         31.48         8.65 o                         
   2  19   0         25.08         47.12        10.39 o                         
   3  19   0         46.89         55.07        10.49 o                         
   4  19   0        246.21        303.78        22.59 o                         
   5  19   0        215.39        261.55        18.39 o                         
   0  20   0        647.33        579.18        35.68 o                         
   1  20   0        225.14        221.45        21.71 o                         
   2  20   0          0.54          4.90         4.85 o                         
   3  20   0         24.76         21.59         6.65 o                         
   4  20   0        132.76        156.66        13.79 o                         
   1  21   0          0.04          3.22         2.79 o                         
   2  21   0         63.77         57.53        28.31 o                         
   3  21   0         71.48         51.12         7.60 o                         
   0  22   0        220.84        160.36        13.74 o                         
  -9   0   1         33.77         30.91         5.82 o                         
  -7   0   1         26.31         30.74         5.30 o                         
  -5   0   1       1299.69       1097.19        54.67 o                         
  -3   0   1        768.05        679.14       101.47 o                         
  -1   0   1        754.14        762.40        21.42 o                         
   1   0   1      16529.05      16004.09       538.83 o                         
   3   0   1        267.89        286.13        12.70 o                         
   5   0   1          7.35         11.38         4.38 o                         
   7   0   1         85.47         86.43         9.38 o                         
   9   0   1         96.21        100.79        13.34 o                         
 -10   1   1          0.75         -2.33         3.62 o                         
  -9   1   1          9.20          8.51         2.90 o                         
  -8   1   1         83.54         85.79         6.87 o                         
  -7   1   1         15.74         10.66         3.16 o                         
  -6   1   1          0.23          0.16         2.45 o                         
  -5   1   1         26.28         18.79         5.65 o                         
  -4   1   1        270.14        379.60        16.32 o                         
  -3   1   1       1694.47       1504.45        31.56 o                         
  -2   1   1       4775.90       4504.93        77.17 o                         
  -1   1   1        129.54         98.92         2.70 o                         
   0   1   1        124.38        152.90         2.97 o                         
   1   1   1        846.88        855.75        12.07 o                         
   2   1   1      10951.75      11028.80       153.75 o                         
   3   1   1          6.25         10.89         2.97 o                         
   4   1   1       1298.96       1271.79        43.11 o                         
   5   1   1       1920.25       2208.20        43.25 o                         
   6   1   1        157.03        169.44         6.64 o                         
   7   1   1       1156.83       1064.39        24.76 o                         
   8   1   1         19.31         30.19         4.42 o                         
   9   1   1          0.75          1.04         4.00 o                         
  10   1   1          9.31          5.07         2.82 o                         
 -10   2   1          0.99         -3.48         3.48 o                         
  -9   2   1        144.60        133.06         8.85 o                         
  -8   2   1        273.36        250.56        13.43 o                         
  -7   2   1       2925.62       3062.21        54.06 o                         
  -6   2   1       1064.83        984.61        21.32 o                         
  -5   2   1          1.38          2.95         3.55 o                         
  -4   2   1         19.09          3.13         1.98 o                         
  -3   2   1        164.94        159.34         5.77 o                         
  -2   2   1       1309.40       1309.21        22.49 o                         
  -1   2   1      10589.84       9746.47       173.54 o                         
   0   2   1       1740.71       1718.32        37.65 o                         
   1   2   1          0.54          3.01         0.66 o                         
   2   2   1        265.38        294.54         7.59 o                         
   3   2   1          1.14          4.72         1.71 o                         
   4   2   1         12.12          5.62         2.45 o                         
   5   2   1        834.82        916.69        17.69 o                         
   6   2   1         12.57          8.48         2.12 o                         
   7   2   1        543.38        577.02        16.17 o                         
   8   2   1        310.61        278.85        11.75 o                         
   9   2   1        214.12        208.21        13.36 o                         
 -10   3   1          0.65         -0.41         2.79 o                         
  -9   3   1          3.51          3.92         3.07 o                         
  -8   3   1       1751.23       1697.75        46.68 o                         
  -7   3   1         11.17         10.56         2.94 o                         
  -6   3   1         33.16         17.90         2.45 o                         
  -5   3   1       1827.66       1742.08        80.81 o                         
  -4   3   1        710.98        733.29        38.68 o                         
  -3   3   1       4114.24       4145.74        80.31 o                         
  -2   3   1       2333.93       2351.49        53.32 o                         
  -1   3   1       6583.20       6004.38       111.39 o                         
   0   3   1        232.78        250.25        13.67 o                         
   1   3   1      19988.72      18675.89       300.87 o                         
   2   3   1        276.90        257.31         6.91 o                         
   3   3   1       7580.67       7895.10       129.19 o                         
   4   3   1        224.80        255.72        11.38 o                         
   5   3   1          5.24         17.71         2.12 o                         
   6   3   1         21.31         29.05         2.94 o                         
   7   3   1         29.19         35.53         5.06 o                         
   8   3   1        195.50        189.37         9.52 o                         
   9   3   1         36.16         34.36         5.74 o                         
  -9   4   1        207.77        203.10        10.56 o                         
  -8   4   1         59.63         57.26         5.59 o                         
  -7   4   1        687.49        577.22        18.65 o                         
  -6   4   1       3375.41       3279.60        51.96 o                         
  -5   4   1         10.03          9.89         2.40 o                         
  -4   4   1         64.53         90.35        11.29 o                         
  -3   4   1       2703.47       2497.41        58.68 o                         
  -2   4   1         38.72         22.35         2.75 o                         
  -1   4   1       1118.57       1083.83        22.19 o                         
   0   4   1      11138.65      10551.92       224.25 o                         
   1   4   1       3518.10       3584.39        84.10 o                         
   2   4   1       2156.79       2143.32        42.22 o                         
   3   4   1        538.57        547.35        17.31 o                         
   4   4   1       1492.90       1428.62        57.12 o                         
   5   4   1        255.86        281.12         8.87 o                         
   6   4   1       2233.54       2152.78        42.75 o                         
   7   4   1        205.32        195.12        11.02 o                         
   8   4   1         61.34         60.30         5.56 o                         
   9   4   1         91.59         89.76         6.61 o                         
  -9   5   1         13.74         11.54         3.80 o                         
  -8   5   1         21.92         19.48         5.28 o                         
  -7   5   1        438.98        402.90        22.14 o                         
  -6   5   1       1086.64        981.40        26.66 o                         
  -5   5   1         19.87         46.29         3.65 o                         
  -4   5   1          0.02          1.40         2.49 o                         
  -3   5   1         21.91         18.94         3.07 o                         
  -2   5   1       2107.40       2122.02        49.55 o                         
  -1   5   1         28.21         27.78         2.46 o                         
   0   5   1         79.32         76.04         3.99 o                         
   1   5   1       6575.75       6537.69       201.84 o                         
   2   5   1       4398.07       4751.64       124.83 o                         
   3   5   1      22861.60      24646.71       646.25 o                         
   4   5   1       3228.62       3536.24       145.57 o                         
   5   5   1        416.93        494.92        15.34 o                         
   6   5   1        512.35        477.88        17.87 o                         
   7   5   1          0.72          2.82         2.91 o                         
   8   5   1          6.47          5.75         3.80 o                         
   9   5   1         27.76         21.44         6.20 o                         
  -9   6   1        628.21        584.29        24.44 o                         
  -8   6   1         28.56         23.04         5.36 o                         
  -7   6   1       1225.58       1201.07        68.71 o                         
  -6   6   1        297.16        254.75        10.38 o                         
  -5   6   1       2595.93       2493.22        48.19 o                         
  -4   6   1        101.64         85.99         8.74 o                         
  -3   6   1       2049.39       2156.61        52.99 o                         
  -2   6   1        677.57        748.17        37.35 o                         
  -1   6   1        194.52        241.79        10.68 o                         
   0   6   1        847.18        846.09        28.57 o                         
   1   6   1       2235.17       2107.89        56.48 o                         
   2   6   1         44.40         19.55        10.39 o                         
   3   6   1        666.83        747.15        44.33 o                         
   4   6   1        284.16        279.71        16.50 o                         
   5   6   1       2572.95       2783.76        68.46 o                         
   6   6   1        501.52        487.93        18.27 o                         
   7   6   1         99.59         79.99         7.13 o                         
   8   6   1          8.36         14.53         8.42 o                         
   9   6   1         48.00         61.87         8.95 o                         
  -9   7   1         51.31         44.35         4.73 o                         
  -8   7   1         55.98         52.12         6.91 o                         
  -7   7   1       1027.61       1033.11        38.12 o                         
  -6   7   1        146.90        152.81         8.12 o                         
  -5   7   1        725.63        767.03        22.31 o                         
  -4   7   1      10460.80      11303.90       285.46 o                         
  -3   7   1       1320.22       1346.82        45.70 o                         
  -2   7   1       2381.20       2427.26        70.06 o                         
  -1   7   1        732.14        657.52        22.76 o                         
   0   7   1        655.77        611.67        82.08 o                         
   1   7   1       6348.68       5549.74       322.32 o                         
   2   7   1       2507.91       2516.44        99.52 o                         
   3   7   1       2329.19       2575.89        87.38 o                         
   4   7   1        369.69        329.80        16.83 o                         
   5   7   1        143.67        149.77         9.99 o                         
   6   7   1        192.82        161.18        12.41 o                         
   7   7   1         16.02         12.77         4.67 o                         
   8   7   1         31.75         35.52         5.88 o                         
   9   7   1         30.91         33.43         6.85 o                         
  -9   8   1         47.13         30.44         4.79 o                         
  -8   8   1         46.33         37.40         6.08 o                         
  -7   8   1       1136.63       1158.38        41.32 o                         
  -6   8   1       1923.25       1997.45        54.84 o                         
  -5   8   1       1455.36       1416.80        37.47 o                         
  -4   8   1       2834.65       2915.05        54.82 o                         
  -3   8   1       1535.11       1509.28        51.08 o                         
  -2   8   1       3737.41       3550.13       142.87 o                         
  -1   8   1         13.02          6.55         3.45 o                         
   0   8   1       1365.27       1546.79        47.42 o                         
   1   8   1        306.37        259.70        44.10 o                         
   2   8   1       6935.97       6639.69       391.03 o                         
   3   8   1          0.10         14.56         4.13 o                         
   4   8   1        164.89        169.08         8.55 o                         
   5   8   1         33.06         36.83        10.74 o                         
   6   8   1        130.58        137.73         9.83 o                         
   7   8   1        487.96        464.01        22.26 o                         
   8   8   1        147.50        127.13        14.59 o                         
   9   8   1         54.97         43.73         7.10 o                         
  -9   9   1        398.14        432.91        26.04 o                         
  -8   9   1        117.98         83.55        11.79 o                         
  -7   9   1        161.26        127.88        15.44 o                         
  -6   9   1        777.71        719.34        30.96 o                         
  -5   9   1        376.52        347.78        12.47 o                         
  -4   9   1        550.38        621.67        15.09 o                         
  -3   9   1       2983.47       2890.41        61.68 o                         
  -2   9   1       3216.53       3097.62       246.86 o                         
  -1   9   1        289.25        379.84        16.65 o                         
   0   9   1        518.16        478.30        58.39 o                         
   1   9   1       2348.34       2596.83       171.98 o                         
   2   9   1       1630.30       1528.35       174.05 o                         
   3   9   1       5383.35       6198.36       176.51 o                         
   4   9   1         58.89         64.60         5.67 o                         
   5   9   1       2893.23       3363.77        82.55 o                         
   6   9   1        350.10        328.96        18.43 o                         
   7   9   1        132.37        111.92        10.18 o                         
   8   9   1        126.87        104.69        12.79 o                         
   9   9   1         59.52         88.40         9.19 o                         
  -9  10   1          4.31         -4.15         4.95 o                         
  -8  10   1        410.66        458.08        20.48 o                         
  -7  10   1        106.71        150.95        11.95 o                         
  -6  10   1         78.59         54.80        13.54 o                         
  -5  10   1        227.33        225.21        13.69 o                         
  -4  10   1        223.98        262.81        10.20 o                         
  -3  10   1        662.71        679.95        18.61 o                         
  -2  10   1        242.43        290.01        15.47 o                         
  -1  10   1       2171.91       2099.85       215.16 o                         
   0  10   1        464.93        310.62        15.45 o                         
   1  10   1       1932.12       1738.23        56.76 o                         
   2  10   1        119.85         73.92        25.54 o                         
   3  10   1       2000.35       1909.00        48.72 o                         
   4  10   1        238.37        264.76        12.01 o                         
   5  10   1        335.17        326.01        15.79 o                         
   6  10   1       1033.68       1136.29        93.10 o                         
   7  10   1        358.53        348.85        18.46 o                         
   8  10   1          3.56          0.78         2.99 o                         
  -8  11   1         85.78        105.69        12.34 o                         
  -7  11   1          2.55          4.41         3.79 o                         
  -6  11   1        777.40        852.40        35.28 o                         
  -5  11   1        337.61        368.51        18.13 o                         
  -4  11   1        544.25        589.92        16.96 o                         
  -3  11   1          7.57          7.16         2.43 o                         
  -2  11   1       1127.24       1195.08        34.19 o                         
  -1  11   1        247.62        260.91        21.54 o                         
   0  11   1        784.82        835.04        31.16 o                         
   1  11   1       1610.45       1051.94        39.97 o                         
   2  11   1        164.78        196.63        10.65 o                         
   3  11   1       1837.57       1882.09        43.57 o                         
   4  11   1       2185.76       2492.33        56.35 o                         
   5  11   1         16.44         23.71         4.68 o                         
   6  11   1         15.18          7.92         5.12 o                         
   7  11   1         67.25         71.55         7.99 o                         
   8  11   1        865.12        928.46        32.03 o                         
  -8  12   1         75.51         54.52        10.49 o                         
  -7  12   1        297.02        306.93        23.94 o                         
  -6  12   1          0.66          0.55         5.15 o                         
  -5  12   1        499.32        433.06        35.03 o                         
  -4  12   1        350.11        332.74        13.95 o                         
  -3  12   1        231.25        180.21         9.91 o                         
  -2  12   1        240.38        218.70        13.69 o                         
  -1  12   1        171.02         99.49        13.34 o                         
   0  12   1       1286.07       1179.42        41.27 o                         
   1  12   1        254.46        239.65        11.54 o                         
   2  12   1        119.68        101.02         8.73 o                         
   3  12   1        177.45        206.76        10.39 o                         
   4  12   1       1398.70       1402.01        36.24 o                         
   5  12   1          3.50          1.32         3.93 o                         
   6  12   1        117.72        114.89        15.04 o                         
   7  12   1         11.25          4.60         4.70 o                         
   8  12   1        375.41        388.13        23.54 o                         
  -8  13   1         32.60         32.72         4.62 o                         
  -7  13   1         76.37         78.11        11.29 o                         
  -6  13   1        191.72        198.27        14.56 o                         
  -5  13   1        113.41        101.24        16.54 o                         
  -4  13   1       3538.62       3723.51       106.22 o                         
  -3  13   1         54.77         63.79        17.89 o                         
  -2  13   1        585.31        551.97        26.16 o                         
  -1  13   1          1.66          5.74         3.43 o                         
   0  13   1          2.09          1.38         2.34 o                         
   1  13   1          6.04         21.18         3.80 o                         
   2  13   1        271.38        226.43         9.65 o                         
   3  13   1        227.67        179.12         9.95 o                         
   4  13   1         13.55         17.54         5.70 o                         
   5  13   1         16.68         16.73         5.35 o                         
   6  13   1          0.83         -2.15         5.20 o                         
   7  13   1          3.20          2.29         3.07 o                         
   8  13   1         59.41         37.67         4.54 o                         
  -7  14   1          0.05         -5.60         6.65 o                         
  -6  14   1        140.54        117.78        10.92 o                         
  -5  14   1         33.72         17.60         5.57 o                         
  -4  14   1        442.82        411.52        33.03 o                         
  -3  14   1        209.04        204.39        14.98 o                         
  -2  14   1       1523.81       1616.46        72.56 o                         
  -1  14   1          0.54          7.56         3.05 o                         
   0  14   1         57.47         86.13         6.85 o                         
   1  14   1          0.66          2.42         2.56 o                         
   2  14   1        730.29        794.86        23.86 o                         
   3  14   1         44.56         68.66         6.34 o                         
   4  14   1        120.06        133.06        12.20 o                         
   5  14   1         10.29         11.68         4.90 o                         
   6  14   1        118.84        111.34        13.89 o                         
   7  14   1          3.70          8.12         3.45 o                         
  -7  15   1         13.05          7.55         5.45 o                         
  -6  15   1        297.38        365.07        19.01 o                         
  -5  15   1        403.39        455.17        23.04 o                         
  -4  15   1         58.89         78.71        14.24 o                         
  -3  15   1         10.89         29.58         9.34 o                         
  -2  15   1         42.41         37.07         6.66 o                         
  -1  15   1          9.78         22.26         4.48 o                         
   0  15   1        278.77        212.30        16.67 o                         
   1  15   1          0.48          0.23         2.55 o                         
   2  15   1         20.81         33.31         6.67 o                         
   3  15   1       2767.31       2925.09        90.42 o                         
   4  15   1         96.60         97.52        10.26 o                         
   5  15   1        229.46        244.41        23.34 o                         
   6  15   1          0.39         -0.87         3.28 o                         
   7  15   1          1.22          3.75         4.05 o                         
  -7  16   1         28.55         36.38         6.50 o                         
  -6  16   1         16.70          7.73         4.52 o                         
  -5  16   1         37.93         43.38        10.34 o                         
  -4  16   1         13.38         17.84         8.20 o                         
  -3  16   1         21.40         19.49         8.75 o                         
  -2  16   1         17.18         25.09         9.00 o                         
  -1  16   1        200.13        141.69        22.94 o                         
   0  16   1        522.25        497.92        32.68 o                         
   1  16   1         18.08         33.58         8.35 o                         
   2  16   1        199.66        177.82        13.69 o                         
   3  16   1          8.69         15.91         6.22 o                         
   4  16   1         25.10         15.76         5.13 o                         
   5  16   1          2.60          2.10         3.41 o                         
   6  16   1        606.11        689.60        61.82 o                         
  -6  17   1        658.06        638.90        35.18 o                         
  -5  17   1         82.60        101.04        13.89 o                         
  -4  17   1         35.03         31.28         9.24 o                         
  -3  17   1         54.36         47.67        11.29 o                         
  -2  17   1        586.73        655.67        56.82 o                         
  -1  17   1        193.62        219.19        14.84 o                         
   0  17   1         93.46         86.90        12.54 o                         
   1  17   1        321.90        276.87        17.02 o                         
   2  17   1        117.52        111.64        10.75 o                         
   3  17   1         97.68         96.71         9.91 o                         
   4  17   1          0.45          1.04         3.59 o                         
   5  17   1        247.49        279.15        15.39 o                         
   6  17   1        192.32        192.74        14.24 o                         
  -5  18   1        104.25         90.95        11.89 o                         
  -4  18   1          3.01          1.10         5.15 o                         
  -3  18   1        202.82        146.37        18.69 o                         
  -2  18   1        310.14        219.06        14.33 o                         
  -1  18   1        514.91        554.50        25.09 o                         
   0  18   1        290.48        386.11        20.09 o                         
   1  18   1          0.72          1.61         3.70 o                         
   2  18   1        387.00        440.45        21.87 o                         
   3  18   1         15.85         17.55         4.93 o                         
   4  18   1        132.70        135.21        10.26 o                         
   5  18   1          1.34          1.63         2.72 o                         
  -5  19   1         36.59         40.58         7.15 o                         
  -4  19   1        420.70        464.89        29.68 o                         
  -3  19   1          0.74          6.78         4.02 o                         
  -2  19   1         11.57         11.16         3.93 o                         
  -1  19   1       1029.87       1048.75        38.00 o                         
   0  19   1          1.80          0.83         3.24 o                         
   1  19   1        406.95        506.19        18.95 o                         
   2  19   1         54.15         60.71         7.42 o                         
   3  19   1         22.12         23.88         4.79 o                         
   4  19   1        485.87        586.37        33.93 o                         
  -4  20   1          0.05         -0.70         3.35 o                         
  -3  20   1        297.68        279.15        21.24 o                         
  -2  20   1         12.51         16.58         4.05 o                         
  -1  20   1          5.23         11.68         3.25 o                         
   0  20   1         90.16         77.16         6.41 o                         
   1  20   1         45.49         42.34         7.57 o                         
   2  20   1          9.16         13.69         3.27 o                         
   3  20   1          7.87         12.81         3.45 o                         
   4  20   1         94.52         91.73         9.77 o                         
  -3  21   1        163.16        176.35        14.44 o                         
  -2  21   1         29.46         19.30         5.85 o                         
  -1  21   1        173.64        135.88        26.41 o                         
   0  21   1         10.29         10.88         6.07 o                         
   1  21   1         24.41         12.49         4.67 o                         
   2  21   1          0.20          2.90         4.25 o                         
 -10   0   2        147.27        130.73        13.04 o                         
  -8   0   2       1960.41       2017.94        54.00 o                         
  -6   0   2       2396.24       2347.83        52.58 o                         
  -4   0   2         59.10         41.78         7.30 o                         
  -2   0   2       3017.26       2954.82        65.47 o                         
   0   0   2       9452.27       8964.54       189.97 o                         
   2   0   2        379.99        422.36        31.88 o                         
   4   0   2       1901.27       1819.04        82.55 o                         
   6   0   2       6038.24       6395.06       146.50 o                         
   8   0   2       1442.77       1541.49        75.61 o                         
 -10   1   2          3.33         -1.72         3.39 o                         
  -9   1   2        830.76        795.25        25.79 o                         
  -8   1   2       1104.37       1097.62        26.44 o                         
  -7   1   2        452.50        432.09        13.00 o                         
  -6   1   2       1731.87       1698.91        46.70 o                         
  -5   1   2        985.41        876.27        33.20 o                         
  -4   1   2         15.37          9.39         3.16 o                         
  -3   1   2        148.12         98.66         9.61 o                         
  -2   1   2       1736.32       1554.77        24.05 o                         
  -1   1   2       2659.39       2767.04        42.92 o                         
   0   1   2       4101.73       3957.00        74.13 o                         
   1   1   2        233.43        183.30         5.69 o                         
   2   1   2       1046.17       1115.99        21.35 o                         
   3   1   2       2614.86       2698.90        63.12 o                         
   4   1   2          0.51          0.21         2.58 o                         
   5   1   2         13.89         17.44         2.05 o                         
   6   1   2        518.64        540.75        14.53 o                         
   7   1   2        192.24        208.36         8.96 o                         
   8   1   2        420.37        475.05        22.59 o                         
   9   1   2        297.64        319.26        16.84 o                         
 -10   2   2        378.46        289.36        13.97 o                         
  -9   2   2         10.23          7.53         3.54 o                         
  -8   2   2        338.05        262.95        14.02 o                         
  -7   2   2        715.21        676.83        17.72 o                         
  -6   2   2        570.64        515.63        14.81 o                         
  -5   2   2       2069.31       2125.10        66.50 o                         
  -4   2   2         35.00         19.42         3.74 o                         
  -3   2   2       1573.17       1388.71        27.84 o                         
  -2   2   2       2128.93       1926.92        31.91 o                         
  -1   2   2      54739.19      49343.78      1270.51 o                         
   0   2   2       6809.16       6602.43       108.91 o                         
   1   2   2      23861.51      23105.26       378.25 o                         
   2   2   2         33.40         23.21         2.19 o                         
   3   2   2        177.89        225.61         8.04 o                         
   4   2   2       1809.42       2156.27        54.84 o                         
   5   2   2        814.83        812.12        17.36 o                         
   6   2   2       1025.27       1092.22        18.78 o                         
   7   2   2         28.38         27.56         4.19 o                         
   8   2   2        182.47        186.38         8.36 o                         
   9   2   2         45.02         48.54         6.38 o                         
 -10   3   2         63.66         46.79         4.24 o                         
  -9   3   2          0.77         -0.51         3.38 o                         
  -8   3   2        204.28        217.37        12.47 o                         
  -7   3   2        784.72        687.27        16.26 o                         
  -6   3   2         91.91        112.54         5.46 o                         
  -5   3   2        749.84        687.69        28.15 o                         
  -4   3   2       8154.69       7699.31       169.63 o                         
  -3   3   2        357.07        366.27         9.44 o                         
  -2   3   2       1433.97       1395.11        30.02 o                         
  -1   3   2       2144.60       1999.38        40.82 o                         
   0   3   2       3828.10       3684.89        81.79 o                         
   1   3   2       2349.93       2213.08        38.82 o                         
   2   3   2        572.04        484.46        18.40 o                         
   3   3   2        232.63        219.58        11.37 o                         
   4   3   2        893.27        871.29        31.82 o                         
   5   3   2         91.80         84.41         4.32 o                         
   6   3   2         49.71         42.47         3.72 o                         
   7   3   2          5.54         12.47         3.41 o                         
   8   3   2          0.60         -1.36         2.40 o                         
   9   3   2         44.73         32.30         5.30 o                         
 -10   4   2        416.63        345.81        20.89 o                         
  -9   4   2         38.81         26.74         4.61 o                         
  -8   4   2        508.64        467.15        21.02 o                         
  -7   4   2          1.02          2.49         2.58 o                         
  -6   4   2        611.51        621.31        16.13 o                         
  -5   4   2        774.94        716.72        18.19 o                         
  -4   4   2       3160.76       3164.12        91.41 o                         
  -3   4   2       2693.80       2691.33        62.86 o                         
  -2   4   2       1660.50       1554.16        26.56 o                         
  -1   4   2        140.86         84.34         5.05 o                         
   0   4   2          0.16          0.74         1.05 o                         
   1   4   2       1840.35       1644.85        44.40 o                         
   2   4   2       5345.00       5446.68       104.15 o                         
   3   4   2         88.34         99.50         5.58 o                         
   4   4   2       1490.73       1506.66        52.78 o                         
   5   4   2          1.87          5.31         1.91 o                         
   6   4   2          5.03          8.52         2.46 o                         
   7   4   2        355.16        339.04        12.88 o                         
   8   4   2        795.36        823.69        20.24 o                         
   9   4   2        209.47        202.39        11.82 o                         
 -10   5   2         22.93         13.19         4.25 o                         
  -9   5   2        362.27        279.79        21.39 o                         
  -8   5   2       1574.01       1579.11        53.16 o                         
  -7   5   2        344.63        345.36        16.12 o                         
  -6   5   2        724.01        751.51        22.51 o                         
  -5   5   2       1232.69       1295.78        28.43 o                         
  -4   5   2        261.88        197.71        10.29 o                         
  -3   5   2       1495.05       1406.73        52.06 o                         
  -2   5   2         32.68         18.48         2.24 o                         
  -1   5   2       1688.22       1754.25        48.56 o                         
   0   5   2          1.64          3.28         1.20 o                         
   1   5   2       2719.91       2823.91        55.82 o                         
   2   5   2       1494.32       1746.46        42.03 o                         
   3   5   2        354.21        312.28        12.20 o                         
   4   5   2        416.22        469.64        27.91 o                         
   5   5   2          0.65          3.94         3.80 o                         
   6   5   2        299.78        312.30        14.05 o                         
   7   5   2        159.05        142.79         9.47 o                         
   8   5   2         65.09         63.88         7.76 o                         
   9   5   2        342.15        319.92        21.39 o                         
  -9   6   2         29.96         25.40         9.07 o                         
  -8   6   2        375.34        369.38        19.20 o                         
  -7   6   2         64.91         68.80         7.25 o                         
  -6   6   2       1077.07       1059.38        26.39 o                         
  -5   6   2       1917.40       2009.71        52.49 o                         
  -4   6   2        677.74        700.69        23.30 o                         
  -3   6   2        134.48        108.04        10.02 o                         
  -2   6   2        586.43        642.40        19.84 o                         
  -1   6   2       1074.17       1161.33        42.74 o                         
   0   6   2        484.29        680.35        16.45 o                         
   1   6   2       2849.75       2752.73        55.52 o                         
   2   6   2        690.27        932.62        22.02 o                         
   3   6   2       2460.89       2403.11       193.89 o                         
   4   6   2        305.55        357.56        16.80 o                         
   5   6   2         37.57         57.70         7.12 o                         
   6   6   2       1223.26       1315.05        45.83 o                         
   7   6   2          0.80          4.58         3.46 o                         
   8   6   2         35.40         40.30         6.18 o                         
   9   6   2        116.78         98.05        10.69 o                         
  -9   7   2        113.61        113.41        13.19 o                         
  -8   7   2         48.96         48.15         6.91 o                         
  -7   7   2        376.15        374.31        16.61 o                         
  -6   7   2        405.71        403.51        13.90 o                         
  -5   7   2       2488.35       2485.44        49.07 o                         
  -4   7   2          9.59          5.11         1.90 o                         
  -3   7   2       1692.31       1631.78        43.10 o                         
  -2   7   2        815.02        748.47        35.12 o                         
  -1   7   2        550.19        540.66        16.92 o                         
   0   7   2         13.14         14.30         3.77 o                         
   1   7   2        299.65        169.18        14.27 o                         
   2   7   2       1685.38       1533.09        60.54 o                         
   3   7   2          0.54          0.38         3.91 o                         
   4   7   2        408.09        443.45        18.56 o                         
   5   7   2       1114.43       1350.25        45.21 o                         
   6   7   2         20.43         31.55         6.25 o                         
   7   7   2        530.98        508.16        23.84 o                         
   8   7   2          0.57          8.90         5.65 o                         
   9   7   2         36.31         29.58         6.15 o                         
  -9   8   2         20.23         14.53         3.90 o                         
  -8   8   2        258.59        231.58        40.73 o                         
  -7   8   2         27.64         40.08         5.54 o                         
  -6   8   2         47.94         58.10         5.21 o                         
  -5   8   2        434.98        437.31        16.45 o                         
  -4   8   2          6.18          8.11         2.25 o                         
  -3   8   2        538.40        529.30        19.37 o                         
  -2   8   2         46.90         61.37         4.76 o                         
  -1   8   2       1978.48       1760.67        51.62 o                         
   0   8   2         44.95         37.29         5.25 o                         
   1   8   2         36.46         18.37         3.41 o                         
   2   8   2        843.71        680.08        28.45 o                         
   3   8   2        445.70        398.72        26.96 o                         
   4   8   2       1284.96       1454.89        45.03 o                         
   5   8   2       1378.66       1708.03        64.99 o                         
   6   8   2         64.32         77.31        13.04 o                         
   7   8   2         18.04         20.99         5.55 o                         
   8   8   2        228.09        232.47        19.19 o                         
   9   8   2        148.14        151.12        12.49 o                         
  -9   9   2          1.51         -0.96         3.00 o                         
  -8   9   2        133.66        121.38        13.89 o                         
  -7   9   2        167.83        193.06        17.26 o                         
  -6   9   2          1.01         -0.48         3.68 o                         
  -5   9   2        201.68        155.41         7.38 o                         
  -4   9   2       3972.05       3883.06        65.09 o                         
  -3   9   2          2.86          3.34         2.81 o                         
  -2   9   2        571.25        505.69        21.17 o                         
  -1   9   2        118.33        105.88         7.86 o                         
   0   9   2        213.32        216.16        10.92 o                         
   1   9   2         91.84         59.90         7.67 o                         
   2   9   2          2.49          3.77         3.10 o                         
   3   9   2       1853.10       1779.34       109.49 o                         
   4   9   2        991.43       1199.82        39.19 o                         
   5   9   2         91.52        100.34        16.01 o                         
   6   9   2        165.29        163.77        12.72 o                         
   7   9   2       1173.44       1199.12        64.49 o                         
   8   9   2        123.61        110.34        12.54 o                         
  -9  10   2        174.56        207.28        15.54 o                         
  -8  10   2         17.02         18.31         5.75 o                         
  -7  10   2          9.94         11.63         4.76 o                         
  -6  10   2          2.38          4.21         4.52 o                         
  -5  10   2       1104.20       1072.12        31.74 o                         
  -4  10   2          0.31          1.97         2.10 o                         
  -3  10   2       1354.60       1444.29        47.06 o                         
  -2  10   2         51.88        120.98        14.49 o                         
  -1  10   2        157.30        195.51        54.74 o                         
   0  10   2       1123.31       1371.11        47.98 o                         
   1  10   2         49.32         38.35         4.99 o                         
   2  10   2       3629.90       3143.42       116.86 o                         
   3  10   2       1815.51       1925.06        64.79 o                         
   4  10   2         32.29         15.46         4.03 o                         
   5  10   2        751.14        873.25        37.07 o                         
   6  10   2        177.17        143.74        11.86 o                         
   7  10   2         29.49         37.95         6.39 o                         
   8  10   2         32.93         22.59         6.25 o                         
  -8  11   2         19.26         19.48         4.80 o                         
  -7  11   2         23.77         10.59         6.20 o                         
  -6  11   2        489.17        469.28        19.30 o                         
  -5  11   2        525.80        512.85        16.18 o                         
  -4  11   2        688.55        669.77        19.25 o                         
  -3  11   2       1744.65       1739.63        43.17 o                         
  -2  11   2        530.30        530.03        18.36 o                         
  -1  11   2        197.04        202.50        18.61 o                         
   0  11   2        378.19        216.95        15.34 o                         
   1  11   2       1907.58       2052.04        96.41 o                         
   2  11   2       1244.19       1102.42        33.42 o                         
   3  11   2       1095.55       1271.96        46.05 o                         
   4  11   2        664.63        822.84        28.93 o                         
   5  11   2        399.77        402.13        29.78 o                         
   6  11   2         14.76         16.29         6.70 o                         
   7  11   2         13.78         16.73         4.66 o                         
   8  11   2        158.28        145.93         9.20 o                         
  -8  12   2        124.23        164.19        10.48 o                         
  -7  12   2        284.94        300.12        16.69 o                         
  -6  12   2        280.44        361.42        20.63 o                         
  -5  12   2        517.09        526.82        20.75 o                         
  -4  12   2        197.11        253.96        12.11 o                         
  -3  12   2       1517.36       1517.77        37.24 o                         
  -2  12   2        902.94        897.31        31.48 o                         
  -1  12   2        409.77        357.13        20.87 o                         
   0  12   2        875.51        873.62        45.82 o                         
   1  12   2         34.20         21.54         3.64 o                         
   2  12   2        678.78        753.03        20.30 o                         
   3  12   2        361.73        422.61        22.28 o                         
   4  12   2        727.96        724.43        27.55 o                         
   5  12   2        154.33        126.53        16.24 o                         
   6  12   2        453.38        444.10        31.38 o                         
   7  12   2        109.98        111.54        13.14 o                         
   8  12   2         12.69         21.14         5.35 o                         
  -8  13   2          0.05         -2.08         2.77 o                         
  -7  13   2          8.13         10.50         4.24 o                         
  -6  13   2          5.23          4.92         4.46 o                         
  -5  13   2         33.85         60.50         8.63 o                         
  -4  13   2        433.31        399.45        17.15 o                         
  -3  13   2       1297.02       1248.01        32.58 o                         
  -2  13   2         77.99         75.66         9.10 o                         
  -1  13   2       1279.52       1450.38        51.29 o                         
   0  13   2         13.11         11.73         6.55 o                         
   1  13   2        684.40        491.77        30.71 o                         
   2  13   2         45.66         48.41         4.70 o                         
   3  13   2          4.25          2.69         3.25 o                         
   4  13   2          0.55          9.54         6.85 o                         
   5  13   2       1254.95       1400.47        69.51 o                         
   6  13   2         23.59         14.59         6.00 o                         
   7  13   2          8.58         10.74         4.75 o                         
  -7  14   2        324.50        310.63        22.24 o                         
  -6  14   2          7.88         -4.42         4.72 o                         
  -5  14   2        246.21        324.43        19.16 o                         
  -4  14   2        289.56        258.61        16.89 o                         
  -3  14   2       1188.25       1089.83        35.39 o                         
  -2  14   2        703.85        539.44        58.27 o                         
  -1  14   2       1470.76       1427.37        52.87 o                         
   0  14   2       1383.07       1360.91        54.89 o                         
   1  14   2         42.10         56.31         7.11 o                         
   2  14   2        434.27        332.06        12.59 o                         
   3  14   2         71.89         69.97         8.73 o                         
   4  14   2        193.14        285.39        24.64 o                         
   5  14   2        235.27        250.51        22.54 o                         
   6  14   2         18.02         26.19         7.25 o                         
   7  14   2        295.47        297.14        48.92 o                         
  -7  15   2        218.48        217.78        16.84 o                         
  -6  15   2          1.35         -4.39         4.57 o                         
  -5  15   2         11.83          7.92         7.00 o                         
  -4  15   2          5.34          8.60         6.75 o                         
  -3  15   2         64.74         60.77        12.44 o                         
  -2  15   2       1192.03       1271.89        66.21 o                         
  -1  15   2        922.63        765.09        45.55 o                         
   0  15   2        591.34        430.41        32.19 o                         
   1  15   2        240.66        247.16        16.05 o                         
   2  15   2        173.19        196.63        14.30 o                         
   3  15   2        608.55        708.00        30.84 o                         
   4  15   2         51.24         60.92        11.69 o                         
   5  15   2        144.99        138.27        15.94 o                         
   6  15   2         17.30         20.99         6.20 o                         
   7  15   2         69.75         69.13         7.07 o                         
  -7  16   2         25.87         14.84         4.80 o                         
  -6  16   2         13.44         10.09         4.01 o                         
  -5  16   2          7.05          4.85         5.55 o                         
  -4  16   2         23.02         32.18         9.79 o                         
  -3  16   2        590.04        517.81        36.63 o                         
  -2  16   2         10.01         44.83        10.49 o                         
  -1  16   2        106.77         93.14         9.70 o                         
   0  16   2        613.55        630.90        38.48 o                         
   1  16   2       1144.59       1283.34        54.59 o                         
   2  16   2        858.59        921.58        36.65 o                         
   3  16   2        414.20        425.02        22.31 o                         
   4  16   2          4.58          1.05         5.20 o                         
   5  16   2        238.48        262.40        21.14 o                         
   6  16   2        193.83        174.29        10.46 o                         
  -6  17   2        104.88         73.41        10.04 o                         
  -5  17   2        255.80        263.40        22.19 o                         
  -4  17   2        507.53        518.56        35.38 o                         
  -3  17   2        258.22        280.74        24.99 o                         
  -2  17   2          0.28         -0.10         3.87 o                         
  -1  17   2          1.03          1.13         3.88 o                         
   0  17   2       1082.04       1147.94        42.04 o                         
   1  17   2          6.85          7.49         5.57 o                         
   2  17   2         48.59         30.97         6.31 o                         
   3  17   2        410.85        395.94        20.69 o                         
   4  17   2         80.03        114.79        13.59 o                         
   5  17   2         35.61         30.48         7.00 o                         
   6  17   2         10.51         13.94         4.20 o                         
  -5  18   2         60.61         78.31        10.84 o                         
  -4  18   2        100.88         96.85        13.19 o                         
  -3  18   2          6.96         -1.90         3.89 o                         
  -2  18   2         14.06         20.58         5.82 o                         
  -1  18   2        666.58        547.93        24.64 o                         
   0  18   2        172.98        194.90        19.06 o                         
   1  18   2          0.75          3.61         3.85 o                         
   2  18   2        961.09       1019.12        38.08 o                         
   3  18   2         35.74         52.21         7.03 o                         
   4  18   2        199.09        227.32        17.89 o                         
   5  18   2         13.01         35.08         6.45 o                         
  -5  19   2        103.46         69.97        18.21 o                         
  -4  19   2        117.35        126.77        12.07 o                         
  -3  19   2         44.29         31.85         7.87 o                         
  -2  19   2         20.60         25.23         5.15 o                         
  -1  19   2          9.29          1.91         3.38 o                         
   0  19   2        371.38        310.79        14.03 o                         
   1  19   2        444.85        510.52        22.94 o                         
   2  19   2        144.83        131.33        10.45 o                         
   3  19   2         25.83         50.94         6.27 o                         
   4  19   2          0.01          0.65         3.40 o                         
  -4  20   2         13.30         11.49         2.86 o                         
  -3  20   2        110.55         82.86        14.07 o                         
  -2  20   2         16.16         32.31         4.91 o                         
  -1  20   2          6.17         14.27         3.31 o                         
   0  20   2         31.38         24.51         4.69 o                         
   1  20   2         10.08         14.20         4.85 o                         
   2  20   2         56.50         56.76         6.32 o                         
   3  20   2         11.72         18.97         3.73 o                         
  -2  21   2        433.09        419.38        15.27 o                         
  -1  21   2         36.93         32.85         6.03 o                         
   0  21   2         90.50        100.38         9.87 o                         
   1  21   2         91.26         79.47        11.62 o                         
   2  21   2         79.93         57.33         5.34 o                         
  -9   0   3        123.01        134.23        16.89 o                         
  -7   0   3        496.52        495.30        20.48 o                         
  -5   0   3       2123.32       1747.95       195.99 o                         
  -3   0   3       2753.08       2710.15        79.52 o                         
  -1   0   3        232.43        225.56         6.57 o                         
   1   0   3       8084.87       7601.95       201.04 o                         
   3   0   3         74.62         79.11        10.44 o                         
   5   0   3       1164.27       1225.20        34.66 o                         
   7   0   3       2431.07       2600.37       119.63 o                         
   9   0   3        292.54        283.29        21.34 o                         
 -10   1   3        158.04        118.98         8.62 o                         
  -9   1   3        350.76        355.84        15.37 o                         
  -8   1   3        281.84        261.08        11.01 o                         
  -7   1   3        722.29        738.89        22.78 o                         
  -6   1   3        144.88        155.43         6.69 o                         
  -5   1   3         30.12         61.88         5.66 o                         
  -4   1   3        900.01        721.62        21.27 o                         
  -3   1   3         25.87         19.12         2.93 o                         
  -2   1   3       1389.63       1420.22        24.67 o                         
  -1   1   3       5321.37       5334.59        89.55 o                         
   0   1   3       1346.24       1336.29        22.09 o                         
   1   1   3          6.84         10.49         1.76 o                         
   2   1   3        218.68        252.58         8.53 o                         
   3   1   3         17.83         31.39         3.88 o                         
   4   1   3       3929.44       4430.84       180.75 o                         
   5   1   3       3166.37       3487.76        63.02 o                         
   6   1   3         43.49         36.12         3.91 o                         
   7   1   3         45.64         35.16         4.54 o                         
   8   1   3        238.77        255.61        20.64 o                         
   9   1   3        224.41        234.99        13.34 o                         
 -10   2   3          9.40          4.42         2.39 o                         
  -9   2   3         64.12         56.67         6.74 o                         
  -8   2   3         19.03         12.94         3.26 o                         
  -7   2   3       1044.32       1065.76        33.96 o                         
  -6   2   3        887.69        801.64        17.10 o                         
  -5   2   3       1421.05       1435.55        40.98 o                         
  -4   2   3        145.29        233.84        17.95 o                         
  -3   2   3       1700.16       1616.79        36.49 o                         
  -2   2   3       1658.14       1701.47        28.85 o                         
  -1   2   3      11351.93      10503.35       224.05 o                         
   0   2   3       2940.92       2806.19        62.92 o                         
   1   2   3        476.38        525.50        15.05 o                         
   2   2   3        445.05        531.46        11.38 o                         
   3   2   3       1956.23       1977.10        49.21 o                         
   4   2   3         12.51         15.34         7.80 o                         
   5   2   3        115.05        117.79         5.30 o                         
   6   2   3         58.29         81.01         4.85 o                         
   7   2   3        244.96        254.19        11.23 o                         
   8   2   3        670.14        634.45        36.73 o                         
   9   2   3          4.23          5.70         3.54 o                         
 -10   3   3          2.57          0.64         2.14 o                         
  -9   3   3        628.67        569.30        19.99 o                         
  -8   3   3        397.26        393.43        12.40 o                         
  -7   3   3        372.60        396.24        12.07 o                         
  -6   3   3        237.69        229.17         8.89 o                         
  -5   3   3         24.13         17.65         2.92 o                         
  -4   3   3         76.02         95.44         6.57 o                         
  -3   3   3        115.82         69.38         5.11 o                         
  -2   3   3       1414.11       1550.61        26.75 o                         
  -1   3   3       1928.06       1782.73        41.25 o                         
   0   3   3        794.84        731.69        23.78 o                         
   1   3   3       3674.54       3370.91        65.44 o                         
   2   3   3        285.30        461.88        13.10 o                         
   3   3   3        495.36        545.94        18.33 o                         
   4   3   3        953.26       1061.37        55.14 o                         
   5   3   3         15.48         16.93         2.88 o                         
   6   3   3          9.42          3.83         1.98 o                         
   7   3   3       1078.56       1136.82        38.59 o                         
   8   3   3          0.39          0.93         3.01 o                         
   9   3   3          0.05          2.94         2.44 o                         
 -10   4   3          9.92          1.55         3.35 o                         
  -9   4   3         86.35         70.27         6.31 o                         
  -8   4   3       1267.35       1302.94        28.41 o                         
  -7   4   3        745.29        704.63        20.88 o                         
  -6   4   3       1809.23       1965.25        50.81 o                         
  -5   4   3          5.83          4.92         2.46 o                         
  -4   4   3          9.08          8.09         3.52 o                         
  -3   4   3       5017.86       4429.92        79.03 o                         
  -2   4   3        751.96        864.50        21.00 o                         
  -1   4   3       3801.77       3402.74       256.06 o                         
   0   4   3         45.91         18.99         3.06 o                         
   1   4   3        688.77        752.46        20.99 o                         
   2   4   3        645.93        634.77        28.44 o                         
   3   4   3        537.30        646.87        18.34 o                         
   4   4   3       1001.14       1133.52        40.63 o                         
   5   4   3        410.03        451.76        12.17 o                         
   6   4   3        948.47        958.99        27.37 o                         
   7   4   3        150.56        155.88        10.62 o                         
   8   4   3         31.07         28.61         3.95 o                         
   9   4   3         14.71         13.70         3.54 o                         
  -9   5   3         10.18         10.89         5.35 o                         
  -8   5   3         16.32         17.15         3.96 o                         
  -7   5   3       1697.22       1633.58        59.37 o                         
  -6   5   3        576.25        642.90        32.53 o                         
  -5   5   3       2973.17       3193.21        64.02 o                         
  -4   5   3         53.97         57.26         6.41 o                         
  -3   5   3         10.20          5.08         2.41 o                         
  -2   5   3       1411.55       1242.52       119.36 o                         
  -1   5   3        673.54        685.08        22.98 o                         
   0   5   3        639.87        567.50        21.20 o                         
   1   5   3        100.70        104.76         5.37 o                         
   2   5   3         32.19         46.39         5.75 o                         
   3   5   3         53.91         59.71         5.02 o                         
   4   5   3        301.57        313.25        19.24 o                         
   5   5   3         29.78         34.88        11.62 o                         
   6   5   3        245.98        290.70        17.00 o                         
   7   5   3        206.33        212.54        19.91 o                         
   8   5   3         49.48         50.72         9.39 o                         
   9   5   3        745.04        745.84        36.98 o                         
  -9   6   3         13.16         14.12         4.12 o                         
  -8   6   3         23.76         21.33         5.72 o                         
  -7   6   3        695.97        760.50        26.68 o                         
  -6   6   3       1265.91       1268.31        34.39 o                         
  -5   6   3       4445.35       4632.90        66.38 o                         
  -4   6   3       2502.69       2377.22        60.74 o                         
  -3   6   3       1781.22       2016.44        66.22 o                         
  -2   6   3         56.03         55.88         5.10 o                         
  -1   6   3         78.01         73.81         4.73 o                         
   0   6   3         22.60         20.64         3.81 o                         
   1   6   3        457.12        349.30        13.30 o                         
   2   6   3        827.83       1005.15        25.57 o                         
   3   6   3          1.78          4.71         2.83 o                         
   4   6   3          3.47          4.98         2.42 o                         
   5   6   3        128.79        159.04        11.85 o                         
   6   6   3        266.68        251.80        15.80 o                         
   7   6   3        312.49        305.41        17.51 o                         
   8   6   3         73.36         80.01        11.24 o                         
   9   6   3          0.23          1.10         3.85 o                         
  -9   7   3          7.49          9.84         3.66 o                         
  -8   7   3         51.94         55.30         7.77 o                         
  -7   7   3          4.71          2.91         3.55 o                         
  -6   7   3         18.06         15.27         3.68 o                         
  -5   7   3        103.45        127.80         6.21 o                         
  -4   7   3       3061.92       3065.06        45.51 o                         
  -3   7   3         84.17         65.97         6.06 o                         
  -2   7   3       1978.84       2300.64        88.75 o                         
  -1   7   3        505.72        582.93        28.07 o                         
   0   7   3        207.97        206.38        13.05 o                         
   1   7   3          7.13          8.77         3.07 o                         
   2   7   3       7590.57       7489.51       166.09 o                         
   3   7   3       2110.20       2206.50        69.58 o                         
   4   7   3       2702.60       3064.65        78.47 o                         
   5   7   3        300.31        312.91        17.42 o                         
   6   7   3        831.65        837.42        33.51 o                         
   7   7   3        150.22        140.17        16.24 o                         
   8   7   3         14.38         17.29         6.05 o                         
   9   7   3        234.22        223.38        15.29 o                         
  -9   8   3         27.30         29.73         4.73 o                         
  -8   8   3        160.01        184.68        13.12 o                         
  -7   8   3        160.61        179.46         9.77 o                         
  -6   8   3       1792.64       1940.18        57.41 o                         
  -5   8   3        481.85        445.31        13.27 o                         
  -4   8   3        147.78        147.22         5.87 o                         
  -3   8   3        104.14        109.03         8.31 o                         
  -2   8   3        116.59        101.31         8.50 o                         
  -1   8   3        259.99        340.76        13.39 o                         
   0   8   3        273.12        394.79        35.88 o                         
   1   8   3          0.95          0.83         2.16 o                         
   2   8   3       4378.03       4035.62       107.66 o                         
   3   8   3        822.96       1061.21        32.84 o                         
   4   8   3        509.77        567.10        19.68 o                         
   5   8   3         32.89         24.37         5.67 o                         
   6   8   3          0.32          3.44         4.14 o                         
   7   8   3          3.06          2.45         3.76 o                         
   8   8   3        457.14        484.93        29.08 o                         
  -9   9   3        132.46        141.24        20.56 o                         
  -8   9   3        121.81        132.79        11.19 o                         
  -7   9   3         57.96         69.67         8.49 o                         
  -6   9   3         76.87         84.15         8.11 o                         
  -5   9   3        207.27        218.73         8.82 o                         
  -4   9   3       1428.82       1463.44        27.25 o                         
  -3   9   3        366.41        308.89        10.67 o                         
  -2   9   3        851.54        877.49        40.50 o                         
  -1   9   3        873.72        954.57        28.87 o                         
   0   9   3       3037.31       2783.47       223.55 o                         
   1   9   3          1.39          5.36         2.51 o                         
   2   9   3         39.06         25.87         4.55 o                         
   3   9   3       2715.58       3032.47       106.04 o                         
   4   9   3         38.98         36.64         8.30 o                         
   5   9   3        112.60        160.36        18.34 o                         
   6   9   3        262.83        274.35        16.71 o                         
   7   9   3        396.20        367.69        18.82 o                         
   8   9   3         66.44         41.28         6.41 o                         
  -9  10   3          6.46          4.50         3.85 o                         
  -8  10   3        532.77        575.81        19.52 o                         
  -7  10   3          8.48          3.47         3.30 o                         
  -6  10   3        231.45        222.44        13.57 o                         
  -5  10   3        148.64        143.75         6.95 o                         
  -4  10   3       2447.87       2520.20        50.15 o                         
  -3  10   3        193.46        207.98        13.70 o                         
  -2  10   3        191.02        167.85         9.29 o                         
  -1  10   3         88.40         59.75         8.25 o                         
   0  10   3         88.85         95.47        11.57 o                         
   1  10   3        214.94        181.59         8.06 o                         
   2  10   3        373.20        313.39        12.00 o                         
   3  10   3        684.37        667.58        25.03 o                         
   4  10   3        382.27        379.65        18.29 o                         
   5  10   3        138.66        157.86        18.49 o                         
   6  10   3        205.49        249.41        22.84 o                         
   7  10   3         57.70         65.61         7.49 o                         
   8  10   3        182.80        183.40        14.69 o                         
  -8  11   3        305.61        284.26        14.88 o                         
  -7  11   3          0.86         -0.44         3.78 o                         
  -6  11   3        112.49        113.76        11.61 o                         
  -5  11   3        439.80        399.54        17.73 o                         
  -4  11   3         95.93        162.97         8.40 o                         
  -3  11   3        940.55        896.31        26.34 o                         
  -2  11   3       1418.23       1298.34        95.12 o                         
  -1  11   3          3.66         11.00         4.40 o                         
   0  11   3        810.84        736.28        34.31 o                         
   1  11   3         77.83         48.99         6.71 o                         
   2  11   3        537.09        453.19        16.65 o                         
   3  11   3          4.85          3.13         3.48 o                         
   4  11   3       1391.41       1478.01        39.01 o                         
   5  11   3        252.19        216.45        23.56 o                         
   6  11   3         71.05         65.22        11.62 o                         
   7  11   3        264.75        192.24        24.99 o                         
   8  11   3         48.18         47.07         7.20 o                         
  -8  12   3         77.07         78.91        11.14 o                         
  -7  12   3         71.92         69.57         8.04 o                         
  -6  12   3         47.26         48.64         7.89 o                         
  -5  12   3          2.66          9.77         3.76 o                         
  -4  12   3       1107.85       1192.48        28.54 o                         
  -3  12   3        329.38        323.61        18.85 o                         
  -2  12   3         11.17         15.11         3.76 o                         
  -1  12   3       2060.77       2319.83        75.66 o                         
   0  12   3         27.08         22.65         3.85 o                         
   1  12   3        166.81        210.59         9.42 o                         
   2  12   3        364.48        449.14        28.57 o                         
   3  12   3       1040.85       1046.72        46.93 o                         
   4  12   3         63.59         65.67         9.00 o                         
   5  12   3        126.91         79.16        12.89 o                         
   6  12   3        382.20        315.82        24.99 o                         
   7  12   3         51.50         52.07         8.90 o                         
  -8  13   3         10.91          9.94         4.45 o                         
  -7  13   3         12.22          0.85         5.25 o                         
  -6  13   3        888.02        995.94        48.85 o                         
  -5  13   3        249.09        297.94        16.67 o                         
  -4  13   3        185.24        252.58        13.36 o                         
  -3  13   3         13.66         21.86         4.03 o                         
  -2  13   3         45.51         34.74         6.15 o                         
  -1  13   3        199.81        183.90        17.67 o                         
   0  13   3        732.44        877.29        24.96 o                         
   1  13   3          6.92          6.68         3.33 o                         
   2  13   3       2559.81       2680.32        60.41 o                         
   3  13   3        320.75        342.82        18.41 o                         
   4  13   3         95.22        112.54        15.19 o                         
   5  13   3        177.82        137.47        16.69 o                         
   6  13   3          1.12          0.95         4.85 o                         
   7  13   3        144.80        111.04        11.69 o                         
  -7  14   3          2.53          3.06         3.87 o                         
  -6  14   3        105.40         85.42         9.13 o                         
  -5  14   3        123.41        108.43         8.70 o                         
  -4  14   3         53.66         50.92         7.69 o                         
  -3  14   3        173.68        168.68        13.29 o                         
  -2  14   3         29.69         20.60         5.40 o                         
  -1  14   3        877.91        832.16        83.23 o                         
   0  14   3        123.33        135.55         8.34 o                         
   1  14   3        411.54        493.67        21.91 o                         
   2  14   3        140.72        145.30        10.98 o                         
   3  14   3        409.15        409.27        30.08 o                         
   4  14   3         67.42         86.15        13.14 o                         
   5  14   3        115.99        154.16        17.14 o                         
   6  14   3        331.10        282.49        21.44 o                         
   7  14   3         62.75         57.63         5.56 o                         
  -7  15   3         12.05         14.46         3.69 o                         
  -6  15   3         57.95         62.86         7.60 o                         
  -5  15   3         44.96         24.98         5.64 o                         
  -4  15   3          3.15          3.13         4.09 o                         
  -3  15   3        350.86        386.45        20.46 o                         
  -2  15   3        726.50        862.32        38.15 o                         
  -1  15   3        446.33        607.89        26.02 o                         
   0  15   3        845.90        755.98        43.43 o                         
   1  15   3         10.89         18.34         7.35 o                         
   2  15   3          2.87          5.60         6.00 o                         
   3  15   3         55.15         46.52        10.19 o                         
   4  15   3        369.46        393.28        28.53 o                         
   5  15   3         33.23         41.78         9.04 o                         
   6  15   3        126.01        171.25        15.09 o                         
  -6  16   3          0.14         -2.31         3.54 o                         
  -5  16   3        775.43        815.50        46.37 o                         
  -4  16   3          6.23          7.82         5.57 o                         
  -3  16   3         17.13          6.75         4.37 o                         
  -2  16   3       2143.34       2273.28        94.62 o                         
  -1  16   3          1.18          6.40         6.35 o                         
   0  16   3        993.57       1156.26        58.97 o                         
   1  16   3        143.29        114.48        20.21 o                         
   2  16   3         13.68          8.80         6.55 o                         
   3  16   3        353.76        387.43        28.53 o                         
   4  16   3        277.93        229.82        20.29 o                         
   5  16   3        312.98        332.12        23.49 o                         
   6  16   3        410.05        490.65        36.50 o                         
  -6  17   3          1.44         -3.35         4.35 o                         
  -5  17   3         36.04         40.78         8.45 o                         
  -4  17   3        275.21        237.27        21.74 o                         
  -3  17   3         40.72         59.77        11.29 o                         
  -2  17   3        545.50        501.24        23.73 o                         
  -1  17   3         25.11          2.05         5.60 o                         
   0  17   3        255.47        240.22        21.39 o                         
   1  17   3         31.12         31.79         6.23 o                         
   2  17   3        157.05        122.93        14.84 o                         
   3  17   3          6.62          0.95         4.60 o                         
   4  17   3        477.44        481.93        29.58 o                         
   5  17   3        202.15        187.45        15.44 o                         
  -5  18   3         23.61         30.93         6.80 o                         
  -4  18   3          4.96          0.09         5.02 o                         
  -3  18   3          0.68          1.39         3.03 o                         
  -2  18   3        178.50        119.59        10.24 o                         
  -1  18   3       1101.08       1130.02        56.17 o                         
   0  18   3        145.12        158.52        12.24 o                         
   1  18   3         85.67         94.22        23.14 o                         
   2  18   3        318.20        365.20        25.99 o                         
   3  18   3         61.44         51.97         9.29 o                         
   4  18   3        180.99        174.05        15.29 o                         
   5  18   3        197.45        202.59        14.54 o                         
  -5  19   3          8.10          5.50         3.20 o                         
  -4  19   3         77.27         77.44         8.27 o                         
  -3  19   3          5.77          4.22         2.95 o                         
  -2  19   3         10.71         15.49         6.00 o                         
  -1  19   3         12.75          4.95         4.90 o                         
   0  19   3        126.04        118.45         9.81 o                         
   1  19   3         27.23         14.66         4.48 o                         
   2  19   3        935.50       1016.09        49.67 o                         
   3  19   3         84.49        102.34        11.14 o                         
   4  19   3        319.51        321.02        19.99 o                         
  -4  20   3          7.44         10.09         3.50 o                         
  -3  20   3        254.41        185.35        14.14 o                         
  -2  20   3        240.25        304.43        20.09 o                         
  -1  20   3         16.70         16.21         4.05 o                         
   0  20   3        530.85        507.07        39.28 o                         
   1  20   3        341.40        357.71        16.80 o                         
   2  20   3         39.77         20.44         5.40 o                         
   3  20   3        196.62        192.64        13.94 o                         
  -2  21   3         43.20         22.28        12.07 o                         
  -1  21   3         15.24          4.77         2.92 o                         
   0  21   3         25.56         11.44         9.17 o                         
   1  21   3          4.34          9.14         3.90 o                         
 -10   0   4        128.62         92.45        10.84 o                         
  -8   0   4        505.31        509.09        39.85 o                         
  -6   0   4         78.61         74.35        11.52 o                         
  -4   0   4       2555.76       2691.33        98.67 o                         
  -2   0   4        886.92        792.53        22.49 o                         
   0   0   4        278.80        328.07        13.28 o                         
   2   0   4       2175.73       2613.71        76.08 o                         
   4   0   4       1278.44       1276.38        34.99 o                         
   6   0   4         85.85         97.41         8.49 o                         
   8   0   4         35.36         33.22         6.11 o                         
 -10   1   4         25.31         23.38         4.44 o                         
  -9   1   4         59.49         53.49        11.92 o                         
  -8   1   4         94.38         95.13         6.80 o                         
  -7   1   4         53.80         77.01         6.07 o                         
  -6   1   4         24.53         21.74         4.26 o                         
  -5   1   4       2141.35       1995.32        61.63 o                         
  -4   1   4        910.99        912.07        25.62 o                         
  -3   1   4         29.97         12.71         3.07 o                         
  -2   1   4       3293.80       3081.51        55.42 o                         
  -1   1   4         41.51         33.94         2.41 o                         
   0   1   4       3353.36       3338.66        65.14 o                         
   1   1   4        470.75        473.38        12.95 o                         
   2   1   4        805.31        883.44        21.84 o                         
   3   1   4         41.68         82.78         6.49 o                         
   4   1   4        156.22        126.46         6.80 o                         
   5   1   4        621.62        624.32        17.13 o                         
   6   1   4        210.37        233.32        10.24 o                         
   7   1   4          0.51         -0.45         3.22 o                         
   8   1   4          9.24          9.14         4.28 o                         
   9   1   4        301.68        299.14        14.29 o                         
 -10   2   4         27.48         21.88         4.20 o                         
  -9   2   4        279.86        257.52        12.51 o                         
  -8   2   4        404.51        354.23        12.03 o                         
  -7   2   4        867.26        827.56        24.22 o                         
  -6   2   4       1612.54       1744.43        42.61 o                         
  -5   2   4        604.95        644.02        18.21 o                         
  -4   2   4       4697.86       4277.64        88.45 o                         
  -3   2   4       3879.47       3920.97        92.04 o                         
  -2   2   4         11.69         11.30         1.69 o                         
  -1   2   4        800.14        860.98        19.59 o                         
   0   2   4       1557.92       1499.46        36.78 o                         
   1   2   4        678.19        722.17        17.93 o                         
   2   2   4       1336.95       1369.08        36.17 o                         
   3   2   4        186.06        191.37        10.27 o                         
   4   2   4        138.86        139.89         6.43 o                         
   5   2   4        915.47        951.38        19.70 o                         
   6   2   4         11.49         10.05         3.29 o                         
   7   2   4       1705.21       1907.93        50.48 o                         
   8   2   4        724.17        739.09        28.14 o                         
   9   2   4         15.04         16.33         3.73 o                         
  -9   3   4         50.87         36.35         4.90 o                         
  -8   3   4        493.32        443.08        13.51 o                         
  -7   3   4        626.82        576.43        15.40 o                         
  -6   3   4         71.11         85.95         6.92 o                         
  -5   3   4         37.44         22.89         3.38 o                         
  -4   3   4       1288.29       1208.23        37.90 o                         
  -3   3   4       1948.48       2067.45        45.79 o                         
  -2   3   4       5620.81       5721.76        89.65 o                         
  -1   3   4       3015.34       2669.21        61.11 o                         
   0   3   4        248.68        212.55         8.59 o                         
   1   3   4       3268.20       3010.65        69.32 o                         
   2   3   4       5217.78       5176.79       101.08 o                         
   3   3   4         79.29         62.51         5.91 o                         
   4   3   4         16.64         22.21         3.00 o                         
   5   3   4        537.55        576.61        15.66 o                         
   6   3   4        731.78        827.26        18.10 o                         
   7   3   4         59.50         48.48         6.08 o                         
   8   3   4        389.05        395.83        26.39 o                         
   9   3   4          0.28          0.17         1.98 o                         
  -9   4   4         27.33         28.00         4.23 o                         
  -8   4   4         72.35         80.98         5.16 o                         
  -7   4   4        195.64        235.37         9.14 o                         
  -6   4   4       1908.54       2039.18        41.77 o                         
  -5   4   4        306.76        342.05        12.82 o                         
  -4   4   4       1660.44       1590.31        48.41 o                         
  -3   4   4        125.75         66.90         7.71 o                         
  -2   4   4       2106.46       2134.28        45.36 o                         
  -1   4   4       7001.77       6890.98       184.52 o                         
   0   4   4        142.68        163.36         9.30 o                         
   1   4   4        391.94        253.14        19.01 o                         
   2   4   4       1024.16       1117.32        31.44 o                         
   3   4   4        606.36        715.97        23.82 o                         
   4   4   4        601.63        696.74        17.74 o                         
   5   4   4         14.77         10.70         3.37 o                         
   6   4   4        156.17        156.55         7.66 o                         
   7   4   4        317.91        304.51        14.04 o                         
   8   4   4        347.46        392.22        15.34 o                         
   9   4   4          6.15          4.60         3.55 o                         
  -9   5   4        574.41        569.63        32.68 o                         
  -8   5   4         71.78         65.93         9.73 o                         
  -7   5   4          1.94         10.61         4.48 o                         
  -6   5   4        601.53        685.89        22.43 o                         
  -5   5   4        376.09        440.59        16.03 o                         
  -4   5   4        316.91        340.05        18.00 o                         
  -3   5   4          8.83         -0.46         2.61 o                         
  -2   5   4         86.87         70.96         6.80 o                         
  -1   5   4         31.33         21.94         5.80 o                         
   0   5   4        367.98        332.25        15.20 o                         
   1   5   4        521.96        418.61        18.14 o                         
   2   5   4        980.82       1100.80        38.79 o                         
   3   5   4        971.03        871.10        27.76 o                         
   4   5   4       1454.47       1643.43        38.70 o                         
   5   5   4         14.06         24.67         4.04 o                         
   6   5   4          4.25          2.29         3.03 o                         
   7   5   4        165.53        164.46        16.99 o                         
   8   5   4         33.31         54.57         9.19 o                         
   9   5   4        131.00        128.98        10.84 o                         
  -9   6   4         94.09         75.83         7.49 o                         
  -8   6   4        428.99        460.47        19.30 o                         
  -7   6   4         31.37         48.46         7.70 o                         
  -6   6   4         52.45        108.15         7.59 o                         
  -5   6   4        204.14        182.38         6.96 o                         
  -4   6   4       1199.49       1216.95        27.80 o                         
  -3   6   4       2408.49       2645.46       146.99 o                         
  -2   6   4        116.25         80.51         9.74 o                         
  -1   6   4       2624.16       3046.01       127.18 o                         
   0   6   4          9.28         27.28         6.60 o                         
   1   6   4        724.30        635.06        25.19 o                         
   2   6   4        980.32       1087.57        39.51 o                         
   3   6   4          6.87          3.63         2.52 o                         
   4   6   4         17.38         17.05         3.81 o                         
   5   6   4        156.81        125.55        10.61 o                         
   6   6   4        715.78        825.24        32.91 o                         
   7   6   4          4.85         13.44         7.15 o                         
   8   6   4         14.22         39.13         8.05 o                         
  -9   7   4        767.92        717.80        26.87 o                         
  -8   7   4         16.37         16.62         4.36 o                         
  -7   7   4         19.14         17.15         5.02 o                         
  -6   7   4        110.60        160.73         9.53 o                         
  -5   7   4         42.96         45.66         4.15 o                         
  -4   7   4        370.35        397.17        12.20 o                         
  -3   7   4        845.96        792.07        31.12 o                         
  -2   7   4        487.41        401.92        19.03 o                         
  -1   7   4        883.34       1119.97        31.91 o                         
   0   7   4       2971.82       3034.76        91.13 o                         
   1   7   4        172.19        146.79        11.16 o                         
   2   7   4        414.43        465.10        18.84 o                         
   3   7   4       1563.10       1636.19        40.51 o                         
   4   7   4        479.48        525.85        25.61 o                         
   5   7   4       1185.84       1430.52        48.85 o                         
   6   7   4        133.13        141.34        11.59 o                         
   7   7   4         67.17         58.88         7.48 o                         
   8   7   4         24.70         40.08         7.85 o                         
  -9   8   4         18.62         16.77         3.83 o                         
  -8   8   4         26.70         31.92         5.93 o                         
  -7   8   4        124.01        164.52        13.63 o                         
  -6   8   4        187.87        217.16        12.30 o                         
  -5   8   4         15.57         24.12         3.33 o                         
  -4   8   4       1445.61       1588.70        31.61 o                         
  -3   8   4       2369.06       2517.07        78.62 o                         
  -2   8   4          7.29         16.87         3.82 o                         
  -1   8   4        101.98        192.45        11.68 o                         
   0   8   4         50.43         35.39         6.88 o                         
   1   8   4        975.58       1097.27        33.65 o                         
   2   8   4        106.38        120.63        14.30 o                         
   3   8   4        438.97        422.98        16.49 o                         
   4   8   4         77.67         93.33        10.27 o                         
   5   8   4       3037.33       3025.62       130.33 o                         
   6   8   4         28.64         20.81         5.25 o                         
   7   8   4         32.23         43.80         6.36 o                         
   8   8   4         15.88          6.65         4.65 o                         
  -9   9   4         78.91         63.67         5.79 o                         
  -8   9   4          1.04          2.27         3.66 o                         
  -7   9   4          5.96          4.37         3.30 o                         
  -6   9   4        117.21        143.51         9.66 o                         
  -5   9   4       2770.32       3056.46       106.69 o                         
  -4   9   4       1168.86       1156.43        40.04 o                         
  -3   9   4        129.81        116.73         6.43 o                         
  -2   9   4        381.64        287.64        13.76 o                         
  -1   9   4       1018.32       1122.15        61.27 o                         
   0   9   4        187.57        213.48        17.30 o                         
   1   9   4          0.29          1.87         2.79 o                         
   2   9   4        774.29        663.89        26.03 o                         
   3   9   4        316.58        298.19        38.08 o                         
   4   9   4        748.11        830.64        53.35 o                         
   5   9   4         70.09         90.55        13.94 o                         
   6   9   4          9.76          6.95         6.05 o                         
   7   9   4        277.90        242.99        14.20 o                         
   8   9   4         63.55         42.36        11.07 o                         
  -9  10   4        135.20        150.62        12.24 o                         
  -8  10   4          5.25          1.21         3.21 o                         
  -7  10   4         93.87        109.42         9.40 o                         
  -6  10   4         37.28         42.04         6.69 o                         
  -5  10   4        302.12        338.62        16.63 o                         
  -4  10   4         82.52         66.70         5.10 o                         
  -3  10   4        536.63        593.12        17.78 o                         
  -2  10   4         71.13         60.79         6.12 o                         
  -1  10   4          9.04          4.61         3.50 o                         
   0  10   4         69.54         58.15         9.04 o                         
   1  10   4       2342.83       2396.81        48.96 o                         
   2  10   4        505.18        476.16        17.23 o                         
   3  10   4        884.70        892.17        33.13 o                         
   4  10   4        276.46        264.20        22.34 o                         
   5  10   4        111.63        107.94        14.99 o                         
   6  10   4         19.15          5.60         5.75 o                         
   7  10   4        629.37        454.18        22.76 o                         
   8  10   4         16.01          2.85         4.22 o                         
  -8  11   4          2.75          7.45         5.10 o                         
  -7  11   4        587.04        579.57        25.45 o                         
  -6  11   4         35.41         56.02         6.71 o                         
  -5  11   4       1301.35       1236.21        32.38 o                         
  -4  11   4        217.21        213.58         9.90 o                         
  -3  11   4        583.17        602.72        27.94 o                         
  -2  11   4        580.67        541.01        30.11 o                         
  -1  11   4         44.31         25.78         5.42 o                         
   0  11   4        549.82        445.49        16.60 o                         
   1  11   4         78.47         90.95         6.43 o                         
   2  11   4        811.44        780.54        26.37 o                         
   3  11   4        189.60        229.32        18.37 o                         
   4  11   4        454.85        510.31        25.92 o                         
   5  11   4         30.33         41.08         7.86 o                         
   6  11   4        381.55        304.37        18.62 o                         
   7  11   4         89.99         91.26         8.71 o                         
  -8  12   4         69.55         78.46         9.59 o                         
  -7  12   4          7.70         13.93         3.63 o                         
  -6  12   4          3.44          2.34         4.28 o                         
  -5  12   4          1.42          3.52         3.56 o                         
  -4  12   4          1.35          1.77         2.59 o                         
  -3  12   4         76.73         51.48         6.87 o                         
  -2  12   4       1416.28       1684.91        82.83 o                         
  -1  12   4       1940.11       1980.94       105.22 o                         
   0  12   4       1259.63       1387.14        46.37 o                         
   1  12   4       1685.90       1590.85        39.81 o                         
   2  12   4         10.03         19.44         4.43 o                         
   3  12   4         67.53         92.04         9.99 o                         
   4  12   4        386.99        435.39        22.98 o                         
   5  12   4         22.60          9.31         5.12 o                         
   6  12   4        167.34        127.54        11.20 o                         
   7  12   4        144.23        127.71         9.32 o                         
  -7  13   4        433.37        374.56        29.63 o                         
  -6  13   4        175.83        173.84        14.69 o                         
  -5  13   4         23.10         46.47         5.98 o                         
  -4  13   4        527.26        488.67        23.56 o                         
  -3  13   4       3388.97       3621.92       127.45 o                         
  -2  13   4        392.87        355.84        20.37 o                         
  -1  13   4         15.02         32.19         4.71 o                         
   0  13   4         74.95         80.76         8.63 o                         
   1  13   4        300.85        265.36        12.68 o                         
   2  13   4        304.07        280.29        14.31 o                         
   3  13   4         77.76         77.75         9.24 o                         
   4  13   4        178.17        202.99        14.69 o                         
   5  13   4        451.24        442.41        41.83 o                         
   6  13   4         30.71         30.81         5.47 o                         
   7  13   4         57.73         62.37         8.00 o                         
  -7  14   4         53.39         48.62         8.70 o                         
  -6  14   4        134.48        155.26        11.66 o                         
  -5  14   4        311.37        320.22        15.02 o                         
  -4  14   4         95.70         96.91        16.84 o                         
  -3  14   4         52.16         64.16        11.29 o                         
  -2  14   4         75.49         69.76        11.59 o                         
  -1  14   4       2482.61       2737.32        60.55 o                         
   0  14   4         44.94         78.21         6.96 o                         
   1  14   4          1.28          4.03         4.15 o                         
   2  14   4       1012.84       1042.99        38.85 o                         
   3  14   4        110.40        122.18        10.93 o                         
   4  14   4         45.34         23.71         5.71 o                         
   5  14   4       1162.87       1161.92        40.92 o                         
   6  14   4        311.71        280.44        20.39 o                         
  -7  15   4         22.06         33.68         6.45 o                         
  -6  15   4        110.10        108.19        13.59 o                         
  -5  15   4        170.82        203.33        13.73 o                         
  -4  15   4        108.12         76.26         8.88 o                         
  -3  15   4          5.50          3.05         4.90 o                         
  -2  15   4        853.86       1015.94        52.72 o                         
  -1  15   4        387.07        429.31        20.92 o                         
   0  15   4        332.02        285.80        16.32 o                         
   1  15   4        208.79        184.58        12.99 o                         
   2  15   4         35.74         40.67         6.61 o                         
   3  15   4         22.33         37.66         6.28 o                         
   4  15   4        503.08        454.80        21.15 o                         
   5  15   4         86.04        103.99        12.49 o                         
   6  15   4         73.74         43.08         7.05 o                         
  -6  16   4         28.75         33.03         7.35 o                         
  -5  16   4        241.43        216.33        19.69 o                         
  -4  16   4         38.66         37.39         6.25 o                         
  -3  16   4        123.12        122.63        14.44 o                         
  -2  16   4         13.62          3.00         3.64 o                         
  -1  16   4        200.75        248.28        15.02 o                         
   0  16   4         44.14         58.30         7.40 o                         
   1  16   4        490.91        528.41        23.59 o                         
   2  16   4          0.70         -1.95         3.64 o                         
   3  16   4        335.21        454.75        30.43 o                         
   4  16   4         11.32          5.99         3.46 o                         
   5  16   4         34.21         28.63         6.60 o                         
  -6  17   4        339.79        346.01        21.64 o                         
  -5  17   4        178.56        157.09        10.76 o                         
  -4  17   4         54.40         70.11        10.29 o                         
  -3  17   4        309.12        316.22        29.76 o                         
  -2  17   4        117.82         66.69         7.63 o                         
  -1  17   4        152.33        133.56        14.69 o                         
   0  17   4         18.82         16.39         6.27 o                         
   1  17   4        780.87        807.95        44.63 o                         
   2  17   4        469.95        464.34        30.58 o                         
   3  17   4         74.12         66.71        10.24 o                         
   4  17   4          0.09         -2.30         3.95 o                         
   5  17   4          5.49          9.54         4.05 o                         
  -5  18   4          7.78          5.18         3.07 o                         
  -4  18   4          0.66         -1.45         3.95 o                         
  -3  18   4        153.81        227.85        17.69 o                         
  -2  18   4        503.12        489.36        21.09 o                         
  -1  18   4         39.37         34.88         8.05 o                         
   0  18   4         48.61         43.73         8.95 o                         
   1  18   4         45.75         56.52         9.64 o                         
   2  18   4         76.92         56.57         9.59 o                         
   3  18   4        417.45        360.50        23.54 o                         
   4  18   4        113.90        100.49        10.44 o                         
  -4  19   4         95.47         94.60         9.99 o                         
  -3  19   4        192.63        207.28        16.44 o                         
  -2  19   4        227.00        284.34        20.49 o                         
  -1  19   4          6.41          2.35         4.10 o                         
   0  19   4          8.43         12.59         5.20 o                         
   1  19   4        184.55        159.56        14.79 o                         
   2  19   4        347.95        284.19        19.94 o                         
   3  19   4          0.46          2.04         2.33 o                         
  -3  20   4         43.47         26.94         5.35 o                         
  -2  20   4         32.49         24.55         6.77 o                         
  -1  20   4         14.03         19.54         5.15 o                         
   0  20   4         26.70         26.14         6.00 o                         
   1  20   4         57.84         45.57         7.40 o                         
   2  20   4        234.97        221.63        15.49 o                         
  -1  21   4         14.70          7.00         3.65 o                         
   0  21   4        285.44        271.85        16.79 o                         
  -9   0   5         37.76         35.54         7.45 o                         
  -7   0   5        219.75        182.26        17.23 o                         
  -5   0   5          4.42          6.04         3.36 o                         
  -3   0   5       1856.60       1910.08        61.33 o                         
  -1   0   5       1187.16       1336.41        60.47 o                         
   1   0   5       5089.34       5322.31       146.20 o                         
   3   0   5       1979.23       2117.77        94.80 o                         
   5   0   5        662.81        765.38        42.98 o                         
   7   0   5       2767.46       3214.43       179.90 o                         
  -9   1   5         50.25         58.07         7.28 o                         
  -8   1   5        254.70        252.63        12.96 o                         
  -7   1   5         70.60         65.64         7.10 o                         
  -6   1   5         68.18         89.37         9.27 o                         
  -5   1   5       1602.51       1552.10        35.10 o                         
  -4   1   5        130.05        108.07         7.61 o                         
  -3   1   5       1967.82       2003.83        66.94 o                         
  -2   1   5        878.88        852.03        19.49 o                         
  -1   1   5          3.19          7.15         2.13 o                         
   0   1   5       1755.93       1877.73        46.00 o                         
   1   1   5       1697.90       1714.52        37.44 o                         
   2   1   5        272.54        245.83        14.04 o                         
   3   1   5         48.24         77.28         8.60 o                         
   4   1   5        247.01        322.14        14.04 o                         
   5   1   5        234.55        224.61        14.20 o                         
   6   1   5        144.34        152.77        10.38 o                         
   7   1   5        263.33        272.59        14.54 o                         
   8   1   5        631.22        673.25        18.50 o                         
  -9   2   5        233.60        225.00        10.09 o                         
  -8   2   5          0.87          8.59         3.22 o                         
  -7   2   5          4.21          3.44         3.31 o                         
  -6   2   5        214.64        219.33        13.40 o                         
  -5   2   5         38.43         19.04         3.75 o                         
  -4   2   5         63.96         49.74         7.48 o                         
  -3   2   5        110.34        149.21         9.58 o                         
  -2   2   5        393.27        445.62        14.09 o                         
  -1   2   5         77.18         90.59         7.15 o                         
   0   2   5       4992.12       5178.52       115.92 o                         
   1   2   5        282.67        300.29        13.06 o                         
   2   2   5       1363.99       1552.07        41.69 o                         
   3   2   5        950.99       1021.65        30.26 o                         
   4   2   5         16.72         23.59         4.16 o                         
   5   2   5       2915.65       3157.64        78.53 o                         
   6   2   5        850.23       1024.35        48.68 o                         
   7   2   5         87.71         97.51         7.97 o                         
   8   2   5        570.13        575.32        22.88 o                         
  -9   3   5       1027.77        985.78        32.99 o                         
  -8   3   5         27.31         34.15         4.13 o                         
  -7   3   5        134.01        132.39         7.45 o                         
  -6   3   5        344.05        388.05        15.05 o                         
  -5   3   5          0.37          2.56         2.69 o                         
  -4   3   5        397.84        410.94        14.08 o                         
  -3   3   5        125.10         83.95         7.30 o                         
  -2   3   5        880.13        877.47        20.14 o                         
  -1   3   5       1513.45       1462.59        64.96 o                         
   0   3   5        390.89        214.42         9.50 o                         
   1   3   5         67.89         96.13         6.57 o                         
   2   3   5       1333.97       1375.88        38.28 o                         
   3   3   5       2320.34       2191.14        48.65 o                         
   4   3   5        378.92        372.64        13.82 o                         
   5   3   5       1189.61       1337.10        28.05 o                         
   6   3   5          9.95         20.02         3.79 o                         
   7   3   5        334.93        366.57        15.52 o                         
   8   3   5          2.81          4.52         3.62 o                         
  -9   4   5        111.14         94.72         7.64 o                         
  -8   4   5         83.63         82.92         5.17 o                         
  -7   4   5         16.12         13.88         3.31 o                         
  -6   4   5          7.08         17.98         3.78 o                         
  -5   4   5        807.55        789.69        24.29 o                         
  -4   4   5       1040.48       1040.01        21.68 o                         
  -3   4   5       1244.43       1054.99        32.90 o                         
  -2   4   5       4913.69       4894.57        86.43 o                         
  -1   4   5       1571.23       1237.81        39.73 o                         
   0   4   5        521.33        477.42        19.79 o                         
   1   4   5       1502.46       1422.29        46.37 o                         
   2   4   5        542.70        515.65        19.16 o                         
   3   4   5        347.69        371.82        13.74 o                         
   4   4   5        256.22        224.46        12.56 o                         
   5   4   5        965.15       1130.32        30.76 o                         
   6   4   5        560.00        623.40        19.10 o                         
   7   4   5         93.79         96.59         8.61 o                         
   8   4   5         90.64         85.14         8.57 o                         
  -9   5   5         39.89         41.33         7.75 o                         
  -8   5   5         50.46         34.72         5.66 o                         
  -7   5   5        434.60        387.30        18.99 o                         
  -6   5   5         85.12         98.95         8.67 o                         
  -5   5   5       2100.27       2154.61        44.58 o                         
  -4   5   5        206.35        224.78        10.69 o                         
  -3   5   5        139.57        129.43        14.99 o                         
  -2   5   5        466.64        339.46        16.80 o                         
  -1   5   5       3323.77       2683.89        79.21 o                         
   0   5   5       2651.31       2367.35        70.63 o                         
   1   5   5         62.19         45.87         5.80 o                         
   2   5   5        456.94        422.84        17.22 o                         
   3   5   5        455.34        475.35        16.19 o                         
   4   5   5       1372.14       1504.81        37.73 o                         
   5   5   5          0.68         -2.08         2.87 o                         
   6   5   5        427.86        445.92        17.93 o                         
   7   5   5         69.49         80.21        11.94 o                         
   8   5   5         19.90         22.04         6.15 o                         
  -9   6   5         42.82         26.62         4.80 o                         
  -8   6   5        187.59        156.57        10.57 o                         
  -7   6   5        289.52        376.99        18.60 o                         
  -6   6   5         46.49         45.46         5.73 o                         
  -5   6   5        336.30        403.95        13.64 o                         
  -4   6   5       2123.94       1955.39        74.85 o                         
  -3   6   5        297.92        402.06        16.71 o                         
  -2   6   5       3785.36       4012.27       116.21 o                         
  -1   6   5        716.44        769.67        74.23 o                         
   0   6   5        216.21        192.48        16.32 o                         
   1   6   5       2178.41       2108.18        65.97 o                         
   2   6   5         86.44         83.26         5.94 o                         
   3   6   5        381.24        352.81        13.73 o                         
   4   6   5        280.90        247.89        13.57 o                         
   5   6   5        235.02        258.27        11.79 o                         
   6   6   5         69.97         57.28         6.30 o                         
   7   6   5        528.21        498.37        31.03 o                         
   8   6   5          9.02          5.95         4.50 o                         
  -9   7   5         85.10         83.43         7.31 o                         
  -8   7   5        122.43        114.02        10.44 o                         
  -7   7   5          3.58          8.28         4.39 o                         
  -6   7   5        124.35        177.85        11.22 o                         
  -5   7   5        495.72        526.70        19.99 o                         
  -4   7   5        563.24        495.25        15.30 o                         
  -3   7   5          0.67          2.62         2.27 o                         
  -2   7   5         60.79        101.05         7.74 o                         
  -1   7   5         78.23         68.76        12.34 o                         
   0   7   5       1826.83       1693.62        87.78 o                         
   1   7   5        783.69        680.72        23.30 o                         
   2   7   5       3000.43       2896.27       104.11 o                         
   3   7   5        927.37        987.28        27.15 o                         
   4   7   5        677.42        819.91        27.46 o                         
   5   7   5          1.16          1.48         3.92 o                         
   6   7   5        272.26        282.20        16.39 o                         
   7   7   5         11.31          9.19         5.95 o                         
   8   7   5        384.17        309.88        86.00 o                         
  -9   8   5         29.85         19.27         3.83 o                         
  -8   8   5        109.25         99.46         8.78 o                         
  -7   8   5         88.05        125.51         8.65 o                         
  -6   8   5       1099.35       1285.42        67.13 o                         
  -5   8   5        143.15        153.85         7.99 o                         
  -4   8   5        177.53        180.20         8.29 o                         
  -3   8   5        140.50        145.50         9.58 o                         
  -2   8   5        151.69        130.27         6.41 o                         
  -1   8   5         11.55         10.67         3.62 o                         
   0   8   5        613.84        553.23        21.73 o                         
   1   8   5        460.48        444.04        18.65 o                         
   2   8   5         15.54          7.84         2.93 o                         
   3   8   5         14.82         27.94         4.27 o                         
   4   8   5        671.78        718.69        32.13 o                         
   5   8   5        105.68        171.20        18.54 o                         
   6   8   5        373.61        335.56        26.19 o                         
   7   8   5         55.39         51.72         9.24 o                         
   8   8   5        263.23        208.90        48.55 o                         
  -9   9   5         92.87         85.75         8.70 o                         
  -8   9   5         51.86         46.07         6.14 o                         
  -7   9   5        222.69        255.88        15.40 o                         
  -6   9   5          6.42          4.55         3.57 o                         
  -5   9   5        254.92        307.19        12.29 o                         
  -4   9   5         36.69         30.63         4.38 o                         
  -3   9   5        930.65        705.70        36.42 o                         
  -2   9   5        209.51        179.97         8.74 o                         
  -1   9   5        105.24        133.97         9.79 o                         
   0   9   5          2.19          3.41         2.41 o                         
   1   9   5        224.58        220.41        10.35 o                         
   2   9   5       2377.30       2469.16        63.14 o                         
   3   9   5        913.95        865.29        30.66 o                         
   4   9   5        165.28        164.93        14.00 o                         
   5   9   5        352.15        310.13        25.54 o                         
   6   9   5         90.32         62.57        10.89 o                         
   7   9   5         23.12         24.61         5.37 o                         
   8   9   5        295.91        167.86        14.24 o                         
  -8  10   5        167.96        193.26        11.62 o                         
  -7  10   5          6.96          3.81         3.07 o                         
  -6  10   5        864.25        884.16        26.26 o                         
  -5  10   5         60.86         55.63         6.05 o                         
  -4  10   5        733.70        753.27        21.59 o                         
  -3  10   5        368.32        286.92        15.18 o                         
  -2  10   5       1247.47       1186.11        41.03 o                         
  -1  10   5        180.68        150.88        10.83 o                         
   0  10   5         16.65         11.85         3.59 o                         
   1  10   5        875.02        875.56        24.93 o                         
   2  10   5        510.10        549.24        42.15 o                         
   3  10   5          0.17          1.52         4.57 o                         
   4  10   5          2.00          1.30         4.21 o                         
   5  10   5         78.59         77.33        10.09 o                         
   6  10   5         89.58         89.90        10.03 o                         
   7  10   5          0.71          1.95         6.35 o                         
  -8  11   5          0.62          2.06         2.86 o                         
  -7  11   5          7.70         17.16         4.53 o                         
  -6  11   5          4.68          4.62         4.10 o                         
  -5  11   5        341.99        389.02        17.65 o                         
  -4  11   5         21.26          6.69         3.58 o                         
  -3  11   5        334.61        320.51        13.80 o                         
  -2  11   5       2101.36       2078.77        73.34 o                         
  -1  11   5        739.44        750.71        35.83 o                         
   0  11   5        280.19        255.98        12.82 o                         
   1  11   5        241.29        199.31        16.14 o                         
   2  11   5         16.34         32.14        16.84 o                         
   3  11   5        363.04        364.85        30.68 o                         
   4  11   5       1395.01       1373.84        50.04 o                         
   5  11   5         35.95         36.90         7.15 o                         
   6  11   5        556.83        555.19        25.10 o                         
   7  11   5          4.03          2.35         4.90 o                         
  -8  12   5         27.67         36.58         6.45 o                         
  -7  12   5          0.62          1.38         3.70 o                         
  -6  12   5        430.96        492.02        56.12 o                         
  -5  12   5        106.59        116.72         8.97 o                         
  -4  12   5        151.77        213.81        15.21 o                         
  -3  12   5          8.16         11.85         5.41 o                         
  -2  12   5        382.75        352.39        18.10 o                         
  -1  12   5       1821.22       1911.95        98.12 o                         
   0  12   5        295.82        295.54        16.18 o                         
   1  12   5         14.77         14.51         5.07 o                         
   2  12   5        204.67        208.54        16.02 o                         
   3  12   5        138.95        157.96        19.49 o                         
   4  12   5          0.44          3.88         4.70 o                         
   5  12   5        119.25        126.55        11.33 o                         
   6  12   5         46.93         31.99         5.52 o                         
   7  12   5         47.61         36.08         7.00 o                         
  -7  13   5         92.65        127.48        13.94 o                         
  -6  13   5         97.00         60.77        12.19 o                         
  -5  13   5         61.65         96.48         9.86 o                         
  -4  13   5        152.98        148.81        12.24 o                         
  -3  13   5          4.58          2.10         5.55 o                         
  -2  13   5        218.39        244.85        16.85 o                         
  -1  13   5        210.68        170.87        15.04 o                         
   0  13   5       1142.56       1116.45        31.00 o                         
   1  13   5        129.55        128.83         9.49 o                         
   2  13   5         33.99         56.41         7.91 o                         
   3  13   5         13.55          8.45         6.90 o                         
   4  13   5        280.12        359.62        21.21 o                         
   5  13   5          1.25          1.17         3.86 o                         
   6  13   5        211.65        181.80        11.27 o                         
  -7  14   5         39.19         49.62         8.35 o                         
  -6  14   5        313.32        311.23        24.44 o                         
  -5  14   5         10.04         10.89         6.90 o                         
  -4  14   5        392.67        352.95        26.94 o                         
  -3  14   5        518.88        627.55        38.33 o                         
  -2  14   5         21.58         51.02        10.09 o                         
  -1  14   5        991.24       1163.48        41.36 o                         
   0  14   5        267.10        280.73        16.22 o                         
   1  14   5        906.84        911.00        71.79 o                         
   2  14   5        464.38        503.09        23.55 o                         
   3  14   5        179.03        155.33        12.10 o                         
   4  14   5         88.90         75.57         7.20 o                         
   5  14   5          8.03          4.65         5.45 o                         
   6  14   5         13.34          8.02         3.25 o                         
  -6  15   5         43.79         46.92         9.04 o                         
  -5  15   5         69.15         75.25         8.38 o                         
  -4  15   5        103.03        154.96        16.54 o                         
  -3  15   5        141.37        186.35        18.44 o                         
  -2  15   5        496.27        619.12        26.46 o                         
  -1  15   5        660.14        685.22        28.16 o                         
   0  15   5          1.17         -1.00         4.01 o                         
   1  15   5        212.85        208.37        13.71 o                         
   2  15   5        602.89        600.00        25.88 o                         
   3  15   5        111.05         78.44         8.27 o                         
   4  15   5        279.10        292.64        12.66 o                         
   5  15   5         11.49          8.23         3.44 o                         
  -6  16   5          0.05         -2.00         4.65 o                         
  -5  16   5          0.65          1.75         5.05 o                         
  -4  16   5        300.00        321.30        17.18 o                         
  -3  16   5         90.24        101.84        13.14 o                         
  -2  16   5       2241.20       2570.12        77.84 o                         
  -1  16   5          0.27          2.45         4.02 o                         
   0  16   5        626.90        685.28        27.82 o                         
   1  16   5         47.85         60.56         7.49 o                         
   2  16   5         17.09          9.33         4.14 o                         
   3  16   5         95.26         81.99        14.02 o                         
   4  16   5         51.10         61.89         6.49 o                         
   5  16   5        252.95        217.28        15.59 o                         
  -5  17   5        337.87        291.18        32.83 o                         
  -4  17   5          8.54         11.39         3.27 o                         
  -3  17   5        322.94        437.72        22.74 o                         
  -2  17   5        398.73        396.59        18.85 o                         
  -1  17   5          1.26         -0.05         3.25 o                         
   0  17   5          4.71          6.62         3.69 o                         
   1  17   5         10.70         19.59         5.65 o                         
   2  17   5         30.69         35.05         5.53 o                         
   3  17   5        348.81        365.35        16.57 o                         
   4  17   5        292.07        304.28        19.79 o                         
  -5  18   5         34.90         26.59         6.00 o                         
  -4  18   5        281.20        278.37        15.24 o                         
  -3  18   5         63.36         80.20         8.50 o                         
  -2  18   5         14.13          9.47         3.44 o                         
  -1  18   5       1439.73       1622.14        54.02 o                         
   0  18   5        240.06        220.02        13.62 o                         
   1  18   5          3.92          3.32         3.03 o                         
   2  18   5        135.25         93.65        10.94 o                         
   3  18   5         65.07         72.21         8.80 o                         
  -4  19   5        354.70        331.32        19.74 o                         
  -3  19   5        114.36         93.56         6.99 o                         
  -2  19   5         26.89         37.87         8.37 o                         
  -1  19   5         26.00         28.65         4.35 o                         
   0  19   5        188.27        167.86        14.59 o                         
   1  19   5         32.24         11.09         4.70 o                         
   2  19   5        106.29        121.63        11.24 o                         
  -2  20   5        130.51        127.33        11.19 o                         
  -1  20   5         31.45         30.93         6.00 o                         
   0  20   5        199.31        199.09        14.69 o                         
   1  20   5        250.54        201.34        14.04 o                         
  -8   0   6        238.85        164.32        16.94 o                         
  -6   0   6        465.43        503.06        47.37 o                         
  -4   0   6        294.56        336.22        13.75 o                         
  -2   0   6       1093.84       1006.22        48.35 o                         
   0   0   6       1832.76       2251.56        68.60 o                         
   2   0   6       4207.48       4645.47       187.85 o                         
   4   0   6       1111.43       1204.68        58.92 o                         
   6   0   6       1076.40       1280.65        81.90 o                         
   8   0   6          0.28          1.85         5.00 o                         
  -9   1   6          0.53         -1.36         3.65 o                         
  -8   1   6        496.06        486.20        23.55 o                         
  -7   1   6          6.22          0.49         5.78 o                         
  -6   1   6          3.38         -0.95         3.65 o                         
  -5   1   6         19.22         19.27         3.40 o                         
  -4   1   6        119.09        126.15         6.92 o                         
  -3   1   6        216.93        261.27        25.49 o                         
  -2   1   6         19.03         15.19         3.64 o                         
  -1   1   6        348.17        288.26        15.37 o                         
   0   1   6       2279.07       2389.25        66.55 o                         
   1   1   6       1763.37       2153.03        46.97 o                         
   2   1   6        633.81        685.07        40.63 o                         
   3   1   6       1126.26       1096.98        31.69 o                         
   4   1   6       1956.33       2152.37        66.63 o                         
   5   1   6          2.78          0.05         3.24 o                         
   6   1   6         53.91         72.93         7.29 o                         
   7   1   6        135.38        164.66         8.46 o                         
   8   1   6         89.55         92.88         7.40 o                         
  -9   2   6         79.77         64.08         7.26 o                         
  -8   2   6         73.61         79.64         6.77 o                         
  -7   2   6         97.31         63.05         6.88 o                         
  -6   2   6        925.49        973.49        26.75 o                         
  -5   2   6        243.36        270.12        10.56 o                         
  -4   2   6       1262.59       1075.32        20.76 o                         
  -3   2   6        197.66        182.81        15.76 o                         
  -2   2   6       1579.44       1547.43        36.92 o                         
  -1   2   6        315.69        256.45        11.59 o                         
   0   2   6       1074.58        918.11        28.01 o                         
   1   2   6        117.95        146.53         8.83 o                         
   2   2   6         17.14         13.89         3.02 o                         
   3   2   6          8.77          6.35         3.11 o                         
   4   2   6        112.50        162.49        10.16 o                         
   5   2   6         86.65        102.29         9.87 o                         
   6   2   6        379.46        415.71        20.98 o                         
   7   2   6        555.65        644.67        21.81 o                         
   8   2   6        284.49        286.56        13.57 o                         
  -9   3   6         27.59         20.78         3.88 o                         
  -8   3   6        191.00        201.31         8.71 o                         
  -7   3   6        221.02        165.77         9.90 o                         
  -6   3   6         62.95         60.26         6.40 o                         
  -5   3   6        136.69        141.61         7.08 o                         
  -4   3   6        278.91        334.46         9.91 o                         
  -3   3   6       1469.79       1468.04        43.11 o                         
  -2   3   6        290.75        231.27        17.16 o                         
  -1   3   6       2324.07       2040.06        63.07 o                         
   0   3   6         18.25         28.49         3.31 o                         
   1   3   6       1202.01       1196.96        41.85 o                         
   2   3   6       4358.68       4372.63        88.70 o                         
   3   3   6         18.52         29.97         4.89 o                         
   4   3   6         24.39         21.29         5.73 o                         
   5   3   6         14.18         18.13         5.07 o                         
   6   3   6        748.09        850.85        36.12 o                         
   7   3   6          3.92          2.10         3.19 o                         
   8   3   6        566.46        637.09        23.09 o                         
  -9   4   6         18.34         17.76         4.52 o                         
  -8   4   6          4.67          0.89         2.41 o                         
  -7   4   6        416.42        430.51        15.43 o                         
  -6   4   6        410.39        390.41        13.58 o                         
  -5   4   6         13.21         19.80         3.31 o                         
  -4   4   6        115.71        108.87         6.68 o                         
  -3   4   6        801.24        734.86        19.77 o                         
  -2   4   6       1726.22       1765.16        47.78 o                         
  -1   4   6         65.47         49.17         8.85 o                         
   0   4   6        871.45        818.19        30.96 o                         
   1   4   6       5426.74       5505.89       126.09 o                         
   2   4   6        151.68        117.68         7.27 o                         
   3   4   6         54.94         78.17         6.45 o                         
   4   4   6        317.14        330.67        16.39 o                         
   5   4   6         13.86         15.39         7.35 o                         
   6   4   6        111.62        126.29         7.80 o                         
   7   4   6        225.64        251.86        11.68 o                         
   8   4   6          1.53         -0.12         2.55 o                         
  -9   5   6          2.68          2.60         3.75 o                         
  -8   5   6         46.96         75.41        11.65 o                         
  -7   5   6          0.71         -0.87         6.86 o                         
  -6   5   6        479.43        415.60        23.16 o                         
  -5   5   6        703.55        817.30        26.65 o                         
  -4   5   6         49.77         37.73         5.06 o                         
  -3   5   6        220.78        312.08        14.55 o                         
  -2   5   6        374.38        275.22        15.72 o                         
  -1   5   6        187.05        167.66        16.89 o                         
   0   5   6       1582.22       1328.37        45.14 o                         
   1   5   6       4181.18       4071.46        82.55 o                         
   2   5   6        568.00        598.45        18.79 o                         
   3   5   6       1294.83       1511.98        37.84 o                         
   4   5   6        894.49        970.49        43.94 o                         
   5   5   6        374.33        389.53        28.63 o                         
   6   5   6        886.01        943.14        35.39 o                         
   7   5   6          3.28         -1.60         5.30 o                         
   8   5   6         54.54         53.78        21.14 o                         
  -9   6   6        275.48        293.64        19.39 o                         
  -8   6   6        433.50        485.71        27.71 o                         
  -7   6   6         21.50         11.59         7.22 o                         
  -6   6   6          0.22          4.92         5.14 o                         
  -5   6   6         84.38        114.68         7.90 o                         
  -4   6   6        871.02        899.40        50.69 o                         
  -3   6   6         67.75         75.27         6.48 o                         
  -2   6   6         23.92        128.26        11.07 o                         
  -1   6   6         14.97          9.29         4.80 o                         
   0   6   6         15.39         24.28         4.03 o                         
   1   6   6        943.44        857.59        26.83 o                         
   2   6   6       2989.99       3121.30        72.32 o                         
   3   6   6       1528.39       1638.31        40.62 o                         
   4   6   6        501.75        523.81        21.85 o                         
   5   6   6        116.17        131.18        15.79 o                         
   6   6   6        293.04        303.68        16.72 o                         
   7   6   6        110.87        117.48        12.94 o                         
   8   6   6          3.21          2.40         2.83 o                         
  -9   7   6        292.01        298.23        18.94 o                         
  -8   7   6          1.43         -1.05         3.29 o                         
  -7   7   6         32.57         24.64         7.85 o                         
  -6   7   6        298.98        263.90        13.61 o                         
  -5   7   6        261.76        227.71        12.31 o                         
  -4   7   6         59.69         58.06         7.54 o                         
  -3   7   6       1325.75       1178.15        30.63 o                         
  -2   7   6         31.96         30.84         5.04 o                         
  -1   7   6          7.11         30.73         9.09 o                         
   0   7   6       2660.16       2451.54        53.16 o                         
   1   7   6        303.34        284.59        10.62 o                         
   2   7   6        458.07        472.26        14.98 o                         
   3   7   6       3119.72       3291.72        71.71 o                         
   4   7   6        910.61        944.08        32.31 o                         
   5   7   6        163.15        200.84        19.89 o                         
   6   7   6         62.84         81.55        11.84 o                         
   7   7   6          3.99          2.25         8.15 o                         
  -9   8   6        146.33        106.44         9.89 o                         
  -8   8   6        154.79        153.50        18.06 o                         
  -7   8   6        161.90        211.15        40.18 o                         
  -6   8   6       1571.03       1687.38        50.56 o                         
  -5   8   6        550.77        548.61        17.88 o                         
  -4   8   6         14.99         12.27         3.62 o                         
  -3   8   6         15.90          8.36         3.06 o                         
  -2   8   6         62.44         84.17         5.97 o                         
  -1   8   6        303.18        272.97        17.12 o                         
   0   8   6        407.17        438.26        15.07 o                         
   1   8   6         31.73         44.09         4.44 o                         
   2   8   6         32.36         23.31         3.61 o                         
   3   8   6       2332.24       2454.93        56.85 o                         
   4   8   6         38.28         27.68         7.95 o                         
   5   8   6        361.71        425.56        29.53 o                         
   6   8   6        286.48        268.37        41.85 o                         
   7   8   6        132.53        136.38        27.33 o                         
  -8   9   6        196.65        189.98        11.73 o                         
  -7   9   6        347.81        411.67        20.19 o                         
  -6   9   6         87.76        110.61         8.45 o                         
  -5   9   6          1.75          4.12         3.79 o                         
  -4   9   6        709.56        699.46        36.27 o                         
  -3   9   6        465.82        510.17        16.66 o                         
  -2   9   6        143.74         95.53         8.11 o                         
  -1   9   6       1279.00       1222.26        34.20 o                         
   0   9   6        512.06        554.94        19.30 o                         
   1   9   6       2466.13       2306.93        52.45 o                         
   2   9   6        786.06        805.08        23.95 o                         
   3   9   6        164.97        166.38         9.03 o                         
   4   9   6        369.93        344.06        24.64 o                         
   5   9   6         15.51         13.04         9.24 o                         
   6   9   6         78.50         73.28         8.73 o                         
   7   9   6          2.03         -0.85         5.50 o                         
  -8  10   6          3.52          8.05         4.30 o                         
  -7  10   6        448.67        545.11        23.02 o                         
  -6  10   6         35.58         42.06         6.23 o                         
  -5  10   6         22.77         15.75         4.15 o                         
  -4  10   6        106.55         65.66         6.01 o                         
  -3  10   6         23.60         29.90         4.24 o                         
  -2  10   6         11.49          7.96         4.59 o                         
  -1  10   6       1157.15       1231.32        33.50 o                         
   0  10   6        387.82        368.52        13.11 o                         
   1  10   6       2993.97       3029.26        66.56 o                         
   2  10   6        128.56        129.07         8.47 o                         
   3  10   6          4.60          1.62         3.87 o                         
   4  10   6        144.10        138.17        19.49 o                         
   5  10   6         59.44         45.03        12.54 o                         
   6  10   6        111.37         75.58         8.23 o                         
   7  10   6        217.50        164.21        14.74 o                         
  -8  11   6         26.30         12.24         4.25 o                         
  -7  11   6        794.51        798.83        34.16 o                         
  -6  11   6         82.35         59.02         6.71 o                         
  -5  11   6        244.67        277.35        15.41 o                         
  -4  11   6        348.43        352.56        19.35 o                         
  -3  11   6        125.04        141.25         9.56 o                         
  -2  11   6       1123.17       1069.50        40.73 o                         
  -1  11   6        959.69        818.96        29.00 o                         
   0  11   6        247.65        238.93        10.65 o                         
   1  11   6       2115.49       2116.91        59.73 o                         
   2  11   6          0.84         -1.20         6.75 o                         
   3  11   6         86.49         93.45        15.24 o                         
   4  11   6         69.30         67.56        13.29 o                         
   5  11   6         47.14         54.97        12.04 o                         
   6  11   6          1.47          2.61         3.50 o                         
   7  11   6          0.01          2.65         3.80 o                         
  -7  12   6         13.67         12.29         6.40 o                         
  -6  12   6        336.74        381.14        30.73 o                         
  -5  12   6        306.47        315.32        15.64 o                         
  -4  12   6         21.51         40.86         9.02 o                         
  -3  12   6         46.62         25.29         6.96 o                         
  -2  12   6        274.40        276.82        29.78 o                         
  -1  12   6         10.82         16.35         4.98 o                         
   0  12   6       1048.74       1090.47        30.52 o                         
   1  12   6        413.31        395.33        28.68 o                         
   2  12   6        254.48        286.24        24.54 o                         
   3  12   6        173.02        206.54        21.19 o                         
   4  12   6         47.18         67.61        12.59 o                         
   5  12   6        484.44        534.80        33.98 o                         
   6  12   6        481.48        460.04        19.14 o                         
  -7  13   6         74.15         72.81        10.19 o                         
  -6  13   6         65.57         63.76        11.54 o                         
  -5  13   6         41.08         58.13         6.56 o                         
  -4  13   6         86.30         88.93        10.25 o                         
  -3  13   6       1989.50       2322.51        75.22 o                         
  -2  13   6         13.39         16.34         6.95 o                         
  -1  13   6        920.78        863.07        33.07 o                         
   0  13   6          0.57         -3.05         6.20 o                         
   1  13   6         13.00         12.59         6.60 o                         
   2  13   6          7.60          6.55         7.10 o                         
   3  13   6        195.92        127.68        16.19 o                         
   4  13   6         21.82         22.49         8.55 o                         
   5  13   6         75.68         60.57        10.14 o                         
   6  13   6        107.55        104.99        10.74 o                         
  -7  14   6         14.36         20.39         5.35 o                         
  -6  14   6          2.05         -0.90         6.65 o                         
  -5  14   6          2.70          3.94         4.67 o                         
  -4  14   6        173.76        142.01        12.05 o                         
  -3  14   6        485.46        483.08        32.13 o                         
  -2  14   6        946.98       1110.98        56.37 o                         
  -1  14   6       1580.46       1905.69        85.95 o                         
   0  14   6         14.59          9.00         6.45 o                         
   1  14   6         27.01         16.24         7.10 o                         
   2  14   6         14.21         45.07        10.09 o                         
   3  14   6        162.62        163.96        17.19 o                         
   4  14   6          2.48          4.40         6.00 o                         
   5  14   6        586.75        593.67        32.43 o                         
  -6  15   6        104.47        123.73        12.69 o                         
  -5  15   6         16.22         31.97         6.45 o                         
  -4  15   6        613.56        714.71        39.23 o                         
  -3  15   6        334.25        363.35        26.19 o                         
  -2  15   6       1432.16       1523.70        71.46 o                         
  -1  15   6        558.13        593.32        35.98 o                         
   0  15   6        469.82        521.66        32.88 o                         
   1  15   6          1.03         -1.90         5.60 o                         
   2  15   6         12.94          6.50         5.75 o                         
   3  15   6         62.27         66.21        10.59 o                         
   4  15   6         23.67         13.79         5.60 o                         
   5  15   6         24.54         14.24         5.00 o                         
  -6  16   6         11.73         16.39         5.05 o                         
  -5  16   6         12.99          6.00         5.30 o                         
  -4  16   6        206.84        272.56        15.15 o                         
  -3  16   6        342.75        285.99        21.74 o                         
  -2  16   6        378.91        450.50        28.93 o                         
  -1  16   6         12.01         19.64         6.90 o                         
   0  16   6        194.83        231.37        19.59 o                         
   1  16   6        906.93        833.24        43.93 o                         
   2  16   6         56.59         79.16        11.24 o                         
   3  16   6         14.80         23.79         6.35 o                         
   4  16   6          7.54          6.30         4.10 o                         
  -5  17   6        224.68        231.27        16.64 o                         
  -4  17   6         23.27         38.62         5.97 o                         
  -3  17   6        103.82        107.42         9.54 o                         
  -2  17   6          0.27          2.78         3.11 o                         
  -1  17   6        115.06        108.34        12.54 o                         
   0  17   6        131.09        107.19        12.64 o                         
   1  17   6        236.12        221.33        17.79 o                         
   2  17   6          3.26          3.40         4.35 o                         
   3  17   6          1.04         -0.55         3.65 o                         
  -3  18   6          3.90          5.48         4.17 o                         
  -2  18   6         81.47         79.40        11.22 o                         
  -1  18   6         11.99          9.85         3.44 o                         
   0  18   6        226.83        225.57        17.14 o                         
   1  18   6          7.67         21.04         5.85 o                         
   2  18   6         25.46         18.24         5.00 o                         
   3  18   6        136.89        134.23        10.54 o                         
  -3  19   6        350.48        397.88        21.69 o                         
  -2  19   6          0.42          2.41         2.40 o                         
  -1  19   6        119.91        117.08        10.89 o                         
   0  19   6         23.04         41.78         6.50 o                         
   1  19   6         76.23         90.50         8.90 o                         
  -9   0   7        339.24        351.95        24.19 o                         
  -7   0   7         29.56         10.54        10.84 o                         
  -5   0   7        110.63        104.52        14.12 o                         
  -3   0   7        374.72        442.54        24.71 o                         
  -1   0   7       2756.34       2847.87       122.63 o                         
   1   0   7       8206.90       9171.09       253.60 o                         
   3   0   7         11.77         14.59         5.55 o                         
   5   0   7         30.18         17.54         7.35 o                         
   7   0   7        701.60        877.91        49.07 o                         
  -9   1   7        170.66        174.49        11.39 o                         
  -8   1   7         82.74         82.04         8.74 o                         
  -7   1   7        137.16        183.45        23.99 o                         
  -6   1   7         70.41         72.89         8.25 o                         
  -5   1   7        398.52        415.48        19.03 o                         
  -4   1   7        603.28        760.40        25.52 o                         
  -3   1   7        369.34        284.55        16.89 o                         
  -2   1   7        260.24        266.51         9.31 o                         
  -1   1   7        869.44        959.07        36.34 o                         
   0   1   7        385.80        369.65        14.16 o                         
   1   1   7       2055.90       2150.11        44.58 o                         
   2   1   7        939.75       1014.88        31.84 o                         
   3   1   7         20.07         22.91         5.24 o                         
   4   1   7       1421.75       1500.95        50.63 o                         
   5   1   7        465.49        507.56        23.92 o                         
   6   1   7        602.26        736.74        24.82 o                         
   7   1   7        250.11        274.23        10.43 o                         
   8   1   7         98.95        127.73         6.46 o                         
  -9   2   7        121.23        112.12         8.92 o                         
  -8   2   7         14.65          2.31         5.07 o                         
  -7   2   7        554.89        596.22        45.52 o                         
  -6   2   7       1010.45       1177.80        60.57 o                         
  -5   2   7        674.66        775.22        45.05 o                         
  -4   2   7       1060.36       1115.62        28.29 o                         
  -3   2   7       1190.90       1241.21        32.32 o                         
  -2   2   7          0.14          5.30         2.81 o                         
  -1   2   7        993.51        990.55        52.97 o                         
   0   2   7       1876.41       1968.02        53.90 o                         
   1   2   7        759.65        714.61        19.67 o                         
   2   2   7          6.81          3.74         2.71 o                         
   3   2   7         13.78         15.99         5.09 o                         
   4   2   7        434.16        449.65        30.68 o                         
   5   2   7        213.76        190.33        13.39 o                         
   6   2   7         10.41         18.46         3.83 o                         
   7   2   7        166.09        153.12         7.53 o                         
   8   2   7        349.84        323.87        29.08 o                         
  -9   3   7          9.23          7.23         2.84 o                         
  -8   3   7         67.98         92.40        11.98 o                         
  -7   3   7         16.58         34.78        14.09 o                         
  -6   3   7          0.31         12.21         8.60 o                         
  -5   3   7         59.84         84.35         8.85 o                         
  -4   3   7        357.00        339.05        15.35 o                         
  -3   3   7       6264.38       6976.79       124.21 o                         
  -2   3   7         10.73         24.73         2.80 o                         
  -1   3   7          8.45          4.21         2.38 o                         
   0   3   7        760.49        485.64        24.14 o                         
   1   3   7          4.63          3.76         2.25 o                         
   2   3   7          0.29          1.12         2.30 o                         
   3   3   7       1842.41       2081.88        56.42 o                         
   4   3   7         61.46         68.74        11.32 o                         
   5   3   7         70.60         72.41        12.09 o                         
   6   3   7        829.27        868.08        23.55 o                         
   7   3   7         11.25          9.18         3.12 o                         
  -9   4   7         35.44         26.14         7.50 o                         
  -8   4   7          6.31         10.03         3.42 o                         
  -7   4   7        164.87        182.17        46.00 o                         
  -6   4   7          2.92          4.32         4.82 o                         
  -5   4   7       1430.58       1464.52        43.76 o                         
  -4   4   7        598.71        739.19        23.87 o                         
  -3   4   7          0.89          3.04         3.32 o                         
  -2   4   7         32.35         17.42         2.83 o                         
  -1   4   7       1111.24       1095.51        40.53 o                         
   0   4   7        904.88        862.74        29.11 o                         
   1   4   7        171.62        225.41        11.57 o                         
   2   4   7        683.94        765.06        22.75 o                         
   3   4   7       1142.03       1172.43        36.79 o                         
   4   4   7       3779.49       3962.16       119.69 o                         
   5   4   7        124.70         89.90        13.09 o                         
   6   4   7        434.44        483.79        15.61 o                         
   7   4   7        263.42        266.04        15.24 o                         
  -9   5   7         54.37         39.78         6.40 o                         
  -8   5   7         35.25         27.56         5.89 o                         
  -7   5   7         19.03          6.85         9.19 o                         
  -6   5   7        198.30        229.61        14.90 o                         
  -5   5   7       1397.12       1526.71        35.70 o                         
  -4   5   7        350.31        371.15        27.38 o                         
  -3   5   7        150.18        166.12        13.11 o                         
  -2   5   7        246.82        262.06        18.22 o                         
  -1   5   7       1764.03       1308.67        66.86 o                         
   0   5   7        323.28        250.84        12.16 o                         
   1   5   7          8.01         10.14         2.79 o                         
   2   5   7       1669.89       1780.91        42.97 o                         
   3   5   7        391.61        435.88        16.99 o                         
   4   5   7       4607.07       5179.57       208.28 o                         
   5   5   7        497.91        642.99        39.33 o                         
   6   5   7         13.23          5.80         5.65 o                         
   7   5   7        132.11        126.29        31.43 o                         
  -9   6   7         36.77         35.18         5.90 o                         
  -8   6   7        207.91        160.24        25.36 o                         
  -7   6   7        968.20       1129.12        43.64 o                         
  -6   6   7         25.25         22.71         5.98 o                         
  -5   6   7          3.82         13.48         4.01 o                         
  -4   6   7        675.80        676.07        26.53 o                         
  -3   6   7        232.96        221.29        16.87 o                         
  -2   6   7        115.65        103.40        10.81 o                         
  -1   6   7        700.77        579.88        39.33 o                         
   0   6   7        799.12        752.20        25.07 o                         
   1   6   7        624.88        661.71        20.49 o                         
   2   6   7        824.27        823.12        24.65 o                         
   3   6   7         76.76         57.97         6.08 o                         
   4   6   7         50.36         46.47         9.64 o                         
   5   6   7         81.37         87.25        13.14 o                         
   6   6   7          8.99          9.33         7.17 o                         
   7   6   7        301.27        189.94        19.99 o                         
  -8   7   7         89.36         86.50         8.57 o                         
  -7   7   7          0.74         10.23         8.45 o                         
  -6   7   7        918.00       1095.81        31.63 o                         
  -5   7   7        397.60        502.90        19.82 o                         
  -4   7   7        703.12        624.87        33.95 o                         
  -3   7   7         94.96        129.54         9.97 o                         
  -2   7   7        734.49        662.29        24.62 o                         
  -1   7   7         54.90         74.16        14.19 o                         
   0   7   7         25.86         18.20         4.00 o                         
   1   7   7       1210.42       1220.81        28.88 o                         
   2   7   7        879.01        951.24        34.98 o                         
   3   7   7        171.87        199.93        10.05 o                         
   4   7   7         46.61         52.78         9.39 o                         
   5   7   7        263.82        280.91        22.11 o                         
   6   7   7        157.91        143.43        13.52 o                         
   7   7   7         44.78         38.09        11.02 o                         
  -8   8   7          2.91          2.35         3.34 o                         
  -7   8   7        185.19        177.60        21.24 o                         
  -6   8   7        265.77        332.60        25.85 o                         
  -5   8   7        493.19        541.99        27.82 o                         
  -4   8   7         47.17         50.79         6.66 o                         
  -3   8   7        139.40        185.40        12.80 o                         
  -2   8   7          0.49          2.25         3.14 o                         
  -1   8   7         42.90         49.90        10.94 o                         
   0   8   7       1269.53       1300.80        40.43 o                         
   1   8   7        266.79        268.27        10.11 o                         
   2   8   7        678.23        576.83        17.69 o                         
   3   8   7        828.62        809.70        33.55 o                         
   4   8   7          1.73         -2.96         4.45 o                         
   5   8   7       1112.59       1109.60        53.87 o                         
   6   8   7        115.81        110.82        23.59 o                         
   7   8   7          3.71          7.70         5.50 o                         
  -8   9   7         69.63         85.90         9.64 o                         
  -7   9   7        183.07        150.92        18.14 o                         
  -6   9   7       1013.36       1257.62        44.92 o                         
  -5   9   7        520.61        583.22        27.85 o                         
  -4   9   7        127.66         94.99        13.87 o                         
  -3   9   7       1626.79       1582.82        56.69 o                         
  -2   9   7         19.92         32.83         6.97 o                         
  -1   9   7         40.62         44.43         6.19 o                         
   0   9   7         12.70          5.77         2.77 o                         
   1   9   7         54.30         65.00         6.10 o                         
   2   9   7         45.85         53.54         5.65 o                         
   3   9   7       1633.66       1729.98        58.26 o                         
   4   9   7        176.72        153.84        12.60 o                         
   5   9   7         65.10         67.14         8.05 o                         
   6   9   7         57.26         49.22         9.39 o                         
  -8  10   7        106.47        117.08        10.54 o                         
  -7  10   7         20.07         28.68         6.95 o                         
  -6  10   7         27.54         38.83         7.56 o                         
  -5  10   7         40.47         55.56         9.83 o                         
  -4  10   7        516.65        515.65        22.20 o                         
  -3  10   7        443.06        335.41        15.22 o                         
  -2  10   7       1290.18       1270.94        40.69 o                         
  -1  10   7        323.43        317.41        16.54 o                         
   0  10   7        572.32        500.88        16.22 o                         
   1  10   7         52.32         54.21         9.37 o                         
   2  10   7        110.64        112.31        10.44 o                         
   3  10   7          1.82          1.43         4.01 o                         
   4  10   7        591.92        621.72        26.99 o                         
   5  10   7        312.15        310.18        24.89 o                         
   6  10   7         16.90         19.39         6.55 o                         
  -7  11   7         27.08         20.14         4.57 o                         
  -6  11   7         18.82         45.43         7.54 o                         
  -5  11   7         35.44         36.24         5.86 o                         
  -4  11   7        649.78        706.45        26.46 o                         
  -3  11   7        104.34         78.24        10.65 o                         
  -2  11   7        106.50        116.48        11.71 o                         
  -1  11   7         14.14         11.63         3.85 o                         
   0  11   7        366.24        278.44        19.78 o                         
   1  11   7        343.28        349.08        18.48 o                         
   2  11   7         63.00         69.48         8.27 o                         
   3  11   7         54.15         74.08         8.32 o                         
   4  11   7        971.46        994.35        52.87 o                         
   5  11   7        217.36        192.89        17.89 o                         
   6  11   7        126.13        117.18        11.79 o                         
  -7  12   7          5.94          9.52         3.21 o                         
  -6  12   7        273.97        384.64        29.53 o                         
  -5  12   7         26.95         32.45         5.60 o                         
  -4  12   7        183.70        147.65        13.91 o                         
  -3  12   7         20.26         33.17         7.23 o                         
  -2  12   7        408.07        355.15        26.49 o                         
  -1  12   7        427.09        496.68        23.24 o                         
   0  12   7       1784.83       1851.43        66.50 o                         
   1  12   7         70.87         58.32         7.38 o                         
   2  12   7        122.60        148.10        11.45 o                         
   3  12   7         12.14          6.20         6.25 o                         
   4  12   7         87.42         77.51        11.89 o                         
   5  12   7        113.98        117.78        12.74 o                         
   6  12   7         28.04         15.64         4.80 o                         
  -7  13   7         14.41         18.79         5.35 o                         
  -6  13   7        322.17        369.54        26.69 o                         
  -5  13   7         61.99         53.77         5.94 o                         
  -4  13   7        117.56        110.83        12.62 o                         
  -3  13   7        228.93        302.81        18.33 o                         
  -2  13   7       2101.00       2111.33        93.60 o                         
  -1  13   7          0.03         -0.18         3.45 o                         
   0  13   7         16.55         16.86         4.59 o                         
   1  13   7          0.56         -1.01         3.59 o                         
   2  13   7        168.54        118.28        14.49 o                         
   3  13   7          9.64          4.65         5.95 o                         
   4  13   7         16.38         30.73         7.60 o                         
   5  13   7          3.31          1.25         4.05 o                         
  -6  14   7        153.11        161.16        14.99 o                         
  -5  14   7         34.41         15.05         4.70 o                         
  -4  14   7        125.31        120.24        10.62 o                         
  -3  14   7         28.02         16.74         6.35 o                         
  -2  14   7         50.96         57.04         7.19 o                         
  -1  14   7        239.31        244.56        27.81 o                         
   0  14   7       1314.43       1374.35        45.99 o                         
   1  14   7          2.06          5.55         6.30 o                         
   2  14   7        630.64        639.54        37.13 o                         
   3  14   7         26.81         34.63         8.30 o                         
   4  14   7        116.54        145.47        13.84 o                         
   5  14   7          0.85         -0.50         3.30 o                         
  -6  15   7        186.09        186.15        14.69 o                         
  -5  15   7         17.62         18.99         6.35 o                         
  -4  15   7         79.60         84.77         8.18 o                         
  -3  15   7         18.05         18.28         4.55 o                         
  -2  15   7        133.94        139.74        10.46 o                         
  -1  15   7        556.33        522.96        31.98 o                         
   0  15   7         74.90         58.32         9.94 o                         
   1  15   7         30.81         24.74         7.10 o                         
   2  15   7          3.36          3.20         4.65 o                         
   3  15   7          2.75         -0.70         4.65 o                         
   4  15   7        150.35        136.97        12.04 o                         
  -5  16   7         36.49         21.52         3.88 o                         
  -4  16   7        230.45        224.06        20.64 o                         
  -3  16   7         24.42         43.72         5.48 o                         
  -2  16   7        429.74        521.71        30.63 o                         
  -1  16   7         62.19         45.17         8.65 o                         
   0  16   7          3.62          1.55         4.20 o                         
   1  16   7        168.84        142.12        14.19 o                         
   2  16   7        359.95        354.05        22.79 o                         
   3  16   7        102.50         77.56         9.24 o                         
   4  16   7        104.36         94.10         8.80 o                         
  -4  17   7        248.94        234.42        16.19 o                         
  -3  17   7        617.88        673.98        34.43 o                         
  -2  17   7         17.35         15.39         5.35 o                         
  -1  17   7          1.27          3.45         4.50 o                         
   0  17   7         10.99          3.40         5.40 o                         
   1  17   7        228.48        244.96        17.64 o                         
   2  17   7         17.23          9.44         4.20 o                         
   3  17   7        297.70        285.84        17.19 o                         
  -3  18   7        138.62        150.32        12.04 o                         
  -2  18   7         49.21         57.32         7.70 o                         
  -1  18   7        301.02        313.13        19.89 o                         
   0  18   7         19.25          4.40         4.00 o                         
   1  18   7         40.09         37.13         6.15 o                         
   2  18   7        147.44        203.44        13.49 o                         
  -1  19   7        131.61        132.53        10.59 o                         
  -8   0   8         64.64         43.13        11.64 o                         
  -6   0   8        620.89        707.91        49.02 o                         
  -4   0   8        168.77        213.91        18.93 o                         
  -2   0   8       6462.96       6288.67       148.11 o                         
   0   0   8          3.93          4.13         4.00 o                         
   2   0   8       1030.12       1151.76        78.66 o                         
   4   0   8        301.20        343.26        26.34 o                         
   6   0   8        271.78        345.43        22.39 o                         
  -9   1   8          1.33          2.22         3.13 o                         
  -8   1   8         54.03         39.47         6.31 o                         
  -7   1   8         46.25         63.71        15.74 o                         
  -6   1   8        198.46        246.72        19.11 o                         
  -5   1   8         67.27        100.51         9.95 o                         
  -4   1   8       4784.54       5456.15       116.06 o                         
  -3   1   8       1838.13       2135.17        52.67 o                         
  -2   1   8         69.63         79.01         8.38 o                         
  -1   1   8        523.61        504.64        14.52 o                         
   0   1   8        311.39        269.17        15.23 o                         
   1   1   8        284.18        280.24        16.13 o                         
   2   1   8        254.89        293.30        18.81 o                         
   3   1   8        348.36        378.28        24.53 o                         
   4   1   8         27.87         45.97         9.94 o                         
   5   1   8         89.32        112.42        10.24 o                         
   6   1   8         97.91        119.53         9.59 o                         
   7   1   8         38.60         54.65         3.81 o                         
  -9   2   8         53.86         33.85         6.17 o                         
  -8   2   8         11.25          6.78         4.84 o                         
  -7   2   8         20.33         42.78        13.94 o                         
  -6   2   8          0.28          5.30         9.24 o                         
  -5   2   8          5.77         11.76         6.66 o                         
  -4   2   8        623.58        551.52        21.95 o                         
  -3   2   8        807.53        879.88        28.07 o                         
  -2   2   8         54.45         32.60         3.89 o                         
  -1   2   8       1437.64       1271.14        29.68 o                         
   0   2   8       2477.87       2211.33        53.34 o                         
   1   2   8       1066.45       1086.60        36.19 o                         
   2   2   8          3.23          3.73         3.11 o                         
   3   2   8          0.47          2.39         3.67 o                         
   4   2   8        167.61        282.41        84.38 o                         
   5   2   8        231.80        257.20        65.96 o                         
   6   2   8        171.56        212.13        13.54 o                         
   7   2   8          7.12          8.65         2.10 o                         
  -9   3   8          5.70          7.70         5.05 o                         
  -8   3   8         35.08         48.97         6.62 o                         
  -7   3   8        233.60        188.60        24.49 o                         
  -6   3   8        399.05        441.70        37.63 o                         
  -5   3   8         59.87         69.51        14.79 o                         
  -4   3   8         10.38         20.83         5.34 o                         
  -3   3   8        258.07        244.15        13.34 o                         
  -2   3   8       3539.72       3475.41        57.35 o                         
  -1   3   8       1141.16        869.28        25.18 o                         
   0   3   8         66.17         59.13         6.99 o                         
   1   3   8          2.84          1.68         2.20 o                         
   2   3   8       1525.22       1769.09        39.93 o                         
   3   3   8        172.57        211.08        12.95 o                         
   4   3   8          0.49          1.71         5.75 o                         
   5   3   8         46.15         39.03         7.75 o                         
   6   3   8          5.76         11.62         2.78 o                         
   7   3   8          8.35          9.98         2.53 o                         
  -8   4   8        288.18        209.85        13.69 o                         
  -7   4   8        624.38        641.09        46.17 o                         
  -6   4   8         19.46         31.08        12.09 o                         
  -5   4   8        138.74        178.79        18.61 o                         
  -4   4   8        476.69        555.58        23.95 o                         
  -3   4   8          5.11         13.00         4.84 o                         
  -2   4   8         67.58         57.22         5.66 o                         
  -1   4   8        765.91        678.06        30.83 o                         
   0   4   8       1291.23       1314.78        65.70 o                         
   1   4   8       1017.23        976.29        22.34 o                         
   2   4   8        175.67        200.04         9.93 o                         
   3   4   8         42.77         56.85         8.60 o                         
   4   4   8        464.06        455.92        22.06 o                         
   5   4   8        146.71        150.30        12.55 o                         
   6   4   8        460.40        499.67        14.82 o                         
   7   4   8        415.83        439.96        24.14 o                         
  -8   5   8         34.37         16.02         4.65 o                         
  -7   5   8        211.04        284.09        28.48 o                         
  -6   5   8       1900.42       1946.83        74.71 o                         
  -5   5   8        403.32        513.73        22.33 o                         
  -4   5   8        220.68        238.89        17.34 o                         
  -3   5   8       1107.13       1251.14        49.85 o                         
  -2   5   8        141.01        160.97        13.73 o                         
  -1   5   8        109.31        135.51         9.41 o                         
   0   5   8        624.37        507.23        34.11 o                         
   1   5   8       1997.89       2143.62        61.60 o                         
   2   5   8        288.52        278.46        12.95 o                         
   3   5   8         15.49         25.44         8.05 o                         
   4   5   8         83.72         89.85        13.19 o                         
   5   5   8        267.87        287.64        23.59 o                         
   6   5   8         20.92         26.04         6.75 o                         
   7   5   8         28.86         32.28         5.65 o                         
  -8   6   8        146.60        119.84        32.16 o                         
  -7   6   8         96.21         89.66         9.82 o                         
  -6   6   8        909.01       1041.73        34.35 o                         
  -5   6   8        416.51        539.31        23.32 o                         
  -4   6   8          5.19         16.49         4.97 o                         
  -3   6   8        545.28        555.96        27.73 o                         
  -2   6   8        768.09        764.03        34.61 o                         
  -1   6   8        509.18        475.44        26.27 o                         
   0   6   8        171.47        150.86        12.56 o                         
   1   6   8         75.68         60.02         5.80 o                         
   2   6   8       1610.56       1705.35        42.59 o                         
   3   6   8         34.30         15.54         6.35 o                         
   4   6   8          4.75          3.30         5.00 o                         
   5   6   8         76.47         74.66        11.64 o                         
   6   6   8         40.98         38.68         7.50 o                         
  -8   7   8         69.84         34.11         8.57 o                         
  -7   7   8         10.41          3.73         4.41 o                         
  -6   7   8         60.66         80.71         8.56 o                         
  -5   7   8          4.59          3.55         4.88 o                         
  -4   7   8        296.31        263.79        64.71 o                         
  -3   7   8       1376.07       1491.56        66.48 o                         
  -2   7   8        103.79         74.05         8.23 o                         
  -1   7   8         55.39         32.65         5.40 o                         
   0   7   8        229.30        239.14        16.42 o                         
   1   7   8         64.11         37.47         4.81 o                         
   2   7   8        192.19        157.96        17.29 o                         
   3   7   8       2133.14       2288.63       101.89 o                         
   4   7   8        139.63        174.10        17.94 o                         
   5   7   8        168.33        182.20        17.39 o                         
   6   7   8          0.06          2.05         3.55 o                         
  -8   8   8        178.10        178.79        24.29 o                         
  -7   8   8         94.18         86.15        14.24 o                         
  -6   8   8        219.19        302.37        19.73 o                         
  -5   8   8        184.97        185.16        16.73 o                         
  -4   8   8        254.15        279.59        29.18 o                         
  -3   8   8        103.47         74.02        11.25 o                         
  -2   8   8         10.26          9.92         4.64 o                         
  -1   8   8         46.31         51.82         5.60 o                         
   0   8   8       1363.19       1525.15        50.22 o                         
   1   8   8       2109.01       2153.79        64.24 o                         
   2   8   8        229.49        245.31        21.59 o                         
   3   8   8        332.50        400.83        28.83 o                         
   4   8   8          4.83          5.62         4.27 o                         
   5   8   8        249.01        270.71        15.49 o                         
   6   8   8         69.70         78.74        12.19 o                         
  -8   9   8        498.44        424.16        22.99 o                         
  -7   9   8          0.08         -1.00         6.25 o                         
  -6   9   8         30.15         11.17         5.44 o                         
  -5   9   8          1.00          3.19         6.07 o                         
  -4   9   8         20.12         15.62         7.72 o                         
  -3   9   8        109.24        139.11        15.17 o                         
  -2   9   8        972.55        980.36        57.82 o                         
  -1   9   8        211.18        197.08        12.70 o                         
   0   9   8         83.97         97.49        20.49 o                         
   1   9   8        301.48        343.51        26.04 o                         
   2   9   8        576.34        618.56        27.03 o                         
   3   9   8        703.35        762.52        31.29 o                         
   4   9   8        198.11        222.29        14.19 o                         
   5   9   8         61.34         57.09         6.53 o                         
   6   9   8         14.58         11.34         4.90 o                         
  -7  10   8       2224.39       2491.07       102.04 o                         
  -6  10   8         10.30          1.74         4.51 o                         
  -5  10   8          7.90          4.65         5.74 o                         
  -4  10   8          6.13          9.03         6.75 o                         
  -3  10   8         56.97         61.24        10.94 o                         
  -2  10   8         42.31         23.24        11.44 o                         
  -1  10   8        421.92        454.11        23.52 o                         
   0  10   8         44.28         24.08         5.97 o                         
   1  10   8        310.26        267.50        15.87 o                         
   2  10   8         93.46         87.23         9.07 o                         
   3  10   8          7.80         11.75         5.82 o                         
   4  10   8         62.77         65.56         8.92 o                         
   5  10   8         30.10         36.88         7.65 o                         
  -7  11   8          3.84          8.20         4.30 o                         
  -6  11   8         75.57         95.66        10.92 o                         
  -5  11   8        389.56        516.05        70.66 o                         
  -4  11   8         69.36         59.90        10.05 o                         
  -3  11   8          7.07         12.27         6.86 o                         
  -2  11   8         17.04         15.36         4.09 o                         
  -1  11   8        668.26        660.58        33.49 o                         
   0  11   8        586.96        540.71        23.67 o                         
   1  11   8          7.51         12.63         4.17 o                         
   2  11   8        359.55        336.91        17.86 o                         
   3  11   8        339.83        331.21        17.31 o                         
   4  11   8         72.48         67.69         8.62 o                         
   5  11   8        775.57        768.22        37.93 o                         
  -6  12   8         21.55         32.08         8.80 o                         
  -5  12   8        358.47        415.65        21.29 o                         
  -4  12   8         40.72         37.71         5.78 o                         
  -3  12   8        249.83        347.72        20.04 o                         
  -2  12   8        406.00        445.49        21.16 o                         
  -1  12   8         33.35         24.55         4.72 o                         
   0  12   8       1070.70       1107.25        33.64 o                         
   1  12   8          0.21         -0.95         3.30 o                         
   2  12   8        228.69        267.26        15.25 o                         
   3  12   8         12.17         13.10         4.12 o                         
   4  12   8         12.00          9.04         4.90 o                         
   5  12   8        146.67        138.72        11.59 o                         
  -5  13   8         10.82         18.75         5.17 o                         
  -4  13   8         25.58         30.47         5.94 o                         
  -3  13   8       1475.47       1537.65        70.76 o                         
  -2  13   8        145.18        182.97        12.31 o                         
  -1  13   8         13.12          8.25         3.58 o                         
   0  13   8         25.31         33.32         5.59 o                         
   1  13   8         97.98        122.14         9.65 o                         
   2  13   8         52.84         55.00         6.56 o                         
   3  13   8        188.03        158.11        14.74 o                         
   4  13   8         17.74         12.84         4.55 o                         
  -5  14   8        263.00        345.61        24.09 o                         
  -4  14   8         17.64          2.07         3.37 o                         
  -3  14   8        152.29        136.84        10.05 o                         
  -2  14   8        266.16        310.02        16.06 o                         
  -1  14   8         85.60         97.99        14.72 o                         
   0  14   8         20.97         18.14         4.24 o                         
   1  14   8        392.64        403.99        20.84 o                         
   2  14   8         48.08         32.13         6.95 o                         
   3  14   8         10.13          6.25         4.40 o                         
   4  14   8        186.40        193.69        13.69 o                         
  -5  15   8         15.70         15.24         4.45 o                         
  -4  15   8        106.75        105.47         8.02 o                         
  -3  15   8          2.93          7.71         3.01 o                         
  -2  15   8          1.26          2.36         2.69 o                         
  -1  15   8         43.66         69.48        14.17 o                         
   0  15   8          2.40          3.70         4.30 o                         
   1  15   8        147.95        120.88        12.69 o                         
   2  15   8          0.33          0.65         3.80 o                         
   3  15   8        369.85        409.07        22.89 o                         
  -4  16   8          0.15          3.75         2.36 o                         
  -3  16   8          5.47          7.12         2.74 o                         
  -2  16   8        134.09        142.08         9.09 o                         
  -1  16   8        393.62        364.60        22.84 o                         
   0  16   8         38.36         28.03         6.30 o                         
   1  16   8         19.42         19.54         5.35 o                         
   2  16   8         48.51         60.57         7.65 o                         
  -3  17   8         70.13         64.26         7.45 o                         
  -2  17   8        271.53        258.31        17.04 o                         
  -1  17   8         54.13         57.57         7.80 o                         
   0  17   8         18.51         16.24         5.00 o                         
   1  17   8        170.30        186.10        13.44 o                         
  -1  18   8         16.27         27.28         4.95 o                         
  -7   0   9        713.47        668.03        46.37 o                         
  -5   0   9       1680.35       1876.31        94.65 o                         
  -3   0   9       2868.63       2841.58        96.04 o                         
  -1   0   9       1451.43       1437.36        54.74 o                         
   1   0   9        206.05        198.44        26.44 o                         
   3   0   9        133.63        167.96        33.83 o                         
   5   0   9        422.83        475.59        26.44 o                         
  -8   1   9        106.51        126.13        10.58 o                         
  -7   1   9         11.22         11.29         9.64 o                         
  -6   1   9         81.23         91.77        12.26 o                         
  -5   1   9          4.90          6.88         6.16 o                         
  -4   1   9        984.91       1232.62        48.52 o                         
  -3   1   9        804.10       1033.42        32.49 o                         
  -2   1   9        192.75        212.14        10.38 o                         
  -1   1   9        665.98        700.39        20.60 o                         
   0   1   9         22.61         26.94         4.93 o                         
   1   1   9        320.09        263.57        19.41 o                         
   2   1   9          2.20          0.31         8.03 o                         
   3   1   9        281.41        365.94        78.91 o                         
   4   1   9         24.54         25.05         9.27 o                         
   5   1   9        856.23        999.07        41.95 o                         
   6   1   9         37.60         37.52         3.48 o                         
  -8   2   9          4.47          6.01         3.68 o                         
  -7   2   9        147.78        182.05        23.04 o                         
  -6   2   9         24.85         35.73        12.69 o                         
  -5   2   9        482.82        577.81        29.96 o                         
  -4   2   9        221.46        208.82        25.16 o                         
  -3   2   9       1131.35       1052.90        32.66 o                         
  -2   2   9        249.88        261.24        10.39 o                         
  -1   2   9         59.26         67.44         5.96 o                         
   0   2   9       1380.58       1283.24        34.80 o                         
   1   2   9        785.78        729.09        49.53 o                         
   2   2   9         51.32         40.87        10.84 o                         
   3   2   9        674.07        739.98        30.93 o                         
   4   2   9        164.08        180.73        19.87 o                         
   5   2   9        207.62        219.79        14.73 o                         
   6   2   9         43.63         38.82         6.44 o                         
  -8   3   9          3.58         -1.24         3.09 o                         
  -7   3   9          0.71          9.39         9.29 o                         
  -6   3   9         87.09         43.33        12.89 o                         
  -5   3   9        682.84        879.01        54.42 o                         
  -4   3   9        738.09        770.42        35.09 o                         
  -3   3   9          4.63         19.46         5.05 o                         
  -2   3   9          7.61          0.90         2.93 o                         
  -1   3   9        120.76         97.01         8.67 o                         
   0   3   9        528.10        501.52        21.90 o                         
   1   3   9        189.66        160.20        16.56 o                         
   2   3   9         60.73         50.24         6.91 o                         
   3   3   9       2467.15       2821.90        96.93 o                         
   4   3   9         75.65         71.25         8.80 o                         
   5   3   9        192.34        215.44        13.72 o                         
   6   3   9         79.25         75.11         5.62 o                         
  -8   4   9          5.11          3.06         3.85 o                         
  -7   4   9         36.24         28.13        11.04 o                         
  -6   4   9        647.10        709.41        48.02 o                         
  -5   4   9       1036.27       1061.00        43.50 o                         
  -4   4   9         98.34        117.73        17.69 o                         
  -3   4   9         37.51          7.00         6.09 o                         
  -2   4   9        857.43        723.23        19.66 o                         
  -1   4   9       1219.27       1100.38        31.43 o                         
   0   4   9        409.84        309.95        16.66 o                         
   1   4   9        163.97        159.02        11.74 o                         
   2   4   9        225.72        268.71        17.77 o                         
   3   4   9        293.48        262.01        18.08 o                         
   4   4   9        219.68        197.55        18.07 o                         
   5   4   9         97.17         87.22         8.77 o                         
   6   4   9        194.16        168.93        25.86 o                         
  -8   5   9         61.80         62.92        11.04 o                         
  -7   5   9         64.33        116.44        17.44 o                         
  -6   5   9         62.01         76.90         9.84 o                         
  -5   5   9        242.95        203.95        16.50 o                         
  -4   5   9       2429.60       2727.99       122.93 o                         
  -3   5   9        189.56        192.09        14.56 o                         
  -2   5   9        109.96        115.94        18.54 o                         
  -1   5   9          5.77          4.94         4.75 o                         
   0   5   9          0.61          4.53         3.54 o                         
   1   5   9        723.63        810.95        45.17 o                         
   2   5   9        317.53        421.77        29.73 o                         
   3   5   9          3.08         -1.10         4.55 o                         
   4   5   9          4.57          2.05         5.25 o                         
   5   5   9         29.31         44.78         8.80 o                         
  -8   6   9         45.87         54.94         5.83 o                         
  -7   6   9        359.91        328.37        27.83 o                         
  -6   6   9         18.42         16.83         8.30 o                         
  -5   6   9        161.50        194.12        15.94 o                         
  -4   6   9         32.96         12.24         8.25 o                         
  -3   6   9        337.42        395.38        30.68 o                         
  -2   6   9          9.03          8.05         5.05 o                         
  -1   6   9       2239.63       2024.51        82.32 o                         
   0   6   9        174.74        164.92        13.41 o                         
   1   6   9         47.47         37.23         9.04 o                         
   2   6   9        607.20        525.01        34.28 o                         
   3   6   9        275.98        307.03        24.79 o                         
   4   6   9        170.50        130.28        15.09 o                         
   5   6   9        177.91        161.21        15.39 o                         
  -7   7   9        592.40        513.91        34.38 o                         
  -6   7   9        855.32        926.73        53.10 o                         
  -5   7   9          0.02          3.38         6.75 o                         
  -4   7   9          6.22          1.55         8.80 o                         
  -3   7   9         14.40         11.04         7.95 o                         
  -2   7   9         53.27         53.75         7.71 o                         
  -1   7   9        116.44        152.49        12.14 o                         
   0   7   9        290.88        348.31        26.29 o                         
   1   7   9        201.31        249.91        21.99 o                         
   2   7   9         40.36         58.92        10.79 o                         
   3   7   9         78.14         87.35        12.89 o                         
   4   7   9        587.05        667.23        38.38 o                         
   5   7   9        260.57        240.87        18.49 o                         
  -7   8   9         68.48         70.66        11.39 o                         
  -6   8   9          3.18          7.84         4.89 o                         
  -5   8   9        381.13        544.90        37.03 o                         
  -4   8   9        164.32        136.77        19.79 o                         
  -3   8   9        455.03        387.53        33.03 o                         
  -2   8   9          0.12          5.64         4.36 o                         
  -1   8   9         39.53         49.96         7.39 o                         
   0   8   9        392.66        408.82        21.29 o                         
   1   8   9        240.82        298.53        24.19 o                         
   2   8   9          0.72          5.35         5.20 o                         
   3   8   9         26.96         28.68         8.00 o                         
   4   8   9        109.66        125.88        14.24 o                         
   5   8   9          9.81          8.15         4.40 o                         
  -7   9   9          3.39         -4.20         4.20 o                         
  -6   9   9        340.48        503.67        30.73 o                         
  -5   9   9        524.41        596.62        38.18 o                         
  -4   9   9        168.47        153.21        20.04 o                         
  -3   9   9        239.39        182.60        23.49 o                         
  -2   9   9        535.63        626.40        35.13 o                         
  -1   9   9          2.71         -0.05         4.29 o                         
   0   9   9        157.21        139.69        12.20 o                         
   1   9   9         14.11         26.64         7.50 o                         
   2   9   9        127.91        117.58        14.59 o                         
   3   9   9        812.45        875.11        46.72 o                         
   4   9   9          4.81          8.10         4.85 o                         
   5   9   9         54.91         46.92         7.05 o                         
  -7  10   9         43.42         50.37         6.90 o                         
  -6  10   9        420.92        486.58        28.98 o                         
  -5  10   9         37.86         67.36        11.99 o                         
  -4  10   9        531.60        593.22        39.33 o                         
  -3  10   9        158.10        108.71        10.16 o                         
  -2  10   9        385.32        379.88        21.45 o                         
  -1  10   9         12.74          8.94         5.05 o                         
   0  10   9        229.29        280.62        17.68 o                         
   1  10   9        189.50        169.36        17.34 o                         
   2  10   9         98.56        109.84        13.44 o                         
   3  10   9          2.79          2.65         4.50 o                         
   4  10   9        898.32        920.94        45.07 o                         
   5  10   9        100.50        113.54        10.04 o                         
  -6  11   9          7.58          1.90         4.25 o                         
  -5  11   9          0.16          2.65         6.10 o                         
  -4  11   9        964.90       1154.46        59.92 o                         
  -3  11   9         80.18         59.56         8.21 o                         
  -2  11   9         10.87         19.72         5.61 o                         
  -1  11   9        205.17        240.01        16.35 o                         
   0  11   9        382.58        351.54        48.07 o                         
   1  11   9         92.76         68.51        10.94 o                         
   2  11   9        166.17        164.36        16.14 o                         
   3  11   9          1.57          8.65         4.60 o                         
   4  11   9         13.92          8.45         3.90 o                         
  -6  12   9          0.51         -3.05         3.55 o                         
  -5  12   9         13.09         10.21         3.54 o                         
  -4  12   9         59.10         37.82         5.95 o                         
  -3  12   9         43.00         33.53         7.65 o                         
  -2  12   9         25.59         13.99         5.60 o                         
  -1  12   9        220.28        218.03        19.14 o                         
   0  12   9         16.57         22.99         6.65 o                         
   1  12   9         17.54         20.27         4.78 o                         
   2  12   9        106.50        106.04         8.48 o                         
   3  12   9         27.64         41.55         5.10 o                         
   4  12   9        506.24        492.43        25.49 o                         
  -5  13   9          0.04         -1.86         2.22 o                         
  -4  13   9        180.10        149.22        13.89 o                         
  -3  13   9         41.24         39.58         7.75 o                         
  -2  13   9        324.62        348.11        24.19 o                         
  -1  13   9         56.08         43.62         5.88 o                         
   0  13   9        188.60        164.77        10.88 o                         
   1  13   9         21.07         11.47         4.00 o                         
   2  13   9          5.56         10.89         3.40 o                         
   3  13   9         24.56         24.49         5.25 o                         
  -5  14   9        124.30         74.76         8.35 o                         
  -4  14   9          2.17          4.40         3.20 o                         
  -3  14   9        420.19        340.96        22.29 o                         
  -2  14   9          3.52          2.99         2.60 o                         
  -1  14   9        187.87        193.44        11.35 o                         
   0  14   9        296.97        327.48        16.32 o                         
   1  14   9          3.41          4.71         2.59 o                         
   2  14   9         13.91          9.69         4.25 o                         
   3  14   9          8.13          5.85         2.85 o                         
  -4  15   9         85.45         74.96         8.30 o                         
  -3  15   9         96.66         74.03         6.09 o                         
  -2  15   9        166.01        164.19         9.58 o                         
  -1  15   9        186.44        185.57        10.28 o                         
   0  15   9         33.11         61.92         5.95 o                         
   1  15   9         84.52         74.96         8.60 o                         
   2  15   9         93.91         74.96         7.75 o                         
  -3  16   9         75.06         84.00         8.35 o                         
  -2  16   9         48.38         39.04         4.19 o                         
  -1  16   9        272.93        322.92        19.14 o                         
   0  16   9          1.14          5.55         3.30 o                         
   1  16   9         10.02          6.10         2.90 o                         
  -8   0  10          1.61          3.75         5.15 o                         
  -6   0  10        270.80        294.34        29.13 o                         
  -4   0  10        671.50        721.10        48.02 o                         
  -2   0  10        554.80        581.38        45.05 o                         
   0   0  10        169.91        140.14        15.26 o                         
   2   0  10        218.38        235.22        34.08 o                         
   4   0  10        526.45        450.50        49.07 o                         
   6   0  10         35.45         32.49         8.67 o                         
  -8   1  10        107.13         74.67         7.70 o                         
  -7   1  10          7.01          1.35         7.70 o                         
  -6   1  10         86.69        100.03        11.97 o                         
  -5   1  10        586.37        639.36        31.57 o                         
  -4   1  10        491.45        583.09        52.65 o                         
  -3   1  10       1754.90       1798.47        64.04 o                         
  -2   1  10          6.72         -1.81         4.78 o                         
  -1   1  10         80.10         93.71        13.05 o                         
   0   1  10        836.53        859.29        28.15 o                         
   1   1  10         58.16         56.01         8.82 o                         
   2   1  10        761.83        838.13       150.74 o                         
   3   1  10          4.76          3.15         9.98 o                         
   4   1  10          9.95         -4.39        10.84 o                         
   5   1  10         48.10         45.49         6.30 o                         
   6   1  10         22.63         15.69         5.41 o                         
  -8   2  10        114.43        120.48        10.78 o                         
  -7   2  10        247.99        252.06        25.09 o                         
  -6   2  10         18.45         11.42         6.49 o                         
  -5   2  10         89.27         78.28        10.90 o                         
  -4   2  10         60.86         87.82        18.74 o                         
  -3   2  10       1018.83       1218.51        47.77 o                         
  -2   2  10        339.08        322.48        20.95 o                         
  -1   2  10        160.27        164.41        14.53 o                         
   0   2  10          1.45          1.02         4.49 o                         
   1   2  10         50.86         48.65        10.41 o                         
   2   2  10        273.80        257.21        23.22 o                         
   3   2  10          4.64         -2.67         8.02 o                         
   4   2  10         18.29         29.66         6.22 o                         
   5   2  10         60.85         54.93         6.51 o                         
  -8   3  10        325.62        253.51        19.84 o                         
  -7   3  10          0.79          7.60         6.80 o                         
  -6   3  10        102.25        131.93        18.54 o                         
  -5   3  10        290.46        351.94        21.78 o                         
  -4   3  10        511.71        597.52        29.73 o                         
  -3   3  10         37.85         33.16         7.79 o                         
  -2   3  10       1487.52       1556.45        56.84 o                         
  -1   3  10        126.35         91.32         8.34 o                         
   0   3  10        836.31        726.23        29.56 o                         
   1   3  10         16.76         20.86         7.53 o                         
   2   3  10         62.27         48.09        10.73 o                         
   3   3  10         28.39         37.81         6.43 o                         
   4   3  10         46.76         44.82         6.61 o                         
   5   3  10         60.59         67.63         4.79 o                         
  -7   4  10        360.49        359.84        19.41 o                         
  -6   4  10          1.60         -4.15         7.80 o                         
  -5   4  10         79.40         89.27        12.52 o                         
  -4   4  10         99.49         55.71         9.40 o                         
  -3   4  10          6.80          4.38         5.23 o                         
  -2   4  10        496.58        523.14        27.15 o                         
  -1   4  10          2.50          5.52         4.78 o                         
   0   4  10        123.01         95.25        10.02 o                         
   1   4  10          6.49          1.67         5.60 o                         
   2   4  10        167.67        166.84        21.26 o                         
   3   4  10        359.97        442.17        27.24 o                         
   4   4  10         39.59         33.72         5.49 o                         
   5   4  10         59.71         48.69         7.49 o                         
  -7   5  10        245.49        190.89        19.19 o                         
  -6   5  10         39.22         20.84         8.75 o                         
  -5   5  10          7.19          4.37         6.05 o                         
  -4   5  10       1015.36        972.46        55.42 o                         
  -3   5  10        435.92        505.23        24.72 o                         
  -2   5  10         35.05         30.13        11.24 o                         
  -1   5  10        821.59        757.13        51.57 o                         
   0   5  10        798.38        598.32        47.02 o                         
   1   5  10          6.36          8.10         5.20 o                         
   2   5  10        256.71        272.05        22.69 o                         
   3   5  10         83.48         98.80        13.09 o                         
   4   5  10        155.90        157.11        15.34 o                         
   5   5  10        170.35        194.69        15.29 o                         
  -7   6  10         38.20         35.29        12.39 o                         
  -6   6  10        388.81        425.50        20.94 o                         
  -5   6  10        524.00        654.53        30.56 o                         
  -4   6  10         48.30         38.99         8.04 o                         
  -3   6  10        278.73        252.86        23.79 o                         
  -2   6  10          1.63          2.45         5.90 o                         
  -1   6  10        249.49        244.13        16.10 o                         
   0   6  10        268.23        265.32        45.03 o                         
   1   6  10         21.90         35.08         8.60 o                         
   2   6  10        319.23        360.75        26.59 o                         
   3   6  10        541.27        527.36        32.73 o                         
   4   6  10        263.15        248.81        19.54 o                         
   5   6  10         13.32         18.94         4.85 o                         
  -7   7  10        434.11        324.56        58.62 o                         
  -6   7  10          2.19          6.03         9.34 o                         
  -5   7  10         47.24         69.40         9.05 o                         
  -4   7  10        205.78        160.96        21.04 o                         
  -3   7  10         20.38         19.29         9.74 o                         
  -2   7  10         24.30         45.50        13.89 o                         
  -1   7  10         91.71        135.10        22.54 o                         
   0   7  10        191.47        242.43        15.01 o                         
   1   7  10        181.55        233.67        20.54 o                         
   2   7  10        273.78        295.89        23.49 o                         
   3   7  10        510.24        606.21        35.63 o                         
   4   7  10          4.98          3.00         3.95 o                         
   5   7  10         33.22         33.38         5.60 o                         
  -7   8  10        131.73        121.28        10.44 o                         
  -6   8  10         26.80         49.87         8.85 o                         
  -5   8  10        345.32        305.48        24.54 o                         
  -4   8  10         37.96         15.74         9.64 o                         
  -3   8  10        178.17        169.99        13.43 o                         
  -2   8  10         12.74          4.29         3.72 o                         
  -1   8  10        774.48        955.12        99.59 o                         
   0   8  10        349.19        348.18        29.86 o                         
   1   8  10         21.73         11.09         5.55 o                         
   2   8  10          1.15          3.85         4.70 o                         
   3   8  10        130.95        159.81        15.59 o                         
   4   8  10         93.13        117.28        11.99 o                         
  -6   9  10        107.21        140.42        13.04 o                         
  -5   9  10        106.24        137.52        15.49 o                         
  -4   9  10         58.18         67.97         8.15 o                         
  -3   9  10         34.23         31.45         6.36 o                         
  -2   9  10        716.37        739.16        31.78 o                         
  -1   9  10        239.14        298.85        17.94 o                         
   0   9  10        168.29        172.55        13.28 o                         
   1   9  10        463.36        446.85        29.73 o                         
   2   9  10          3.37         -0.90         4.65 o                         
   3   9  10         33.25         43.13         7.85 o                         
   4   9  10        352.93        410.87        23.89 o                         
  -6  10  10          0.47         -1.05         3.95 o                         
  -5  10  10         39.43         32.23         8.00 o                         
  -4  10  10        108.55        111.68        14.02 o                         
  -3  10  10        418.33        426.75        18.29 o                         
  -2  10  10         35.83         33.94        11.22 o                         
  -1  10  10        959.72       1015.21        61.89 o                         
   0  10  10         57.24         47.64         8.40 o                         
   1  10  10          4.03          2.70         4.50 o                         
   2  10  10         67.82         50.77         9.04 o                         
   3  10  10        102.76        110.59        11.69 o                         
   4  10  10         23.13         19.24         4.55 o                         
  -5  11  10         14.39          3.13         2.79 o                         
  -4  11  10         55.04         66.88         8.75 o                         
  -3  11  10        194.36        214.28        13.63 o                         
  -2  11  10         45.54         39.03         7.90 o                         
  -1  11  10        182.98        191.43        13.82 o                         
   0  11  10        160.09        169.56        12.73 o                         
   1  11  10        152.17        180.95        16.49 o                         
   2  11  10         77.56         67.81         9.64 o                         
   3  11  10          0.95         -0.60         3.10 o                         
  -5  12  10        164.06        211.81        28.81 o                         
  -4  12  10         23.54         23.85         5.85 o                         
  -3  12  10        595.63        663.93        35.53 o                         
  -2  12  10         43.16         43.43         7.70 o                         
  -1  12  10         33.18         18.94         5.80 o                         
   0  12  10          0.85          3.85         3.55 o                         
   1  12  10        274.01        357.20        23.39 o                         
   2  12  10        206.05        212.08        15.84 o                         
   3  12  10          1.71          1.40         2.55 o                         
  -4  13  10         27.89         30.78         5.55 o                         
  -3  13  10         16.23         12.54         4.40 o                         
  -2  13  10         90.89        106.29        11.14 o                         
  -1  13  10          1.70          9.59         4.15 o                         
   0  13  10         21.63          9.99         4.40 o                         
   1  13  10          2.96         -1.20         3.80 o                         
   2  13  10          2.48          1.50         3.15 o                         
  -3  14  10        181.31        153.21        12.19 o                         
  -2  14  10         80.34         69.21         8.30 o                         
  -1  14  10         69.06         75.01         8.65 o                         
   0  14  10         20.90         37.83         6.25 o                         
   1  14  10        116.69        109.59         9.79 o                         
  -2  15  10         12.27         10.24         3.40 o                         
  -1  15  10         12.85         22.14         4.40 o                         
  -7   0  11          0.84         -3.85         5.95 o                         
  -5   0  11         52.87         80.21        15.14 o                         
  -3   0  11          3.68         -4.65         8.45 o                         
  -1   0  11       1031.59       1098.94        46.80 o                         
   1   0  11        128.90        102.19        13.90 o                         
   3   0  11        356.18        352.05        41.18 o                         
   5   0  11         70.22         66.47         6.79 o                         
  -7   1  11        248.32        205.64        19.39 o                         
  -6   1  11         53.63         51.60         8.35 o                         
  -5   1  11        134.57        155.31        13.82 o                         
  -4   1  11        204.76        220.04        20.79 o                         
  -3   1  11        107.35        115.61        12.95 o                         
  -2   1  11         58.56         80.23        10.98 o                         
  -1   1  11         38.40         47.12         6.78 o                         
   0   1  11         18.40         23.31         5.56 o                         
   1   1  11        133.74        115.05        10.24 o                         
   2   1  11         12.65         12.48         6.91 o                         
   3   1  11          2.93          4.92         6.52 o                         
   4   1  11        135.25        111.25        14.53 o                         
   5   1  11        418.74        439.10        14.57 o                         
  -7   2  11          2.53          3.26         3.37 o                         
  -6   2  11         54.30         33.74         9.54 o                         
  -5   2  11        242.31        283.68        25.24 o                         
  -4   2  11        468.50        377.13        22.24 o                         
  -3   2  11        486.22        436.49        24.87 o                         
  -2   2  11          9.89         11.02         6.22 o                         
  -1   2  11         13.74         23.19         5.32 o                         
   0   2  11         61.21         59.18         7.50 o                         
   1   2  11        441.15        432.67        28.33 o                         
   2   2  11         26.70         19.08         7.43 o                         
   3   2  11        424.38        419.78        46.20 o                         
   4   2  11          2.24          7.02         5.92 o                         
  -7   3  11        363.58        327.68        13.30 o                         
  -6   3  11          0.53          4.70         7.25 o                         
  -5   3  11       1006.81       1074.48        41.47 o                         
  -4   3  11          3.90          7.82         5.67 o                         
  -3   3  11         42.64         38.62         7.79 o                         
  -2   3  11        222.44        223.54        17.21 o                         
  -1   3  11          4.83          4.12         4.16 o                         
   0   3  11        123.00         92.05        10.64 o                         
   1   3  11          0.64          8.32         5.80 o                         
   2   3  11        115.82        134.05        15.03 o                         
   3   3  11          1.46         -5.02         7.00 o                         
   4   3  11          0.53         -0.78         4.46 o                         
  -7   4  11          0.08          2.50         5.00 o                         
  -6   4  11        284.34        271.85        23.44 o                         
  -5   4  11        153.36        132.23        17.19 o                         
  -4   4  11         57.41         57.97         8.69 o                         
  -3   4  11          3.45         24.69         5.05 o                         
  -2   4  11        191.83        154.42        13.86 o                         
  -1   4  11         68.46         78.10         9.28 o                         
   0   4  11        301.75        231.68        15.49 o                         
   1   4  11        222.65        188.42        17.56 o                         
   2   4  11          8.72          6.60         4.99 o                         
   3   4  11        203.38        217.61        13.00 o                         
   4   4  11        132.47        110.18         8.08 o                         
  -6   5  11          0.19          1.00         5.80 o                         
  -5   5  11          1.41         -0.06         4.81 o                         
  -4   5  11          1.56          2.73         5.03 o                         
  -3   5  11         20.81         30.93         6.86 o                         
  -2   5  11         97.09        122.71        14.39 o                         
  -1   5  11        206.01        258.11        27.88 o                         
   0   5  11        239.38        230.17        29.23 o                         
   1   5  11          5.89         -6.85        11.99 o                         
   2   5  11        487.64        455.81       212.61 o                         
   3   5  11         31.11         35.23         7.10 o                         
   4   5  11         99.71         87.33        46.30 o                         
  -6   6  11          6.89         14.89         6.60 o                         
  -5   6  11         79.04         96.02         9.45 o                         
  -4   6  11         48.82        107.69        15.59 o                         
  -3   6  11         10.25          6.00         7.15 o                         
  -2   6  11        662.39        638.86        29.19 o                         
  -1   6  11        710.15        635.78        73.53 o                         
   0   6  11        107.65         87.40        15.79 o                         
   1   6  11         80.08         65.15        25.29 o                         
   2   6  11         16.30         13.55         8.60 o                         
   3   6  11        152.83        169.96        14.94 o                         
   4   6  11         21.82         18.09        14.34 o                         
  -6   7  11         36.19         34.03         6.60 o                         
  -5   7  11         56.86         67.01        10.79 o                         
  -4   7  11          2.58         -1.15         8.25 o                         
  -3   7  11        234.68        216.83        22.29 o                         
  -2   7  11        169.04        203.64        21.44 o                         
  -1   7  11        167.13        145.75        12.99 o                         
   0   7  11        477.15        584.37        25.84 o                         
   1   7  11         40.00         27.39        19.81 o                         
   2   7  11         10.60         14.52        10.09 o                         
   3   7  11         41.34         22.23        14.99 o                         
   4   7  11        425.90        381.37       240.72 o                         
  -6   8  11          0.74         -1.90         4.65 o                         
  -5   8  11        206.89        294.39        21.14 o                         
  -4   8  11        441.17        394.83        28.23 o                         
  -3   8  11         78.51         73.16        13.39 o                         
  -2   8  11        253.12        182.35        20.99 o                         
  -1   8  11        261.67        281.05        17.74 o                         
   0   8  11        392.25        357.54        19.14 o                         
   1   8  11        422.02        373.13       206.01 o                         
   2   8  11          1.98          0.28         3.67 o                         
   3   8  11          5.14          2.74         3.31 o                         
  -5   9  11         17.96         39.98         7.60 o                         
  -4   9  11        148.28        182.55        17.64 o                         
  -3   9  11          1.87          3.64         5.05 o                         
  -2   9  11        890.94        989.98       106.29 o                         
  -1   9  11         23.02         25.79         5.67 o                         
   0   9  11         36.56         33.16         6.17 o                         
   1   9  11         31.09         41.48         8.05 o                         
   2   9  11         33.60         18.59        18.01 o                         
   3   9  11         55.77         34.64        29.11 o                         
  -5  10  11         46.29         63.11         8.15 o                         
  -4  10  11        232.94        285.29        20.79 o                         
  -3  10  11          2.60          4.76         3.12 o                         
  -2  10  11         19.47         13.20         3.63 o                         
  -1  10  11          4.75         -1.97         3.28 o                         
   0  10  11        524.11        513.42        46.55 o                         
   1  10  11         60.62         53.17         8.25 o                         
   2  10  11        394.31        422.22        24.49 o                         
  -4  11  11        329.31        375.84        37.78 o                         
  -3  11  11         14.06         23.11         4.28 o                         
  -2  11  11         73.04         58.47         8.45 o                         
  -1  11  11         40.03         46.22         7.60 o                         
   0  11  11         46.31         49.02         7.80 o                         
   1  11  11          0.27          0.60         3.30 o                         
   2  11  11        512.06        537.85        27.78 o                         
  -3  12  11          6.58         11.99         3.95 o                         
  -2  12  11         35.85         53.07         7.25 o                         
  -1  12  11        347.71        344.06        21.14 o                         
   0  12  11         40.23         31.98         5.95 o                         
   1  12  11        629.11        620.71        30.93 o                         
  -2  13  11        347.38        410.07        22.29 o                         
  -1  13  11        147.48        140.57        11.34 o                         
   0  13  11        205.18        206.54        14.09 o                         
  -6   0  12        760.88        712.80        40.63 o                         
  -4   0  12        195.05        270.00        24.74 o                         
  -2   0  12         72.90         76.01        15.04 o                         
   0   0  12         69.70         97.05        23.76 o                         
   2   0  12          9.28          4.95        11.34 o                         
  -6   1  12          0.11          1.02         3.92 o                         
  -5   1  12        199.54        186.44        14.03 o                         
  -4   1  12         14.81          2.32         4.91 o                         
  -3   1  12        201.27        220.91        16.56 o                         
  -2   1  12        222.63        194.08        15.88 o                         
  -1   1  12         28.11         42.10         8.64 o                         
   0   1  12          0.97          4.77         4.53 o                         
   1   1  12         87.99         59.40        13.09 o                         
   2   1  12        313.09        259.03        31.71 o                         
   3   1  12        220.31        220.50        19.46 o                         
  -6   2  12        109.05        135.47        15.19 o                         
  -5   2  12         98.61         92.40         9.79 o                         
  -4   2  12        142.98        197.77        19.89 o                         
  -3   2  12         68.44         97.34         8.31 o                         
  -2   2  12         89.23         94.15        11.23 o                         
  -1   2  12         50.78         40.64         8.65 o                         
   0   2  12         90.11         94.23        10.78 o                         
   1   2  12        129.63        109.95        12.14 o                         
   2   2  12        300.72        201.57        44.38 o                         
   3   2  12          0.46         -2.92         4.77 o                         
  -6   3  12          1.54         -0.85         5.20 o                         
  -5   3  12         29.46         44.36         6.88 o                         
  -4   3  12         75.72         69.11         8.61 o                         
  -3   3  12         30.81         56.34         6.56 o                         
  -2   3  12        443.98        496.32        42.95 o                         
  -1   3  12         15.85         12.79        11.29 o                         
   0   3  12        155.48        137.51        12.32 o                         
   1   3  12        187.41        141.05        18.70 o                         
   2   3  12         12.24          6.55         5.55 o                         
   3   3  12         79.66         66.97         8.86 o                         
  -6   4  12         12.39          9.24         5.30 o                         
  -5   4  12        142.22        129.83        14.94 o                         
  -4   4  12        352.15        275.44        14.02 o                         
  -3   4  12          7.16         11.16         4.06 o                         
  -2   4  12        163.97        221.13        27.36 o                         
  -1   4  12        120.84        112.09        18.99 o                         
   0   4  12          9.42         14.98         5.43 o                         
   1   4  12         36.94         24.05         4.62 o                         
   2   4  12        135.25        115.92        11.34 o                         
   3   4  12          0.35         11.14        10.59 o                         
  -5   5  12        102.54        107.09        12.79 o                         
  -4   5  12         99.43         74.14        10.87 o                         
  -3   5  12        162.79        172.47        24.81 o                         
  -2   5  12         11.20         19.99         5.87 o                         
  -1   5  12        108.79         99.13        10.42 o                         
   0   5  12         61.08         46.24         7.91 o                         
   1   5  12         70.24         39.28        15.64 o                         
   2   5  12        434.67        107.39        21.79 o                         
   3   5  12        172.73         22.89        11.14 o                         
  -5   6  12        168.53        170.81        14.19 o                         
  -4   6  12        121.27        126.43        14.24 o                         
  -3   6  12         61.51         44.78        10.54 o                         
  -2   6  12        184.74        186.84        13.57 o                         
  -1   6  12        428.50        387.75        48.52 o                         
   0   6  12         63.18         62.31         8.42 o                         
   1   6  12        247.37        103.54        18.34 o                         
   2   6  12         86.08         14.84        11.04 o                         
   3   6  12          0.51          1.15         6.95 o                         
  -5   7  12        420.79        439.81        24.39 o                         
  -4   7  12          6.13          6.90         5.95 o                         
  -3   7  12          0.08          0.38         4.50 o                         
  -2   7  12         64.94         56.52        10.89 o                         
  -1   7  12        513.65        405.99        27.38 o                         
   0   7  12         97.30         84.90        25.84 o                         
   1   7  12         23.96         20.77        11.37 o                         
   2   7  12        418.42        369.89       200.11 o                         
  -4   8  12        140.86        170.01        14.64 o                         
  -3   8  12          0.51          2.63         4.20 o                         
  -2   8  12        159.97        158.46        17.64 o                         
  -1   8  12          2.77         -5.05         6.75 o                         
   0   8  12          4.21          1.82         2.79 o                         
   1   8  12        282.63        197.99       107.09 o                         
   2   8  12          4.91         -0.99         7.05 o                         
  -4   9  12          2.45          6.45         4.50 o                         
  -3   9  12        243.09        237.87        18.29 o                         
  -2   9  12         78.41         80.63        12.07 o                         
  -1   9  12        347.52        396.73        47.35 o                         
   0   9  12        112.15        118.31        17.39 o                         
   1   9  12          0.37         -0.55         2.65 o                         
  -3  10  12          2.42          6.20         4.75 o                         
  -2  10  12          0.25          1.35         5.10 o                         
  -1  10  12         97.46        122.93        11.09 o                         
   0  10  12         11.72         12.39         4.00 o                         
  -5   0  13         64.79         66.51        10.44 o                         
  -3   0  13         44.64         78.41        13.44 o                         
  -1   0  13         56.69         82.40        14.84 o                         
   1   0  13         52.61         36.38        14.54 o                         
  -5   1  13         10.51         17.34         6.30 o                         
  -4   1  13        178.13        178.26        12.94 o                         
  -3   1  13        416.24        458.95        22.93 o                         
  -2   1  13        138.81        200.67        15.13 o                         
  -1   1  13        261.08        262.97        17.76 o                         
   0   1  13         54.43         55.82        13.54 o                         
   1   1  13        145.90        104.59        16.39 o                         
   2   1  13          0.41          4.65         6.68 o                         
  -4   2  13          1.13         -1.20         3.99 o                         
  -3   2  13          4.42          3.67         4.75 o                         
  -2   2  13        185.47        211.60        17.86 o                         
  -1   2  13         12.96         14.49        10.44 o                         
   0   2  13         35.90         25.99        12.09 o                         
   1   2  13        209.40        205.01        34.26 o                         
   2   2  13         29.43         40.09         8.02 o                         
  -4   3  13          5.77          5.96         4.22 o                         
  -3   3  13         10.17         16.88         4.98 o                         
  -2   3  13         77.72         64.41         8.09 o                         
  -1   3  13        705.38        776.48        31.71 o                         
   0   3  13          2.09         -0.92         4.03 o                         
   1   3  13        294.74        196.34        25.14 o                         
  -4   4  13        135.56        116.39        12.44 o                         
  -3   4  13          1.42         10.91         3.82 o                         
  -2   4  13          1.15         -1.93         3.87 o                         
  -1   4  13         34.50         43.98         6.86 o                         
   0   4  13        302.07        301.45        22.49 o                         
   1   4  13        110.46         88.65        17.14 o                         
  -3   5  13        211.91        246.33        14.13 o                         
  -2   5  13         38.46         44.28         6.62 o                         
  -1   5  13         16.57         19.88         7.52 o                         
   0   5  13         19.01         13.73         8.47 o                         
   1   5  13         64.71         28.28        10.04 o                         
  -3   6  13          7.57          6.22         4.15 o                         
  -2   6  13        241.56        204.29        17.99 o                         
  -1   6  13        167.68        130.37        10.03 o                         
   0   6  13          1.21          0.82         3.70 o                         
  -3   7  13        326.04        322.17        20.34 o                         
  -2   7  13         69.55         58.93         6.66 o                         
  -1   7  13          3.65          1.50         4.60 o                         
                                                                                
